# Supplementary material for: A unique resistance mechanism is associated with RBgh2 barley powdery mildew adult plant resistance
Source: Theor Appl Genet. 2023 May 30;136(6):145. doi: 10.1007/s00122-023-04392-0 (PMC10229466; doi:10.1007/s00122-023-04392-0)
Supplement: Supplementary file 2 — Supplementary file2 (XLSX 11 KB) [file 122_2023_4392_MOESM2_ESM.xlsx]

## Sheet: Supplementary Table S1
	Supplementary Table S1. PCR primer sequences (5' to 3') used to determine integrity of Morex v2 HORVU7Hr1G002390 (HORVU.MOREX.r3.7HG0636850). Primer locations in the Morex v3 gene model and amplification in either cv Baudin or Eth069 are indicated.
	Primer identifier	Forward primer	Forward primer gene location	Reverse primer	Reverse primer gene location	Amplification in cv Baudin	Amplification in Eth069
	2390_a	AGGAGAGAATCCATCATACAAGC	5' UTR -1340bp	GAAAGAGGGACCAGCAGCG	5' UTR -800bp	Yes	-
	2390_b	CGCTGCTGGTCCCTCTTTC	5' UTR -800bp	CCGATCTCATGGTGGATAAACTC	Intron-1	Yes	-
	2390_c	AGTTTATCCACCATGAGATCGGC	Intron-1	TTGTGTGTGTCACGATGGTGTGC	Intron-2	Yes	-
	2390_d	ACACCATCGTGACACACACAAC	Intron-2	GATGACAACTAGGAATGATACCATGAT	Intron-6	Yes	-
	2390_e	ATCATGGTATCATTCCTAGTTGTCATC	Intron-6	CCCCTTGAATTGCTGTATGC	Intron-9	Yes	-
	2390_f	GCATACAGCAATTCAAGGGG	Intron-9	GTTAACATGCTATGATTAAAAGTGTGC	Intron-11	Yes	Yes
	2390_g	GCACACTTTTAATCATAGCATGTTAAC	Intron-11	GTGAGGGAAAAACTTTGGACTTTC	3' UTR +400 bp	Yes	Yes
	2390_h	ATGCCGTGGTATAGGTATTTACTGAC	Intron-11	CTCTAGGCCGAATACTTGTCACC	3' UTR +1000 bp	Yes	Yes
