# Supplementary material for: A unique resistance mechanism is associated with RBgh2 barley powdery mildew adult plant resistance
Source: Theor Appl Genet. 2023 May 30;136(6):145. doi: 10.1007/s00122-023-04392-0 (PMC10229466; doi:10.1007/s00122-023-04392-0)
Supplement: Supplementary file 3 — Supplementary file3 (XLSX 887 KB) [file 122_2023_4392_MOESM3_ESM.xlsx]

## Sheet: Supplementary Table S2a
Supplementary Table S2a. Significantly differentially expressed genes in adult plant resistant (APR) DH lines during powdery mildew infection compared to non-inoculated APR controls.
Gene	Average gene expression	log2 Fold Change	log2 Fold change Standard Error	stat	P-value	Adjusted P-value
HORVU2Hr1G000040	44.4758	-1.43078	0.20756	-6.89333	5.44996e-12	8.88499e-11
HORVU2Hr1G000050	68.2411	3.56409	0.499773	7.1314	9.93514e-13	1.83476e-11
HORVU2Hr1G000140	179.557	3.23762	0.520028	6.22585	4.78957e-10	5.78862e-09
HORVU2Hr1G000280	16127.8	1.09956	0.0956307	11.498	1.34967e-30	2.31979e-28
HORVU2Hr1G000380	19.2426	-1.10047	0.271922	-4.04702	5.18734e-05	0.000255314
HORVU2Hr1G000430	9.37736	-5.78723	1.48244	-3.90386	9.46687e-05	0.000436401
HORVU2Hr1G001160	3.6539	-4.50039	1.61306	-2.78996	0.00527138	0.0152752
HORVU2Hr1G001320	1941.55	-1.52458	0.137889	-11.0566	2.03735e-28	2.85028e-26
HORVU2Hr1G001330	2.71833	-3.51061	0.829422	-4.2326	2.31008e-05	0.000123665
HORVU2Hr1G001380	53.9622	-1.61179	0.160236	-10.0589	8.39596e-24	6.42313e-22
HORVU2Hr1G001780	263.12	4.69397	0.375197	12.5107	6.52811e-36	1.96357e-33
HORVU2Hr1G001790	174.476	1.02672	0.192919	5.32203	1.02615e-07	8.50573e-07
HORVU2Hr1G002140	15.6149	-1.23617	0.326117	-3.79057	0.000150301	0.000659621
HORVU2Hr1G002260	4.54121	1.37766	0.572304	2.40722	0.0160746	0.0397211
HORVU2Hr1G002750	1777.34	3.62888	0.516545	7.02529	2.1362e-12	3.75206e-11
HORVU2Hr1G002830	21.8805	5.25595	0.594659	8.83859	9.69301e-19	3.98922e-17
HORVU2Hr1G002840	2744.66	1.90505	0.515501	3.69553	0.000219426	0.000925675
HORVU2Hr1G003130	7.90745	3.13625	0.479323	6.54309	6.0261e-11	8.37701e-10
HORVU2Hr1G003210	4.55912	5.60409	0.740173	7.57133	3.69416e-14	8.29995e-13
HORVU2Hr1G003230	37.8998	4.2283	0.40299	10.4923	9.36923e-26	9.23983e-24
HORVU2Hr1G003470	172.888	-2.51154	0.776596	-3.23404	0.00122052	0.00423128
HORVU2Hr1G003630	37.9752	-2.49512	0.596938	-4.17986	2.91687e-05	0.000152352
HORVU2Hr1G003750	364.273	1.01859	0.204212	4.98791	6.10368e-07	4.44941e-06
HORVU2Hr1G003810	3.95556	-1.05425	0.436808	-2.41353	0.0157988	0.0391562
HORVU2Hr1G004140	31.7175	1.44455	0.347725	4.15428	3.26309e-05	0.000168534
HORVU2Hr1G004150	22.5569	1.82382	0.341656	5.33817	9.38889e-08	7.85219e-07
HORVU2Hr1G004170	1243.74	-2.39153	0.430552	-5.55457	2.78291e-08	2.5433e-07
HORVU2Hr1G004480	39.8912	2.07173	0.420879	4.92239	8.5492e-07	6.072e-06
HORVU2Hr1G004530	27.1958	5.59904	0.635319	8.81297	1.21879e-18	4.96237e-17
HORVU2Hr1G004540	222.46	6.48475	0.607801	10.6692	1.41839e-26	1.55848e-24
HORVU2Hr1G004550	773.114	3.86268	0.469438	8.22831	1.89871e-16	5.79071e-15
HORVU2Hr1G004600	1.64617	4.19568	0.994172	4.22027	2.44006e-05	0.000130074
HORVU2Hr1G004610	1.7138	4.42444	0.840765	5.2624	1.42189e-07	1.15591e-06
HORVU2Hr1G004620	1.28567	3.88095	0.902534	4.30006	1.7075e-05	9.42157e-05
HORVU2Hr1G004720	146.353	2.61659	0.39785	6.57683	4.80591e-11	6.79463e-10
HORVU2Hr1G005220	1233.74	-1.41442	0.398383	-3.55039	0.000384659	0.00152338
HORVU2Hr1G005620	49.7538	-1.16818	0.377755	-3.09244	0.00198518	0.00649393
HORVU2Hr1G006000	154.449	1.0006	0.179572	5.57211	2.51669e-08	2.32473e-07
HORVU2Hr1G006100	208.067	3.55945	0.33389	10.6606	1.55654e-26	1.6796e-24
HORVU2Hr1G006180	1236.27	1.28413	0.151794	8.4597	2.68064e-17	9.05959e-16
HORVU2Hr1G006320	5.10563	2.3855	0.53523	4.45697	8.31247e-06	4.90132e-05
HORVU2Hr1G006380	16.7032	-2.20244	0.901925	-2.44193	0.0146089	0.0366526
HORVU2Hr1G006470	24.795	-1.29344	0.366304	-3.53104	0.000413922	0.00162908
HORVU2Hr1G007340	1.97191	3.82102	0.790053	4.83641	1.32207e-06	9.09722e-06
HORVU2Hr1G007420	5.2295	5.29193	0.657856	8.04421	8.68041e-16	2.43446e-14
HORVU2Hr1G007570	456.136	1.09021	0.240879	4.52594	6.01284e-06	3.64634e-05
HORVU2Hr1G007840	4695.25	1.64029	0.398569	4.11544	3.86446e-05	0.000196389
HORVU2Hr1G007990	63.1771	-1.01267	0.367956	-2.75215	0.0059205	0.0168518
HORVU2Hr1G008130	124.234	3.34007	0.558864	5.97654	2.27927e-09	2.47277e-08
HORVU2Hr1G008140	423.14	1.84462	0.20775	8.87902	6.7453e-19	2.81792e-17
HORVU2Hr1G008370	1.74993	1.79843	0.730782	2.46097	0.0138562	0.0349938
HORVU2Hr1G008390	562.239	1.21333	0.203084	5.9745	2.30793e-09	2.49949e-08
HORVU2Hr1G009580	976.204	1.11872	0.212067	5.27534	1.32512e-07	1.08053e-06
HORVU2Hr1G009900	179.868	-1.99835	0.371451	-5.37986	7.45443e-08	6.34285e-07
HORVU2Hr1G009950	450.697	1.15469	0.320849	3.59887	0.000319609	0.00129517
HORVU2Hr1G009970	602.017	-1.07731	0.458757	-2.34832	0.0188584	0.0455841
HORVU2Hr1G009980	127.41	-1.39203	0.46212	-3.01227	0.00259301	0.00820239
HORVU2Hr1G010450	5.81576	4.14982	0.606759	6.83933	7.95646e-12	1.26374e-10
HORVU2Hr1G010540	4.03823	4.17836	0.73925	5.65216	1.58443e-08	1.50935e-07
HORVU2Hr1G010560	1931.97	3.15673	0.141818	22.2591	9.2139e-110	2.21714e-105
HORVU2Hr1G010590	157.239	1.4432	0.151363	9.5347	1.50315e-21	8.82201e-20
HORVU2Hr1G010610	111.052	1.70341	0.193574	8.79977	1.37095e-18	5.55372e-17
HORVU2Hr1G010620	3.50072	1.30511	0.523251	2.49424	0.0126227	0.0323368
HORVU2Hr1G010630	83.7945	5.14211	1.24333	4.13574	3.5381e-05	0.000181452
HORVU2Hr1G010670	549.031	2.27575	0.814309	2.7947	0.00519474	0.0150913
HORVU2Hr1G010830	152.969	1.19844	0.396819	3.02012	0.00252673	0.00801592
HORVU2Hr1G011010	5.89855	-2.40655	0.789048	-3.04994	0.00228886	0.00735338
HORVU2Hr1G011060	0.97614	-3.05224	1.14023	-2.67687	0.00743135	0.0205234
HORVU2Hr1G011070	17.5243	-2.88352	0.496333	-5.80966	6.26017e-09	6.35069e-08
HORVU2Hr1G011250	24.8293	-3.50187	1.45686	-2.40372	0.0162294	0.0400746
HORVU2Hr1G011790	54.0061	-1.00686	0.222707	-4.52102	6.15431e-06	3.72275e-05
HORVU2Hr1G012140	3.3404	2.84706	0.680781	4.18204	2.88902e-05	0.00015116
HORVU2Hr1G012810	57.432	-2.00245	0.411721	-4.8636	1.15267e-06	8.00943e-06
HORVU2Hr1G012980	459.825	3.72456	0.436824	8.52647	1.50888e-17	5.35517e-16
HORVU2Hr1G013170	39.8516	1.98456	0.267337	7.42344	1.14117e-13	2.41725e-12
HORVU2Hr1G013420	11.1552	-5.52899	0.738513	-7.48666	7.06486e-14	1.53709e-12
HORVU2Hr1G013760	5.0106	3.87603	0.609965	6.35451	2.09092e-10	2.67343e-09
HORVU2Hr1G014860	8.78244	-1.4097	0.548204	-2.57149	0.0101261	0.0268088
HORVU2Hr1G014890	475.562	1.36116	0.177202	7.6814	1.57355e-14	3.76386e-13
HORVU2Hr1G014900	425.926	1.51598	0.22286	6.80238	1.02907e-11	1.60587e-10
HORVU2Hr1G014930	246.675	1.36811	0.247752	5.52208	3.35018e-08	3.01592e-07
HORVU2Hr1G015200	1.95367	-1.82248	0.65345	-2.78902	0.00528679	0.0153106
HORVU2Hr1G015700	1.99093	-2.32004	0.649845	-3.57014	0.000356787	0.00142543
HORVU2Hr1G015720	312.837	-2.20244	0.311369	-7.07342	1.51164e-12	2.71452e-11
HORVU2Hr1G016440	1591.79	-1.27176	0.194322	-6.54461	5.96524e-11	8.302e-10
HORVU2Hr1G016720	203.821	2.15903	0.319803	6.75111	1.46719e-11	2.22184e-10
HORVU2Hr1G017020	32.1837	-1.85191	0.218844	-8.46228	2.62209e-17	8.87416e-16
HORVU2Hr1G017120	80.7146	1.51587	0.162845	9.30867	1.29448e-20	6.6987e-19
HORVU2Hr1G017220	17.7343	2.97583	0.337634	8.81379	1.20981e-18	4.93418e-17
HORVU2Hr1G017240	185.35	-1.09443	0.178302	-6.13807	8.35306e-10	9.71013e-09
HORVU2Hr1G017270	2.08411	-1.93866	0.748565	-2.58983	0.00960234	0.0256222
HORVU2Hr1G017350	138.162	2.26027	0.29341	7.70346	1.3243e-14	3.20913e-13
HORVU2Hr1G017360	7.21934	3.03779	0.540607	5.61922	1.91825e-08	1.8059e-07
HORVU2Hr1G017370	121.164	4.13628	0.557494	7.41942	1.17639e-13	2.48093e-12
HORVU2Hr1G017380	1.92793	3.65394	1.1749	3.11	0.00187085	0.00617536
HORVU2Hr1G017450	14686.7	-1.15986	0.111348	-10.4166	2.08373e-25	1.94344e-23
HORVU2Hr1G017470	1651.63	1.58631	0.420037	3.77659	0.00015899	0.000693831
HORVU2Hr1G017490	824.616	-1.37985	0.198422	-6.95411	3.54784e-12	5.99941e-11
HORVU2Hr1G017650	442.558	1.44905	0.2511	5.77082	7.88877e-09	7.87993e-08
HORVU2Hr1G017720	63.8845	7.50859	0.750316	10.0072	1.41656e-23	1.02981e-21
HORVU2Hr1G017740	557.883	6.96576	0.554752	12.5565	3.66028e-36	1.14386e-33
HORVU2Hr1G017770	38.521	1.9692	0.462849	4.25453	2.09487e-05	0.000113355
HORVU2Hr1G017950	313.246	2.64185	0.279704	9.44514	3.54914e-21	1.98151e-19
HORVU2Hr1G018430	1087.52	5.29474	0.541839	9.7718	1.48779e-22	9.62383e-21
HORVU2Hr1G018440	4.08163	1.7998	0.518139	3.47358	0.000513565	0.00197348
HORVU2Hr1G018480	132.232	6.72102	0.592633	11.341	8.22433e-30	1.30169e-27
HORVU2Hr1G018510	162.389	4.96047	0.771956	6.42585	1.31134e-10	1.72714e-09
HORVU2Hr1G018920	33.3427	-2.56596	0.668601	-3.83781	0.000124138	0.000557716
HORVU2Hr1G018970	24.7009	1.94027	0.303898	6.38461	1.71835e-10	2.22664e-09
HORVU2Hr1G019010	175.019	-2.38885	0.647626	-3.68862	0.000225473	0.000948358
HORVU2Hr1G019400	7.90909	-2.14476	0.792712	-2.7056	0.00681808	0.0190705
HORVU2Hr1G019520	17.9678	2.93883	0.687216	4.27642	1.89919e-05	0.000103699
HORVU2Hr1G019560	400.732	-1.18023	0.172371	-6.847	7.54172e-12	1.20263e-10
HORVU2Hr1G019580	585.115	-1.04317	0.164913	-6.32556	2.52311e-10	3.17873e-09
HORVU2Hr1G019720	4.00187	-2.31836	0.585333	-3.96075	7.47151e-05	0.000353424
HORVU2Hr1G019930	8.0909	-1.09703	0.335967	-3.26527	0.00109358	0.00384102
HORVU2Hr1G019990	18.3206	-1.02732	0.393262	-2.6123	0.00899355	0.0242071
HORVU2Hr1G020030	102.363	-1.06769	0.32364	-3.299	0.000970291	0.00346411
HORVU2Hr1G020140	16.4124	2.02486	0.641949	3.15424	0.00160916	0.00541784
HORVU2Hr1G020240	543.519	1.78337	0.233169	7.6484	2.03488e-14	4.76779e-13
HORVU2Hr1G020250	238.88	1.69179	0.234837	7.20411	5.84245e-13	1.11754e-11
HORVU2Hr1G020270	2600.17	1.48603	0.234433	6.33883	2.31511e-10	2.94132e-09
HORVU2Hr1G020430	9.82794	2.32278	0.657695	3.5317	0.000412899	0.00162639
HORVU2Hr1G020450	5.38972	2.6806	1.11117	2.41242	0.0158472	0.039252
HORVU2Hr1G021540	0.752907	3.09653	1.12872	2.7434	0.00608064	0.0172586
HORVU2Hr1G021810	3.55192	5.00611	0.976498	5.12659	2.9503e-07	2.26453e-06
HORVU2Hr1G021830	0.604335	3.43186	1.25045	2.74451	0.00606014	0.0172106
HORVU2Hr1G022000	5.21784	1.62503	0.473109	3.43478	0.000593026	0.00223562
HORVU2Hr1G022080	1275.53	1.26107	0.213366	5.91037	3.41332e-09	3.59924e-08
HORVU2Hr1G022400	2.54747	-4.01309	1.0905	-3.68003	0.000233202	0.00097694
HORVU2Hr1G022620	552.107	1.23806	0.130231	9.50666	1.96885e-21	1.13613e-19
HORVU2Hr1G022940	2.98347	3.76679	0.848659	4.43852	9.05803e-06	5.29938e-05
HORVU2Hr1G022970	9.33674	1.05721	0.340115	3.10838	0.00188116	0.00620427
HORVU2Hr1G023420	0.966599	1.98522	0.829905	2.39211	0.0167518	0.0412251
HORVU2Hr1G023550	38.6758	1.36063	0.184566	7.37208	1.67987e-13	3.45198e-12
HORVU2Hr1G023750	0.879585	2.61085	0.968967	2.69446	0.00705018	0.019633
HORVU2Hr1G023770	9.77101	-1.54316	0.508741	-3.03329	0.00241904	0.00771392
HORVU2Hr1G024030	5.21525	2.74394	0.557883	4.91848	8.722e-07	6.1856e-06
HORVU2Hr1G024160	396.334	2.72271	0.297876	9.14042	6.22124e-20	2.95853e-18
HORVU2Hr1G024280	14.1928	6.41935	0.625754	10.2586	1.08283e-24	9.14246e-23
HORVU2Hr1G024300	11.5681	4.87783	0.923186	5.28369	1.26605e-07	1.03693e-06
HORVU2Hr1G024460	435.776	1.96462	0.524094	3.74861	0.000177815	0.00076557
HORVU2Hr1G024480	263.832	1.10913	0.237824	4.66367	3.10613e-06	1.999e-05
HORVU2Hr1G024650	30.1957	-1.08204	0.221476	-4.88556	1.03133e-06	7.22261e-06
HORVU2Hr1G025170	292.208	-1.13042	0.162503	-6.95631	3.49294e-12	5.91073e-11
HORVU2Hr1G025380	843.321	-1.4809	0.509943	-2.90404	0.00368377	0.011157
HORVU2Hr1G025390	545.222	-1.05743	0.320616	-3.29812	0.000973335	0.00347292
HORVU2Hr1G025400	290.787	1.87634	0.355668	5.27554	1.32363e-07	1.07968e-06
HORVU2Hr1G025750	36.1926	1.02035	0.33427	3.05248	0.00226959	0.0072989
HORVU2Hr1G026820	12.667	-1.0942	0.434061	-2.52085	0.0117071	0.0303206
HORVU2Hr1G026850	5.93641	1.45875	0.428782	3.40208	0.000668741	0.00248793
HORVU2Hr1G027480	4.4067	4.26307	0.797704	5.34418	9.08297e-08	7.62342e-07
HORVU2Hr1G027580	3.40894	-3.39495	0.937023	-3.62313	0.000291063	0.00119275
HORVU2Hr1G027600	18.8738	-1.77184	0.382296	-4.63472	3.57423e-06	2.2711e-05
HORVU2Hr1G027680	321.411	-1.8037	0.247841	-7.27767	3.39634e-13	6.66609e-12
HORVU2Hr1G027690	8.80289	-1.94082	0.448403	-4.3283	1.50263e-05	8.38346e-05
HORVU2Hr1G028330	354.198	2.61368	0.353808	7.38727	1.49875e-13	3.11438e-12
HORVU2Hr1G028380	51.647	1.77854	0.272773	6.52022	7.02047e-11	9.62036e-10
HORVU2Hr1G028430	246.754	1.63452	0.220523	7.41204	1.24372e-13	2.61605e-12
HORVU2Hr1G028580	21.2047	2.20495	0.456326	4.83197	1.3519e-06	9.28734e-06
HORVU2Hr1G028610	12.9338	1.39521	0.426824	3.26881	0.00108001	0.00380558
HORVU2Hr1G028660	3.08481	3.34039	0.785804	4.25092	2.12893e-05	0.000115017
HORVU2Hr1G028670	44.4438	6.28929	0.609909	10.3118	6.22937e-25	5.37267e-23
HORVU2Hr1G028780	18.5247	3.93021	0.569334	6.90316	5.08585e-12	8.36505e-11
HORVU2Hr1G028940	63.0788	1.25592	0.218527	5.74719	9.07387e-09	8.97798e-08
HORVU2Hr1G029290	0.738338	2.62438	1.12386	2.33514	0.0195359	0.046981
HORVU2Hr1G029450	95.5068	1.9767	0.345609	5.71946	1.06861e-08	1.04401e-07
HORVU2Hr1G029460	352.544	2.15826	0.300728	7.1768	7.13609e-13	1.34258e-11
HORVU2Hr1G029840	134.918	-1.66173	0.237709	-6.99059	2.73723e-12	4.72157e-11
HORVU2Hr1G030190	17.3594	2.45271	0.38713	6.33563	2.3638e-10	2.99369e-09
HORVU2Hr1G030330	1.13903	2.88213	0.778528	3.70202	0.00021389	0.000904698
HORVU2Hr1G030600	28.1559	-1.20836	0.400963	-3.01365	0.00258124	0.00816838
HORVU2Hr1G030690	448.209	-1.19019	0.143842	-8.27425	1.2927e-16	4.0137e-15
HORVU2Hr1G031410	468.236	1.64092	0.220068	7.45643	8.88986e-14	1.9151e-12
HORVU2Hr1G031460	251.614	1.74529	0.250284	6.97327	3.09664e-12	5.29221e-11
HORVU2Hr1G031490	115.99	1.65591	0.28266	5.85833	4.67544e-09	4.81615e-08
HORVU2Hr1G031500	1011.67	1.87503	0.255544	7.33742	2.17757e-13	4.39956e-12
HORVU2Hr1G032180	7.28681	-1.46624	0.431492	-3.39806	0.000678647	0.00251921
HORVU2Hr1G032190	33.0506	-1.21354	0.202343	-5.99745	2.00443e-09	2.1914e-08
HORVU2Hr1G032220	1.82168	-2.32583	0.831028	-2.79874	0.00513031	0.0149239
HORVU2Hr1G032230	2.47676	2.15165	0.69155	3.11135	0.00186237	0.00615283
HORVU2Hr1G032360	1128.04	1.65883	0.131072	12.6559	1.03774e-36	3.42072e-34
HORVU2Hr1G032690	1397.52	-1.02702	0.133199	-7.71038	1.25446e-14	3.05527e-13
HORVU2Hr1G032710	306.882	-4.51269	0.406226	-11.1088	1.13684e-28	1.62833e-26
HORVU2Hr1G032720	6.10957	-1.24858	0.430317	-2.90153	0.00371342	0.0112341
HORVU2Hr1G032780	53.9901	1.76543	0.246837	7.15222	8.53879e-13	1.58998e-11
HORVU2Hr1G033520	19.0064	2.50851	0.559193	4.48595	7.25888e-06	4.33103e-05
HORVU2Hr1G033610	37.6496	4.54965	0.500158	9.09642	9.33569e-20	4.35358e-18
HORVU2Hr1G034010	7.52665	-1.93865	0.418472	-4.63269	3.60937e-06	2.29041e-05
HORVU2Hr1G034280	13.4678	1.68887	0.50166	3.36656	0.000761131	0.00278514
HORVU2Hr1G034370	108.98	1.1135	0.232764	4.78381	1.72004e-06	1.15677e-05
HORVU2Hr1G035020	17.1075	-1.79509	0.472484	-3.79927	0.000145126	0.000639589
HORVU2Hr1G035300	7.43176	1.08617	0.449651	2.41558	0.01571	0.0389762
HORVU2Hr1G036570	520.597	2.32995	0.340055	6.85169	7.29825e-12	1.16689e-10
HORVU2Hr1G036590	4601.07	3.13497	0.377865	8.29653	1.07197e-16	3.37627e-15
HORVU2Hr1G037100	57.6438	2.33447	0.267436	8.72908	2.56751e-18	1.00133e-16
HORVU2Hr1G037200	60.9969	1.8168	0.268043	6.77803	1.21829e-11	1.87783e-10
HORVU2Hr1G037210	34.2433	4.79639	0.413958	11.5867	4.81537e-31	8.7122e-29
HORVU2Hr1G037550	96.2002	-1.60002	0.236943	-6.75274	1.45078e-11	2.19837e-10
HORVU2Hr1G037700	51.7529	1.21396	0.162171	7.48564	7.11972e-14	1.54762e-12
HORVU2Hr1G037750	768.423	1.65079	0.198399	8.32055	8.75552e-17	2.78683e-15
HORVU2Hr1G038030	60.4896	1.07758	0.179685	5.99708	2.00893e-09	2.19532e-08
HORVU2Hr1G038040	62.5553	-1.86341	0.454286	-4.10184	4.09874e-05	0.000206811
HORVU2Hr1G038060	21.6888	-1.32275	0.217667	-6.07698	1.22469e-09	1.39074e-08
HORVU2Hr1G038120	119.362	1.29194	0.194571	6.63997	3.13755e-11	4.57014e-10
HORVU2Hr1G038140	62.2611	1.64876	0.356743	4.6217	3.80604e-06	2.40128e-05
HORVU2Hr1G038260	3.46452	-1.38017	0.517998	-2.66443	0.00771184	0.0211548
HORVU2Hr1G038570	797.731	1.176	0.31022	3.79085	0.000150135	0.000659011
HORVU2Hr1G038830	204.11	1.64149	0.162636	10.093	5.9331e-24	4.65043e-22
HORVU2Hr1G038960	8.0934	1.5391	0.487146	3.15941	0.00158088	0.00533605
HORVU2Hr1G038990	18.6139	-3.17147	0.839309	-3.77867	0.000157671	0.000688947
HORVU2Hr1G039100	506	1.57388	0.284036	5.54111	3.00554e-08	2.73017e-07
HORVU2Hr1G039620	14.4879	-1.00324	0.433708	-2.31317	0.0207131	0.0493835
HORVU2Hr1G040650	175.584	-1.02928	0.147853	-6.96152	3.36623e-12	5.71641e-11
HORVU2Hr1G041110	99.1262	-3.291	0.342042	-9.62162	6.48031e-22	3.95776e-20
HORVU2Hr1G041770	9.35173	1.02682	0.235307	4.36372	1.27866e-05	7.25501e-05
HORVU2Hr1G041880	13.8228	2.61284	0.654416	3.99264	6.5343e-05	0.000313404
HORVU2Hr1G042220	2.11098	1.68685	0.572014	2.94896	0.00318844	0.00983383
HORVU2Hr1G042240	173.127	-1.92235	0.718713	-2.67471	0.00747942	0.0206301
HORVU2Hr1G042370	2775.11	-1.7518	0.344055	-5.09162	3.55012e-07	2.68637e-06
HORVU2Hr1G042520	36.9997	3.40253	0.551464	6.17	6.82893e-10	8.06303e-09
HORVU2Hr1G042550	86.836	2.98667	0.300951	9.9241	3.27026e-23	2.28757e-21
HORVU2Hr1G042960	3.446	-1.38823	0.475119	-2.92186	0.00347945	0.0106117
HORVU2Hr1G043330	127.125	-2.1697	0.297033	-7.30458	2.78144e-13	5.54973e-12
HORVU2Hr1G043890	47.1135	1.40801	0.541671	2.59938	0.00933929	0.025023
HORVU2Hr1G043900	106.857	2.51487	0.336614	7.47109	7.95355e-14	1.71806e-12
HORVU2Hr1G043980	7.89713	-1.16709	0.402503	-2.89958	0.00373661	0.0112927
HORVU2Hr1G044270	80.4264	2.05855	0.365485	5.63239	1.77729e-08	1.68175e-07
HORVU2Hr1G044440	31.8078	1.18776	0.486177	2.44307	0.014563	0.036545
HORVU2Hr1G044450	180.259	1.80751	0.469332	3.85124	0.00011752	0.000531056
HORVU2Hr1G044460	1.55135	3.20918	0.972728	3.29916	0.00096976	0.00346324
HORVU2Hr1G044520	328.616	1.06567	0.241749	4.40818	1.04245e-05	6.02845e-05
HORVU2Hr1G044600	74.9477	5.46296	0.586725	9.31094	1.26708e-20	6.57107e-19
HORVU2Hr1G044640	96.6638	1.46622	0.376111	3.89837	9.68438e-05	0.000445745
HORVU2Hr1G044650	1563.28	1.45079	0.181323	8.00113	1.23278e-15	3.37862e-14
HORVU2Hr1G044680	589.07	1.92085	0.223755	8.5846	9.11519e-18	3.31829e-16
HORVU2Hr1G044690	1.65196	1.82118	0.729787	2.49549	0.0125782	0.0322366
HORVU2Hr1G044890	11.7464	4.18033	0.659839	6.33538	2.36754e-10	2.99685e-09
HORVU2Hr1G044910	696.595	1.41038	0.194496	7.25147	4.12281e-13	8.03297e-12
HORVU2Hr1G044940	3.95151	3.19872	0.710698	4.50081	6.76942e-06	4.06926e-05
HORVU2Hr1G045350	13.5869	3.48942	0.425506	8.20065	2.39096e-16	7.23694e-15
HORVU2Hr1G045730	172.129	-1.10966	0.196985	-5.63322	1.76873e-08	1.67431e-07
HORVU2Hr1G045900	816.097	1.22634	0.311945	3.93126	8.45035e-05	0.000394301
HORVU2Hr1G045970	158.656	-1.58071	0.231201	-6.83696	8.08899e-12	1.28309e-10
HORVU2Hr1G046370	1345.27	-1.12841	0.248513	-4.54065	5.6082e-06	3.42252e-05
HORVU2Hr1G046590	109.882	1.73685	0.176958	9.81509	9.69508e-23	6.44455e-21
HORVU2Hr1G046600	22.4685	4.83278	0.479032	10.0886	6.2025e-24	4.8458e-22
HORVU2Hr1G048010	11.4665	1.10226	0.364941	3.02037	0.00252469	0.0080105
HORVU2Hr1G048140	10.1372	-1.65836	0.333856	-4.96728	6.78999e-07	4.91391e-06
HORVU2Hr1G049070	2.08109	1.06176	0.457276	2.32194	0.0202364	0.0484334
HORVU2Hr1G049250	0.895262	-2.67836	1.0849	-2.46877	0.0135577	0.0343191
HORVU2Hr1G052920	1.44455	2.83691	0.958557	2.95956	0.00308079	0.0095434
HORVU2Hr1G056440	370.074	1.66955	0.31245	5.34342	9.12107e-08	7.65273e-07
HORVU2Hr1G056800	4.49453	-3.85297	0.69182	-5.56932	2.55734e-08	2.35937e-07
HORVU2Hr1G057420	3.11055	-1.56596	0.637112	-2.45791	0.0139748	0.0352491
HORVU2Hr1G059360	395.045	1.05338	0.226465	4.65141	3.29666e-06	2.10922e-05
HORVU2Hr1G059380	2065.72	1.04188	0.333842	3.12088	0.00180314	0.00598055
HORVU2Hr1G059900	1.33877	1.90566	0.822306	2.31746	0.0204788	0.0489162
HORVU2Hr1G060040	19.1621	-1.50459	0.291614	-5.15954	2.47556e-07	1.93094e-06
HORVU2Hr1G060460	482.849	1.12624	0.255389	4.40991	1.03415e-05	5.98768e-05
HORVU2Hr1G060510	98.8168	1.12413	0.268453	4.18745	2.82109e-05	0.00014796
HORVU2Hr1G060630	3.84499	1.7785	0.582142	3.05509	0.00224991	0.0072447
HORVU2Hr1G060650	274.862	1.00785	0.31827	3.16666	0.00154202	0.00522394
HORVU2Hr1G060670	0.729113	2.06726	0.825948	2.50289	0.0123184	0.0316381
HORVU2Hr1G062280	4.68399	-1.08936	0.427866	-2.54603	0.0108954	0.0285347
ENSRNA050017055	14.0065	-1.59978	0.364689	-4.38671	1.15079e-05	6.59322e-05
HORVU2Hr1G062290	12.7184	-1.15164	0.287914	-3.99995	6.33551e-05	0.00030472
HORVU2Hr1G062420	3.68941	-2.20712	0.527947	-4.18056	2.90791e-05	0.000152016
HORVU2Hr1G062590	3.49491	-1.29088	0.527761	-2.44595	0.014447	0.0362804
HORVU2Hr1G062700	483.033	1.04118	0.135634	7.67639	1.63631e-14	3.89847e-13
HORVU2Hr1G062910	193.86	-2.17503	0.24129	-9.01417	1.98375e-19	8.78472e-18
HORVU2Hr1G062940	30.7865	14.5038	3.62057	4.00594	6.17722e-05	0.000297881
HORVU2Hr1G063220	25.1799	2.01438	0.465504	4.3273	1.5095e-05	8.41788e-05
HORVU2Hr1G063480	53.1197	-1.30586	0.222308	-5.87409	4.2518e-09	4.41377e-08
HORVU2Hr1G063510	55.5123	2.6595	0.336096	7.91291	2.5144e-15	6.6488e-14
HORVU2Hr1G063620	129.641	3.10782	0.298652	10.4062	2.32381e-25	2.15398e-23
HORVU2Hr1G063690	43.945	3.42228	0.266082	12.8617	7.38868e-38	2.77803e-35
HORVU2Hr1G063820	48.1722	-1.12275	0.282769	-3.97055	7.17071e-05	0.000340938
HORVU2Hr1G064140	155.1	1.02094	0.236874	4.31004	1.63227e-05	9.05006e-05
HORVU2Hr1G064150	1359.79	2.48383	0.25084	9.90201	4.07976e-23	2.81293e-21
HORVU2Hr1G064160	1145.79	2.6041	0.262682	9.9135	3.63686e-23	2.5293e-21
HORVU2Hr1G064180	7.03617	2.32438	0.542699	4.28299	1.84397e-05	0.000101097
HORVU2Hr1G064730	11671.5	-2.36792	0.448486	-5.2798	1.29328e-07	1.05671e-06
HORVU2Hr1G064770	372.254	-1.1317	0.204653	-5.52986	3.20488e-08	2.89486e-07
HORVU2Hr1G065750	464.829	1.08151	0.208327	5.1914	2.08719e-07	1.64777e-06
HORVU2Hr1G066000	378.928	2.30916	0.437332	5.28012	1.29098e-07	1.0552e-06
HORVU2Hr1G066050	44.8641	-1.0486	0.234909	-4.46386	8.04977e-06	4.76394e-05
HORVU2Hr1G066080	19.0632	-1.27386	0.313582	-4.06228	4.85953e-05	0.000240954
HORVU2Hr1G066100	81.1584	-1.32234	0.470494	-2.81053	0.00494595	0.0144681
HORVU2Hr1G066200	60.3784	1.08093	0.277176	3.89978	9.62785e-05	0.000443482
HORVU2Hr1G066280	154.83	1.82118	0.341782	5.32848	9.90363e-08	8.24606e-07
HORVU2Hr1G066920	509.423	1.10324	0.184545	5.97815	2.25682e-09	2.44952e-08
HORVU2Hr1G066950	295.953	1.70262	0.199652	8.52794	1.48972e-17	5.29498e-16
HORVU2Hr1G067340	57.8431	3.38372	0.471767	7.17243	7.36764e-13	1.38074e-11
HORVU2Hr1G067350	115.219	3.27721	0.452807	7.23754	4.569e-13	8.84504e-12
HORVU2Hr1G067700	0.909803	3.3193	0.93094	3.56554	0.00036311	0.00144757
HORVU2Hr1G067750	553.197	-1.38449	0.306597	-4.51568	6.31142e-06	3.80917e-05
HORVU2Hr1G067870	71.1488	1.90735	0.195475	9.75752	1.71296e-22	1.10211e-20
HORVU2Hr1G068350	2.29908	-1.58393	0.565398	-2.80143	0.00508761	0.014814
HORVU2Hr1G068460	4.43247	-1.1208	0.460851	-2.43202	0.0150147	0.0375343
HORVU2Hr1G068630	826.428	1.70272	0.183182	9.29523	1.46885e-20	7.55232e-19
HORVU2Hr1G069060	292.444	1.11076	0.176316	6.2998	2.98038e-10	3.72244e-09
HORVU2Hr1G069080	3.2158	-1.25199	0.508022	-2.46444	0.0137227	0.0346931
HORVU2Hr1G069590	994.97	1.36401	0.116278	11.7306	8.88034e-32	1.75154e-29
HORVU2Hr1G069600	665.873	1.32692	0.102063	13.001	1.20802e-38	5.48463e-36
HORVU2Hr1G069710	11.7591	-1.24707	0.267364	-4.66433	3.0963e-06	1.99428e-05
HORVU2Hr1G069980	89.3882	-1.3534	0.37668	-3.59296	0.000326949	0.00131981
HORVU2Hr1G070310	30.2554	1.35629	0.370587	3.65984	0.000252371	0.0010483
HORVU2Hr1G070410	3.02163	1.56888	0.585995	2.67729	0.00742207	0.0205025
HORVU2Hr1G070490	7.70153	-1.52291	0.299444	-5.08579	3.6609e-07	2.76845e-06
HORVU2Hr1G070880	13.1373	2.34292	0.567817	4.12619	3.6883e-05	0.000188268
HORVU2Hr1G071070	16.5892	-1.40715	0.322712	-4.36037	1.29842e-05	7.35841e-05
HORVU2Hr1G071180	9.27795	1.41074	0.308132	4.57838	4.68597e-06	2.90472e-05
HORVU2Hr1G071220	28.0144	-1.28434	0.232652	-5.52042	3.38184e-08	3.04101e-07
HORVU2Hr1G071270	41.7898	3.0966	0.480709	6.44174	1.18109e-10	1.56846e-09
HORVU2Hr1G071480	6.90613	-5.10155	0.94815	-5.38053	7.42653e-08	6.32583e-07
HORVU2Hr1G071570	164.605	3.34165	0.325627	10.2622	1.04294e-24	8.8679e-23
HORVU2Hr1G071890	1.23885	2.06054	0.772691	2.6667	0.00765994	0.0210316
HORVU2Hr1G072060	1.25142	2.57245	0.913286	2.81669	0.00485206	0.0142193
HORVU2Hr1G072180	121.425	-2.01335	0.209322	-9.61845	6.6828e-22	4.0711e-20
HORVU2Hr1G072270	72.2379	-1.00212	0.144212	-6.94892	3.68102e-12	6.20718e-11
HORVU2Hr1G072670	42.5741	-1.25782	0.314977	-3.99336	6.51439e-05	0.000312636
ENSRNA049482367	10.6781	-1.1173	0.27113	-4.12089	3.77404e-05	0.000192282
HORVU2Hr1G073210	30.601	-5.86999	0.536976	-10.9316	8.14391e-28	1.05359e-25
HORVU2Hr1G073320	1079.62	1.06836	0.204582	5.22215	1.76862e-07	1.41202e-06
HORVU2Hr1G073380	18.876	1.48652	0.39307	3.78181	0.000155692	0.000681168
HORVU2Hr1G074770	1166.88	-1.4191	0.320024	-4.43434	9.23532e-06	5.38869e-05
HORVU2Hr1G075220	59.9339	1.25717	0.26696	4.7092	2.48694e-06	1.62617e-05
HORVU2Hr1G075280	731.893	1.31603	0.206382	6.37667	1.80974e-10	2.33625e-09
HORVU2Hr1G075470	1330.76	1.50305	0.212348	7.07823	1.46007e-12	2.62977e-11
HORVU2Hr1G075950	488.029	-1.34682	0.230059	-5.85422	4.79266e-09	4.93056e-08
HORVU2Hr1G075970	874.472	2.37159	0.161576	14.6779	8.93e-49	1.43255e-45
HORVU2Hr1G076010	229.94	1.15721	0.222647	5.1975	2.01984e-07	1.59879e-06
HORVU2Hr1G076060	40.3295	2.92638	0.361988	8.08419	6.25774e-16	1.78836e-14
HORVU2Hr1G076320	269.486	4.41992	0.578991	7.63384	2.27859e-14	5.28224e-13
HORVU2Hr1G076470	12.326	3.89616	0.489567	7.95837	1.74321e-15	4.68679e-14
HORVU2Hr1G076490	4.31855	5.32027	0.651887	8.16134	3.3133e-16	9.89181e-15
HORVU2Hr1G076720	15.2049	1.35583	0.410506	3.30283	0.000957128	0.00342271
HORVU2Hr1G076970	628.22	1.04469	0.216762	4.81954	1.43893e-06	9.80321e-06
HORVU2Hr1G077410	571.906	1.43412	0.226632	6.32798	2.48387e-10	3.13127e-09
HORVU2Hr1G077510	1.67061	2.70265	0.862111	3.13492	0.001719	0.00573469
HORVU2Hr1G077530	15.5572	1.68485	0.604057	2.78923	0.00528336	0.0153026
HORVU2Hr1G077630	876.164	-1.57751	0.233486	-6.75632	1.41537e-11	2.14878e-10
HORVU2Hr1G077670	65.5067	1.18512	0.25231	4.69709	2.6389e-06	1.71854e-05
HORVU2Hr1G077970	313.004	1.44688	0.472833	3.06002	0.00221325	0.00714577
HORVU2Hr1G078890	249.633	1.09317	0.222692	4.90889	9.15921e-07	6.47278e-06
HORVU2Hr1G078960	1479.53	3.32441	0.280663	11.8448	2.28858e-32	4.83443e-30
HORVU2Hr1G079040	4.64558	1.04226	0.411979	2.52989	0.0114098	0.0296656
HORVU2Hr1G079090	11.437	1.07752	0.31323	3.44002	0.00058167	0.00219867
HORVU2Hr1G079160	5.50423	2.21404	0.420266	5.26818	1.37786e-07	1.12163e-06
HORVU2Hr1G079170	179.752	1.21278	0.120231	10.087	6.30517e-24	4.91007e-22
HORVU2Hr1G079180	2453.9	-2.40167	0.582323	-4.1243	3.71868e-05	0.000189743
HORVU2Hr1G079270	37.2307	1.46651	0.297857	4.92353	8.49949e-07	6.04026e-06
HORVU2Hr1G079420	18.5973	7.93345	0.818402	9.69383	3.20291e-22	2.00707e-20
HORVU2Hr1G079440	8.69128	6.90641	0.824379	8.37771	5.39688e-17	1.77169e-15
HORVU2Hr1G079580	25.8897	5.08489	0.947559	5.36631	8.03642e-08	6.81397e-07
HORVU2Hr1G079790	58.8054	-2.19683	0.264044	-8.31994	8.80084e-17	2.79755e-15
HORVU2Hr1G080070	682.519	1.24593	0.286435	4.34978	1.36274e-05	7.69213e-05
HORVU2Hr1G080140	281.767	2.57208	0.325282	7.90723	2.63176e-15	6.94386e-14
HORVU2Hr1G080440	232.722	1.25506	0.180568	6.95059	3.63768e-12	6.14194e-11
HORVU2Hr1G080460	55.7941	-2.17456	0.283529	-7.66963	1.72499e-14	4.09353e-13
HORVU2Hr1G080670	63.6866	1.55879	0.285517	5.45953	4.77389e-08	4.19708e-07
HORVU2Hr1G080890	948.742	1.27031	0.18337	6.92756	4.28147e-12	7.13963e-11
HORVU2Hr1G081490	0.647337	2.57819	1.00046	2.57701	0.00996602	0.0264566
HORVU2Hr1G081510	202.078	4.71501	0.45628	10.3336	4.96674e-25	4.36185e-23
HORVU2Hr1G081540	831.632	4.57274	0.435499	10.5	8.638e-26	8.5891e-24
HORVU2Hr1G081560	36.4274	4.12373	0.507161	8.13101	4.25729e-16	1.24931e-14
HORVU2Hr1G081570	6.91866	6.43502	0.801716	8.02655	1.00249e-15	2.78877e-14
HORVU2Hr1G081590	1202.1	2.79781	0.371297	7.53524	4.87447e-14	1.08305e-12
HORVU2Hr1G081600	5.73985	2.2996	0.683806	3.36295	0.000771155	0.00281925
HORVU2Hr1G081640	18.7727	2.54164	0.606089	4.19351	2.74675e-05	0.000144439
HORVU2Hr1G082170	203.781	5.07063	0.439347	11.5413	8.16911e-31	1.441e-28
HORVU2Hr1G082340	10.9581	-1.27443	0.480758	-2.65088	0.00802818	0.0219376
HORVU2Hr1G082480	7.2672	2.28639	0.630327	3.62731	0.00028639	0.00117521
HORVU2Hr1G082700	75.3972	2.77017	0.829179	3.34086	0.000835202	0.0030281
HORVU2Hr1G082720	12.2414	1.10536	0.335665	3.29304	0.000991107	0.003529
HORVU2Hr1G082740	151.575	2.28889	0.651674	3.51232	0.000444212	0.00173271
HORVU2Hr1G083020	5.36871	4.5189	0.761412	5.9349	2.94027e-09	3.13616e-08
HORVU2Hr1G083090	9.25463	-1.40427	0.327752	-4.28454	1.83121e-05	0.00010042
HORVU2Hr1G083560	83.7225	1.79497	0.228776	7.84595	4.29686e-15	1.10465e-13
HORVU2Hr1G083570	307.89	4.14352	0.443037	9.35253	8.55766e-21	4.58626e-19
HORVU2Hr1G084130	500.485	4.50353	0.653546	6.89091	5.54349e-12	9.01304e-11
HORVU2Hr1G084170	107.89	1.30197	0.18847	6.9081	4.91203e-12	8.10687e-11
HORVU2Hr1G084210	476.823	2.95616	0.270201	10.9406	7.37054e-28	9.58688e-26
HORVU2Hr1G084260	1278.39	1.07387	0.158594	6.77123	1.2769e-11	1.95583e-10
HORVU2Hr1G084680	47.0614	1.00786	0.147469	6.8344	8.23503e-12	1.30197e-10
HORVU2Hr1G084700	1.43522	-3.13716	0.940084	-3.33711	0.000846552	0.00306232
HORVU2Hr1G085260	12.4906	3.1539	0.422277	7.46879	8.09347e-14	1.74666e-12
HORVU2Hr1G085270	406.746	2.95855	0.319819	9.25069	2.23041e-20	1.12047e-18
HORVU2Hr1G085280	3825.17	3.49724	0.367325	9.52084	1.7179e-21	9.98499e-20
HORVU2Hr1G085300	893.221	1.28286	0.312042	4.11116	3.93673e-05	0.000199767
HORVU2Hr1G085340	3.54222	2.42418	0.590443	4.1057	4.03098e-05	0.000203819
HORVU2Hr1G085360	534.192	-1.33975	0.14399	-9.30447	1.3466e-20	6.93858e-19
HORVU2Hr1G085570	80.5084	-1.39664	0.297802	-4.68981	2.73452e-06	1.77504e-05
HORVU2Hr1G085940	14.1438	1.81794	0.356084	5.10537	3.30147e-07	2.50847e-06
HORVU2Hr1G086690	207.979	1.13181	0.19706	5.7435	9.27415e-09	9.15732e-08
HORVU2Hr1G087070	0.984546	3.08556	1.07709	2.8647	0.00417401	0.0124769
HORVU2Hr1G087630	3.49542	-1.28121	0.544877	-2.35138	0.0187038	0.0452922
HORVU2Hr1G087660	135.246	1.16744	0.199963	5.83827	5.2746e-09	5.40326e-08
HORVU2Hr1G088640	226.124	4.31093	1.06117	4.06244	4.85632e-05	0.000240894
HORVU2Hr1G088660	39.9054	2.43521	0.923253	2.63765	0.00834839	0.0227017
HORVU2Hr1G088840	12.9969	-2.05448	0.48623	-4.22532	2.38598e-05	0.000127388
HORVU2Hr1G089130	157.671	1.76034	0.259752	6.77701	1.22691e-11	1.88767e-10
HORVU2Hr1G089320	454.475	1.26836	0.121149	10.4694	1.19399e-25	1.15851e-23
HORVU2Hr1G090070	119.918	1.77814	0.225112	7.89889	2.8139e-15	7.38395e-14
HORVU2Hr1G090120	7.11867	-1.18205	0.416036	-2.84122	0.00449417	0.0133018
HORVU2Hr1G090170	60.6089	5.08393	0.499288	10.1824	2.37712e-24	1.93245e-22
HORVU2Hr1G090200	4.28066	2.83024	0.714128	3.96321	7.39488e-05	0.000350281
HORVU2Hr1G090250	20.8799	3.5737	0.697888	5.12074	3.04342e-07	2.32932e-06
HORVU2Hr1G090280	297.323	2.55355	0.321211	7.94975	1.86885e-15	5.0078e-14
HORVU2Hr1G090310	1244.84	1.32363	0.208382	6.35191	2.12655e-10	2.71321e-09
HORVU2Hr1G090410	9.96789	-1.71969	0.498866	-3.4472	0.000566437	0.00214919
HORVU2Hr1G090580	72.4261	-2.05228	0.806717	-2.54399	0.0109595	0.0286774
HORVU2Hr1G090670	82.7955	-3.81245	0.48772	-7.81689	5.41448e-15	1.3758e-13
HORVU2Hr1G090890	2.24651	-2.00091	0.626276	-3.19493	0.00139864	0.00478334
HORVU2Hr1G090950	156.019	-1.48575	0.164067	-9.05575	1.35633e-19	6.18133e-18
HORVU2Hr1G090960	1649.87	-1.22664	0.158747	-7.72705	1.10067e-14	2.68887e-13
HORVU2Hr1G090970	6.00962	1.38886	0.418808	3.31623	0.00091242	0.00327891
HORVU2Hr1G091190	74.0054	3.44165	0.252469	13.632	2.58459e-42	2.14459e-39
HORVU2Hr1G091530	11.7054	1.44313	0.539658	2.67416	0.00749177	0.0206586
HORVU2Hr1G091910	76.4321	-1.81035	0.211261	-8.56929	1.04127e-17	3.75486e-16
HORVU2Hr1G091990	94.9022	-2.21195	0.172706	-12.8077	1.48545e-37	5.33499e-35
HORVU2Hr1G092170	13.6961	1.35426	0.439956	3.07817	0.00208274	0.00676425
HORVU2Hr1G092250	208.666	-1.52757	0.205742	-7.42469	1.13046e-13	2.39879e-12
HORVU2Hr1G092460	12.2544	-1.55864	0.313142	-4.97743	6.44331e-07	4.67708e-06
HORVU2Hr1G092530	6.48353	6.21307	1.30617	4.7567	1.96785e-06	1.31097e-05
HORVU2Hr1G092710	511.123	-1.12628	0.208379	-5.40494	6.48283e-08	5.5779e-07
HORVU2Hr1G092750	1271.02	-1.69938	0.139711	-12.1636	4.85933e-34	1.20546e-31
HORVU2Hr1G092890	4.33161	-1.29968	0.463535	-2.80385	0.0050497	0.0147232
HORVU2Hr1G092920	9.04241	1.2492	0.259415	4.81546	1.46861e-06	1.00026e-05
HORVU2Hr1G092980	3.99323	-2.73808	0.542665	-5.04562	4.52054e-07	3.36552e-06
HORVU2Hr1G093030	390.511	2.65017	0.253352	10.4604	1.31243e-25	1.25821e-23
HORVU2Hr1G093350	6.26541	1.44026	0.355202	4.05476	5.01847e-05	0.000247966
HORVU2Hr1G093950	162.332	5.38526	0.84517	6.37181	1.86816e-10	2.40522e-09
HORVU2Hr1G093960	3.93817	-3.43809	0.938815	-3.66216	0.000250099	0.00103994
HORVU2Hr1G094220	4.31963	-4.84482	1.05847	-4.57721	4.71221e-06	2.91791e-05
HORVU2Hr1G094230	17.5161	2.03371	0.449004	4.52937	5.91589e-06	3.59734e-05
HORVU2Hr1G094240	7.44344	-1.76413	0.41632	-4.23745	2.26075e-05	0.000121267
HORVU2Hr1G094280	30.5272	-2.16287	0.309574	-6.9866	2.81635e-12	4.85109e-11
HORVU2Hr1G094330	82.5484	2.76917	0.427884	6.47178	9.6854e-11	1.29757e-09
HORVU2Hr1G094350	75.5689	-1.11912	0.148888	-7.51651	5.6258e-14	1.24065e-12
HORVU2Hr1G094630	14.9929	-1.42997	0.579211	-2.46883	0.0135555	0.0343191
HORVU2Hr1G095160	225.197	1.00849	0.22179	4.54704	5.4406e-06	3.32869e-05
HORVU2Hr1G095170	785.343	1.9832	0.35972	5.51318	3.52415e-08	3.15835e-07
HORVU2Hr1G095880	197.548	-1.1521	0.144758	-7.95881	1.73703e-15	4.67542e-14
HORVU2Hr1G096230	30.5279	-2.35857	0.437824	-5.38702	7.16348e-08	6.11041e-07
HORVU2Hr1G096360	23701.1	-1.03486	0.196451	-5.26777	1.38088e-07	1.12371e-06
HORVU2Hr1G096380	36.1848	1.90212	0.273663	6.95058	3.63777e-12	6.14194e-11
HORVU2Hr1G096510	293.784	1.18394	0.225819	5.24288	1.58093e-07	1.27615e-06
HORVU2Hr1G096810	19.6009	-2.28892	0.755079	-3.03137	0.00243448	0.00775494
HORVU2Hr1G097010	663.449	-1.16945	0.15114	-7.73758	1.01328e-14	2.49057e-13
HORVU2Hr1G097150	92.7617	1.66647	0.456803	3.64811	0.00026418	0.0010932
HORVU2Hr1G097250	2.55844	-3.56976	1.02084	-3.4969	0.000470693	0.00182564
HORVU2Hr1G097540	1.65771	-4.08226	1.02838	-3.96961	7.199e-05	0.00034208
HORVU2Hr1G097760	474.176	-1.17584	0.144817	-8.11949	4.68154e-16	1.36548e-14
HORVU2Hr1G097940	8.91032	-2.14993	0.547536	-3.92655	8.61725e-05	0.000401621
HORVU2Hr1G098040	20.6771	-1.60769	0.313216	-5.13284	2.85397e-07	2.1969e-06
HORVU2Hr1G098110	383.462	-1.07871	0.22352	-4.82603	1.39285e-06	9.52704e-06
HORVU2Hr1G098160	3.47929	3.09158	0.945906	3.26838	0.00108165	0.00380912
HORVU2Hr1G098650	541.031	1.34158	0.127957	10.4846	1.01673e-25	9.98594e-24
HORVU2Hr1G098980	44.7808	3.46923	0.458923	7.5595	4.04617e-14	9.05703e-13
HORVU2Hr1G099100	24.5644	2.31519	0.447095	5.17829	2.23926e-07	1.76032e-06
HORVU2Hr1G099530	1300.11	2.4301	0.258046	9.41731	4.62796e-21	2.56596e-19
HORVU2Hr1G099540	2294.48	-2.14506	0.852601	-2.5159	0.0118728	0.0306649
HORVU2Hr1G099550	444.402	-1.15621	0.196025	-5.89829	3.67285e-09	3.84929e-08
HORVU2Hr1G099590	108.045	-1.12627	0.208207	-5.40937	6.32456e-08	5.44891e-07
HORVU2Hr1G099640	1448.1	2.64582	0.255295	10.3638	3.6242e-25	3.27854e-23
HORVU2Hr1G099710	82.069	-1.24195	0.185359	-6.70025	2.08065e-11	3.09053e-10
HORVU2Hr1G099820	16.7466	-3.60071	0.952183	-3.78153	0.000155866	0.000681806
HORVU2Hr1G099830	27.7138	-4.84774	0.78658	-6.16305	7.13551e-10	8.39617e-09
HORVU2Hr1G099890	171.049	1.11402	0.308752	3.60813	0.000308413	0.00125573
HORVU2Hr1G100050	8.98483	6.37222	1.17281	5.43331	5.53178e-08	4.80894e-07
HORVU2Hr1G100090	194.606	1.6712	0.180908	9.23781	2.516e-20	1.25088e-18
HORVU2Hr1G100360	26.8205	1.98927	0.43936	4.52766	5.96405e-06	3.62315e-05
HORVU2Hr1G100420	2.48733	2.08158	0.720263	2.89003	0.00385202	0.011598
HORVU2Hr1G100450	134.954	3.8613	0.303266	12.7324	3.90713e-37	1.36257e-34
HORVU2Hr1G100660	1062.78	-1.21661	0.189902	-6.40651	1.48885e-10	1.94708e-09
HORVU2Hr1G100870	1.86537	4.48732	0.811499	5.52967	3.20834e-08	2.8969e-07
HORVU2Hr1G101090	155.381	-1.69954	0.222748	-7.62988	2.34979e-14	5.41209e-13
HORVU2Hr1G101150	4.01922	4.39817	1.04319	4.21607	2.48591e-05	0.000132191
HORVU2Hr1G101660	4.04986	-1.39056	0.447432	-3.10787	0.00188443	0.00621226
HORVU2Hr1G101750	1.72925	-3.69698	1.17266	-3.15265	0.00161794	0.00544434
HORVU2Hr1G101920	36.358	3.36832	0.567503	5.93533	2.93263e-09	3.13079e-08
HORVU2Hr1G101980	299.8	1.98451	0.172921	11.4764	1.73363e-30	2.93777e-28
HORVU2Hr1G101990	117.644	2.57009	0.445723	5.76612	8.1119e-09	8.07599e-08
HORVU2Hr1G102620	4277.84	-2.09459	0.260188	-8.05027	8.26102e-16	2.32497e-14
HORVU2Hr1G102710	6.80024	6.22481	0.818465	7.60548	2.83857e-14	6.47435e-13
HORVU2Hr1G102720	3.85497	4.23169	0.813897	5.1993	2.00044e-07	1.58396e-06
HORVU2Hr1G102960	33.9074	1.03837	0.243913	4.25712	2.07081e-05	0.000112128
HORVU2Hr1G103150	277.655	-1.46683	0.410026	-3.57741	0.000347012	0.00139216
HORVU2Hr1G103220	6581.27	-1.02544	0.176842	-5.79861	6.68668e-09	6.75206e-08
HORVU2Hr1G103310	4085.25	1.21016	0.116945	10.3481	4.26949e-25	3.80506e-23
HORVU2Hr1G103570	2.20171	-1.75672	0.70636	-2.487	0.0128825	0.0328939
HORVU2Hr1G103780	14.1945	2.18673	0.344162	6.35377	2.10094e-10	2.68339e-09
HORVU2Hr1G104270	192.676	-1.71935	0.12912	-13.3158	1.87246e-40	1.04784e-37
HORVU2Hr1G104390	8.24171	3.48832	0.479154	7.28017	3.33408e-13	6.57606e-12
HORVU2Hr1G104400	1.32186	2.55817	0.902298	2.83518	0.00458005	0.013526
HORVU2Hr1G104550	20.392	-1.81523	0.276463	-6.56591	5.1717e-11	7.26484e-10
HORVU2Hr1G104630	109.72	-1.58898	0.191736	-8.28734	1.15808e-16	3.61437e-15
HORVU2Hr1G104950	112.93	-1.06476	0.191862	-5.54962	2.8629e-08	2.60848e-07
HORVU2Hr1G105090	57.9305	-1.45124	0.263863	-5.49998	3.79845e-08	3.38902e-07
HORVU2Hr1G105130	166.639	-2.14615	0.509998	-4.20815	2.57472e-05	0.000136346
HORVU2Hr1G105140	209.374	-3.02613	0.307014	-9.85664	6.41623e-23	4.37376e-21
HORVU2Hr1G105320	1.98427	4.63355	1.35148	3.42849	0.000606948	0.00228274
HORVU2Hr1G105390	120.921	1.53271	0.160223	9.5661	1.11018e-21	6.57987e-20
HORVU2Hr1G105430	2378.1	1.1293	0.144602	7.8097	5.73258e-15	1.4551e-13
HORVU2Hr1G105510	15.0679	1.27863	0.428441	2.98438	0.00284156	0.00890201
HORVU2Hr1G105690	7.30216	2.23536	0.54452	4.10519	4.03983e-05	0.000204181
HORVU2Hr1G105720	2.44984	2.50115	0.743777	3.36277	0.000771642	0.0028206
HORVU2Hr1G105870	0.732617	2.92611	1.20187	2.43463	0.0149072	0.0373022
HORVU2Hr1G105930	1701.04	1.34563	0.4837	2.78195	0.00540333	0.0155975
HORVU2Hr1G106020	1313.73	1.31148	0.126068	10.403	2.40339e-25	2.21581e-23
HORVU2Hr1G106040	60.8896	-1.05637	0.337661	-3.12849	0.00175708	0.00584874
HORVU2Hr1G106760	1.1605	2.40165	0.895866	2.68081	0.00734437	0.0203369
HORVU2Hr1G107040	55.9999	-1.97666	0.385205	-5.13145	2.87518e-07	2.21181e-06
HORVU2Hr1G107100	17.4133	1.19334	0.428724	2.78347	0.00537803	0.0155412
HORVU2Hr1G107140	3.49919	2.49171	0.568911	4.37979	1.18792e-05	6.78493e-05
HORVU2Hr1G107150	39.5343	1.67206	0.30324	5.51399	3.50796e-08	3.14618e-07
HORVU2Hr1G107180	677.675	1.49809	0.194563	7.69976	1.36324e-14	3.29684e-13
HORVU2Hr1G107250	701.478	1.44848	0.359445	4.02976	5.5834e-05	0.00027197
HORVU2Hr1G107600	8.79258	3.57737	0.570231	6.27355	3.52897e-10	4.36146e-09
HORVU2Hr1G107970	117.528	1.19594	0.33398	3.58086	0.000342464	0.00137597
HORVU2Hr1G108180	1567.16	-1.27248	0.388915	-3.27188	0.00106837	0.00376896
HORVU2Hr1G108340	7.16513	-1.13014	0.465144	-2.42965	0.0151134	0.0377412
HORVU2Hr1G108520	12.9082	-6.3952	1.20239	-5.31875	1.04485e-07	8.64883e-07
HORVU2Hr1G108530	391.64	3.91485	0.38984	10.0422	9.9422e-24	7.47622e-22
HORVU2Hr1G108690	1.95027	5.3779	1.60838	3.34368	0.000826751	0.00300024
HORVU2Hr1G108790	95.5883	1.06658	0.39742	2.68375	0.00728005	0.0201797
HORVU2Hr1G108820	179.47	1.01085	0.402352	2.51235	0.0119928	0.0309241
HORVU2Hr1G109080	37.0864	3.6824	0.41588	8.85449	8.40705e-19	3.48791e-17
HORVU2Hr1G109120	2814.48	1.51367	0.453626	3.33682	0.000847415	0.00306498
HORVU2Hr1G109330	24.9633	4.45855	0.617776	7.21709	5.31116e-13	1.02324e-11
HORVU2Hr1G109440	3.52916	5.39426	0.861682	6.26015	3.84599e-10	4.72657e-09
HORVU2Hr1G109470	7.28267	4.1508	0.786609	5.27682	1.31442e-07	1.07325e-06
HORVU2Hr1G109590	31.2344	3.85528	0.547819	7.0375	1.95715e-12	3.45777e-11
HORVU2Hr1G109640	282.828	9.6889	0.884175	10.9581	6.07446e-28	8.03131e-26
HORVU2Hr1G109940	36.7212	5.93671	0.850877	6.97717	3.01188e-12	5.16202e-11
HORVU2Hr1G109990	17.9494	1.12877	0.413825	2.72764	0.00637891	0.0180159
HORVU2Hr1G110080	9169.08	4.90021	0.415351	11.7978	4.00793e-32	8.24299e-30
HORVU2Hr1G111120	2.97233	2.29848	0.726731	3.16276	0.00156279	0.00528315
HORVU2Hr1G111140	333.179	1.54488	0.20381	7.57998	3.45596e-14	7.77931e-13
HORVU2Hr1G111430	14.5741	-2.66021	0.418735	-6.35298	2.11184e-10	2.69587e-09
HORVU2Hr1G111600	180.337	1.41203	0.203398	6.94218	3.86098e-12	6.47435e-11
HORVU2Hr1G111750	6.86858	1.06959	0.426479	2.50795	0.0121432	0.0312483
HORVU2Hr1G111760	294.652	1.40378	0.256658	5.46944	4.5146e-08	3.98513e-07
HORVU2Hr1G111780	36.5428	2.8289	0.468202	6.04204	1.52173e-09	1.70473e-08
HORVU2Hr1G112040	46.0266	4.58365	0.524629	8.73693	2.39532e-18	9.40271e-17
HORVU2Hr1G112060	11.8552	4.53058	0.755154	5.99955	1.97867e-09	2.16619e-08
HORVU2Hr1G112070	2.80656	3.90501	0.965685	4.04377	5.25996e-05	0.000258096
HORVU2Hr1G112090	147.258	1.02078	0.18818	5.42446	5.8129e-08	5.03694e-07
HORVU2Hr1G112120	1.07039	3.62487	1.01119	3.58477	0.000337376	0.00135825
HORVU2Hr1G112230	2806.67	2.46452	0.340635	7.23507	4.65306e-13	9.00052e-12
HORVU2Hr1G112320	560.267	1.30735	0.203367	6.42852	1.28855e-10	1.69991e-09
HORVU2Hr1G112380	21.7812	1.08872	0.222914	4.88405	1.03928e-06	7.27025e-06
HORVU2Hr1G112440	3.25478	-2.71684	0.811376	-3.34844	0.000812676	0.00295399
HORVU2Hr1G112580	466.583	2.78703	0.668746	4.16754	3.07903e-05	0.000160161
HORVU2Hr1G112650	5.47321	1.14153	0.493228	2.31441	0.0206451	0.0492498
HORVU2Hr1G112830	147.009	4.26392	0.686066	6.21504	5.13128e-10	6.17175e-09
HORVU2Hr1G112860	23.9232	-1.54301	0.362335	-4.25852	2.05787e-05	0.000111478
HORVU2Hr1G113070	2.92542	5.44544	1.04946	5.18879	2.11662e-07	1.66937e-06
HORVU2Hr1G113120	234.173	2.80826	0.540533	5.19536	2.04319e-07	1.61569e-06
HORVU2Hr1G113260	9005.83	-1.2958	0.257722	-5.02791	4.95864e-07	3.67138e-06
HORVU2Hr1G113270	46809.4	-1.72063	0.250575	-6.86672	6.56927e-12	1.05807e-10
HORVU2Hr1G113350	360.729	-1.52119	0.16464	-9.23945	2.47761e-20	1.23691e-18
HORVU2Hr1G113510	227.431	-1.01966	0.175431	-5.81231	6.16182e-09	6.2562e-08
HORVU2Hr1G113880	2190.41	-1.07271	0.150884	-7.10948	1.16481e-12	2.12179e-11
HORVU2Hr1G114100	76.5238	1.77568	0.164933	10.7661	4.97768e-27	5.90039e-25
HORVU2Hr1G114260	2593.04	1.29171	0.110226	11.7188	1.02111e-31	1.99765e-29
HORVU2Hr1G114390	18.069	6.84924	0.731243	9.36656	7.49323e-21	4.03377e-19
HORVU2Hr1G114410	1.91176	2.38008	0.562859	4.22855	2.35198e-05	0.000125657
HORVU2Hr1G114440	9.46753	7.23735	1.00658	7.19001	6.47845e-13	1.22846e-11
HORVU2Hr1G114450	24.5131	7.40059	0.778964	9.50056	2.08773e-21	1.20184e-19
HORVU2Hr1G114910	51.5566	1.28209	0.306082	4.18871	2.80539e-05	0.0001472
HORVU2Hr1G114980	19.8902	1.09795	0.317348	3.45977	0.000540646	0.00206403
HORVU2Hr1G115180	34.1252	1.33066	0.452575	2.9402	0.00327999	0.01008
HORVU2Hr1G115360	119.56	3.18076	0.44217	7.19353	6.31396e-13	1.19821e-11
HORVU2Hr1G115960	52367.1	-2.52907	0.502218	-5.03579	4.75875e-07	3.53207e-06
HORVU2Hr1G115980	76.1625	-2.35453	0.527538	-4.46324	8.07311e-06	4.7754e-05
HORVU2Hr1G116050	284.143	-1.63761	0.217221	-7.53894	4.73819e-14	1.05374e-12
HORVU2Hr1G116340	3.05244	2.52032	0.771163	3.26821	0.0010823	0.00381086
HORVU2Hr1G116390	5501.2	-2.28947	0.329913	-6.93963	3.93129e-12	6.58765e-11
HORVU2Hr1G116410	6.69324	-1.46619	0.441714	-3.31932	0.000902373	0.00324765
HORVU2Hr1G116480	3.89383	2.44575	0.751357	3.2551	0.00113351	0.00396275
HORVU2Hr1G116620	2.15013	1.49448	0.522658	2.85938	0.00424473	0.0126533
HORVU2Hr1G116880	552.35	1.31441	0.183073	7.17968	6.98738e-13	1.31666e-11
HORVU2Hr1G116970	57.613	3.28132	0.403554	8.13105	4.25574e-16	1.24931e-14
HORVU2Hr1G117610	122.306	-4.11	0.452653	-9.0798	1.0877e-19	5.01404e-18
HORVU2Hr1G117620	2.43918	3.20436	1.18888	2.69528	0.00703288	0.019591
HORVU2Hr1G117800	5.68006	3.65194	0.7119	5.12986	2.89964e-07	2.22778e-06
HORVU2Hr1G117840	82.2872	1.87285	0.284276	6.58815	4.45347e-11	6.34106e-10
HORVU2Hr1G117870	4.18628	1.38965	0.455161	3.0531	0.00226488	0.00728802
HORVU2Hr1G117900	24.3286	-2.61237	0.511225	-5.11001	3.22133e-07	2.45098e-06
HORVU2Hr1G117940	1442.05	3.7455	0.427967	8.75183	2.09915e-18	8.28061e-17
HORVU2Hr1G118050	231.407	1.49525	0.349605	4.27696	1.89464e-05	0.000103498
HORVU2Hr1G118060	1022.99	1.69421	0.267631	6.33039	2.44535e-10	3.08722e-09
HORVU2Hr1G118080	612.065	2.91939	0.35227	8.28737	1.15776e-16	3.61437e-15
HORVU2Hr1G118100	1329.96	1.1367	0.234473	4.84788	1.2479e-06	8.61641e-06
HORVU2Hr1G118210	69.5493	1.48487	0.637791	2.32815	0.0199042	0.0477666
HORVU2Hr1G118230	69.3845	1.20748	0.411722	2.93276	0.00335963	0.0102932
HORVU2Hr1G118830	1.23129	-2.19762	0.908637	-2.41859	0.0155808	0.0387194
HORVU2Hr1G118900	4.4863	-2.06681	0.707795	-2.92006	0.00349963	0.0106651
HORVU2Hr1G119160	15.789	3.48058	0.680747	5.11288	3.17287e-07	2.41917e-06
HORVU2Hr1G119220	30.8231	-1.91807	0.556805	-3.44478	0.000571524	0.00216508
HORVU2Hr1G119500	38.5146	4.04879	0.558742	7.24626	4.28424e-13	8.32056e-12
HORVU2Hr1G119980	14.2372	1.2106	0.242911	4.98371	6.23778e-07	4.53474e-06
HORVU2Hr1G120010	205.31	2.46313	0.594931	4.14019	3.47011e-05	0.000178269
HORVU2Hr1G120190	2.71324	-3.05467	0.947146	-3.22514	0.00125913	0.00435573
HORVU2Hr1G120410	30.959	1.65654	0.383534	4.31915	1.56633e-05	8.71257e-05
HORVU2Hr1G120530	360.485	-1.33725	0.396772	-3.37031	0.000750829	0.00275373
HORVU2Hr1G120850	40.9815	1.10764	0.273747	4.04623	5.20493e-05	0.00025597
HORVU2Hr1G121050	221.665	1.35971	0.250857	5.42024	5.95176e-08	5.1517e-07
HORVU2Hr1G121060	3249.67	1.85007	0.27955	6.61802	3.6404e-11	5.25934e-10
HORVU2Hr1G121110	292.467	-1.07736	0.206592	-5.21489	1.83923e-07	1.46499e-06
HORVU2Hr1G121200	6.32824	-1.86073	0.610617	-3.0473	0.00230909	0.00740157
HORVU2Hr1G121290	27.183	4.08625	0.604281	6.76217	1.35941e-11	2.06773e-10
HORVU2Hr1G121340	69.0319	4.01164	0.61473	6.52585	6.76149e-11	9.31321e-10
ENSRNA050017184	4.49157	-1.00678	0.393315	-2.55973	0.0104754	0.027612
HORVU2Hr1G121450	15.3434	-1.14417	0.273713	-4.18016	2.91302e-05	0.000152184
ENSRNA049482241	9.06662	-1.17758	0.282966	-4.16155	3.16097e-05	0.000163822
HORVU2Hr1G121650	262.004	-1.19837	0.232047	-5.16432	2.4131e-07	1.88589e-06
HORVU2Hr1G121740	61.4443	-1.08019	0.234121	-4.61382	3.95338e-06	2.48978e-05
ENSRNA049482271	399.208	-1.1022	0.247186	-4.45899	8.23457e-06	4.85896e-05
ENSRNA049482236	5.45126	-1.02058	0.388032	-2.63014	0.00853489	0.0231509
HORVU2Hr1G121990	6628.55	1.06569	0.228111	4.67181	2.9855e-06	1.92859e-05
HORVU2Hr1G122070	2.70753	1.66651	0.592891	2.81083	0.00494142	0.0144583
HORVU2Hr1G122270	63.5718	6.53017	0.740286	8.82115	1.13289e-18	4.62831e-17
HORVU2Hr1G122490	34.9639	2.4689	0.446338	5.53145	3.17594e-08	2.87353e-07
HORVU2Hr1G122580	1.17245	2.0011	0.863912	2.31633	0.0205404	0.0490247
HORVU2Hr1G122610	1.10532	2.01826	0.857284	2.35424	0.0185605	0.044995
HORVU2Hr1G123030	456.072	2.09185	0.274609	7.61756	2.58525e-14	5.94162e-13
HORVU2Hr1G123100	46.1474	-1.39264	0.225143	-6.18555	6.18848e-10	7.35012e-09
HORVU2Hr1G123160	145.53	1.76499	0.354058	4.98504	6.19501e-07	4.50773e-06
HORVU2Hr1G123200	210.596	-1.16639	0.178745	-6.52545	6.77956e-11	9.32962e-10
HORVU2Hr1G123270	1286.44	1.59892	0.3424	4.66974	3.01587e-06	1.94717e-05
HORVU2Hr1G123310	2.24515	4.87278	1.10756	4.39956	1.08473e-05	6.24894e-05
HORVU2Hr1G123350	452.979	1.00632	0.212519	4.7352	2.18834e-06	1.44705e-05
HORVU2Hr1G123370	247.054	1.19152	0.199079	5.98519	2.16139e-09	2.34912e-08
HORVU2Hr1G123480	140.595	2.04473	0.4291	4.76517	1.88696e-06	1.26163e-05
HORVU2Hr1G123590	362.199	2.60849	0.858553	3.03824	0.00237963	0.00760539
HORVU2Hr1G123730	427.04	1.31306	0.193495	6.78601	1.1528e-11	1.78506e-10
HORVU2Hr1G123980	23.4365	2.60755	0.591344	4.40953	1.03595e-05	5.99544e-05
HORVU2Hr1G124300	7.34342	2.34455	0.748238	3.13344	0.00172773	0.00576061
HORVU2Hr1G124330	1.83287	4.71879	1.19324	3.95462	7.66574e-05	0.000361404
HORVU2Hr1G124430	147.193	3.78728	0.340566	11.1206	9.96474e-29	1.44447e-26
HORVU2Hr1G124510	351.492	-1.75248	0.222704	-7.8691	3.57209e-15	9.25243e-14
HORVU2Hr1G124530	1789.52	-1.1796	0.293268	-4.02226	5.76413e-05	0.000279698
HORVU2Hr1G124740	25.2859	-1.17249	0.334093	-3.50947	0.000448993	0.00174965
HORVU2Hr1G124930	25.3525	2.89288	0.374466	7.72535	1.1155e-14	2.72235e-13
HORVU2Hr1G124960	12.7521	6.79125	0.71413	9.50982	1.90985e-21	1.10473e-19
HORVU2Hr1G125230	762.565	1.92708	0.321697	5.99038	2.09357e-09	2.27849e-08
HORVU2Hr1G125250	1533.24	4.87022	1.65519	2.94238	0.00325697	0.0100182
HORVU2Hr1G125280	559.622	-1.18466	0.183696	-6.44901	1.12583e-10	1.49673e-09
HORVU2Hr1G125420	59.2646	-3.40275	0.435822	-7.80766	5.82581e-15	1.47565e-13
HORVU2Hr1G125580	23.2188	-1.32363	0.464611	-2.84891	0.00438697	0.0130322
HORVU2Hr1G125620	9.42228	-1.57531	0.483246	-3.25985	0.00111471	0.00390782
HORVU2Hr1G126040	132.229	-2.44942	0.306349	-7.99552	1.29031e-15	3.53227e-14
HORVU2Hr1G126080	28.0774	-1.55043	0.299618	-5.17469	2.28295e-07	1.79232e-06
HORVU2Hr1G126150	4.12821	5.80248	0.851032	6.81817	9.22092e-12	1.44549e-10
HORVU2Hr1G126380	130.855	1.38629	0.220691	6.2816	3.35106e-10	4.14797e-09
HORVU2Hr1G126510	241.249	1.3781	0.209983	6.56293	5.27603e-11	7.40275e-10
HORVU2Hr1G126740	0.715277	2.04278	0.857526	2.38217	0.0172107	0.0421647
HORVU2Hr1G127060	9.19322	1.353	0.271819	4.97758	6.43847e-07	4.67498e-06
HORVU2Hr1G127530	2.00388	-2.14267	0.851226	-2.51716	0.0118306	0.0305714
HORVU2Hr1G127640	100.209	1.06516	0.325966	3.26769	0.00108428	0.00381616
HORVU3Hr1G000110	12.5301	1.44418	0.4119	3.50616	0.000454628	0.00177018
HORVU3Hr1G000170	9.35237	-2.92032	0.685273	-4.26154	2.03027e-05	0.000110107
HORVU3Hr1G000180	44.9752	3.87787	0.965853	4.01496	5.94549e-05	0.000287686
HORVU3Hr1G000280	11.1877	-2.04621	0.503203	-4.06638	4.775e-05	0.000237251
HORVU3Hr1G000720	43.8203	-2.86689	0.451209	-6.35381	2.10051e-10	2.68339e-09
HORVU3Hr1G000870	9.30896	-1.00567	0.351484	-2.8612	0.00422042	0.0125925
HORVU3Hr1G000980	168.237	2.55714	0.982205	2.60347	0.00922865	0.0247679
HORVU3Hr1G001020	1619.4	3.05854	0.445102	6.87157	6.35012e-12	1.02621e-10
HORVU3Hr1G001060	4293.73	2.71039	0.280221	9.67235	3.95198e-22	2.45094e-20
HORVU3Hr1G001390	56.3251	2.63995	0.331953	7.95279	1.82362e-15	4.89205e-14
HORVU3Hr1G001400	52.7373	5.22443	0.402167	12.9907	1.38169e-38	6.15698e-36
HORVU3Hr1G001480	60.814	-1.51673	0.211627	-7.16696	7.66809e-13	1.4337e-11
HORVU3Hr1G001680	112.858	-2.64917	0.426607	-6.20985	5.3034e-10	6.36805e-09
HORVU3Hr1G002080	33.115	1.13614	0.311908	3.64256	0.000269942	0.00111455
HORVU3Hr1G002220	24.5445	2.47265	0.540715	4.57293	4.80955e-06	2.97359e-05
HORVU3Hr1G002570	1685.06	2.28941	0.74683	3.06551	0.00217302	0.00703382
HORVU3Hr1G002830	14.9696	4.20186	0.580935	7.23294	4.72661e-13	9.13546e-12
HORVU3Hr1G002840	117.059	-2.14483	0.565158	-3.7951	0.000147585	0.000648888
HORVU3Hr1G002900	594.457	4.34724	0.595042	7.30576	2.75703e-13	5.51016e-12
HORVU3Hr1G003100	7.79435	2.09916	0.543978	3.85891	0.000113893	0.000515926
HORVU3Hr1G003860	4.39686	-2.27367	0.70939	-3.2051	0.00135014	0.00463526
HORVU3Hr1G003920	433.962	1.66469	0.239297	6.95657	3.48655e-12	5.90822e-11
HORVU3Hr1G003980	18.4265	3.29944	0.872566	3.78131	0.000156004	0.000682284
HORVU3Hr1G004050	3.97492	3.44427	1.00582	3.42436	0.00061625	0.00231375
HORVU3Hr1G004110	3.83805	2.17569	0.618242	3.51915	0.000432928	0.00169336
HORVU3Hr1G004130	9.28368	2.61573	0.457985	5.71138	1.12062e-08	1.09216e-07
HORVU3Hr1G004840	35.5648	5.12775	0.707478	7.24793	4.23186e-13	8.22547e-12
HORVU3Hr1G005430	39.7793	-1.42448	0.222225	-6.41007	1.45454e-10	1.90428e-09
ENSRNA049487458	10.0629	-1.39128	0.351521	-3.95789	7.56141e-05	0.000357396
HORVU3Hr1G006130	131.673	3.03519	0.282199	10.7555	5.5831e-27	6.55347e-25
HORVU3Hr1G006140	391.018	3.69712	0.318992	11.59	4.63109e-31	8.44227e-29
HORVU3Hr1G006290	2552.6	1.73804	0.130109	13.3584	1.0587e-40	6.36886e-38
HORVU3Hr1G006310	0.863401	3.84725	1.27803	3.01029	0.00260998	0.00824955
HORVU3Hr1G006410	106.532	5.23745	0.499961	10.4757	1.11697e-25	1.08817e-23
HORVU3Hr1G006440	104.651	4.46502	0.600787	7.43194	1.07015e-13	2.28289e-12
HORVU3Hr1G006450	99.6725	2.45823	0.416159	5.90695	3.48495e-09	3.66995e-08
HORVU3Hr1G006620	348.817	2.11362	0.372622	5.67228	1.4091e-08	1.35628e-07
HORVU3Hr1G006730	58.4161	2.37888	0.395718	6.01155	1.83763e-09	2.02374e-08
HORVU3Hr1G006740	121.637	1.07469	0.277422	3.87384	0.000107132	0.000488612
HORVU3Hr1G006760	28.8683	3.02055	0.366609	8.23917	1.73417e-16	5.30906e-15
HORVU3Hr1G006790	1.28433	2.321	0.976663	2.37646	0.0174798	0.0427413
HORVU3Hr1G006910	9.99729	1.20522	0.355645	3.38883	0.00070192	0.00259611
HORVU3Hr1G006940	1695.02	2.1503	0.310381	6.92794	4.27009e-12	7.1256e-11
HORVU3Hr1G007120	7.57704	-1.26706	0.545811	-2.32143	0.0202635	0.0484789
HORVU3Hr1G007230	225.219	1.05966	0.085698	12.3651	4.03951e-35	1.14356e-32
HORVU3Hr1G007290	1858.25	2.04634	0.29802	6.86645	6.58202e-12	1.05942e-10
HORVU3Hr1G007420	327.82	1.16511	0.229961	5.06657	4.05055e-07	3.04209e-06
HORVU3Hr1G007580	32.203	-2.34444	0.390679	-6.00093	1.9619e-09	2.14979e-08
HORVU3Hr1G007590	639.097	2.59121	0.297313	8.71544	2.89619e-18	1.12224e-16
HORVU3Hr1G007680	901.622	1.35875	0.0998619	13.6063	3.67583e-42	2.94839e-39
HORVU3Hr1G007720	37.9536	1.66987	0.298032	5.60296	2.10717e-08	1.97603e-07
HORVU3Hr1G007920	71.987	2.2191	0.40014	5.54582	2.92574e-08	2.66271e-07
HORVU3Hr1G007960	22.0055	-1.91242	0.240027	-7.96752	1.61892e-15	4.38695e-14
HORVU3Hr1G007970	28.6702	-1.69821	0.24639	-6.89238	5.48662e-12	8.93869e-11
HORVU3Hr1G009490	34.4446	-1.51338	0.460712	-3.28488	0.00102025	0.00362045
HORVU3Hr1G009520	461.912	-1.29259	0.409764	-3.15447	0.00160792	0.00541517
HORVU3Hr1G009510	72.7716	-1.45989	0.432264	-3.37731	0.000731995	0.00269286
HORVU3Hr1G009560	13729.8	-1.56199	0.272922	-5.72322	1.04526e-08	1.02328e-07
HORVU3Hr1G009960	5.72431	-1.57644	0.604148	-2.60935	0.00907131	0.024381
HORVU3Hr1G009980	31.9195	-1.4588	0.234471	-6.22168	4.91862e-10	5.93565e-09
HORVU3Hr1G010190	98.3737	2.40854	0.299989	8.02877	9.84549e-16	2.74204e-14
HORVU3Hr1G010240	45.7203	6.7641	0.714905	9.46155	3.03424e-21	1.7099e-19
HORVU3Hr1G010260	2.7113	5.39546	1.08043	4.99383	5.91926e-07	4.32636e-06
HORVU3Hr1G010500	0.80845	-2.89778	1.24621	-2.32527	0.0200575	0.0480672
HORVU3Hr1G010830	1027.24	-1.18346	0.208615	-5.67296	1.40352e-08	1.35146e-07
HORVU3Hr1G010920	4.41989	2.64229	0.749423	3.52577	0.000422256	0.00165592
HORVU3Hr1G011030	84.9884	-2.9919	0.437474	-6.83902	7.97373e-12	1.26565e-10
HORVU3Hr1G011560	1022.16	1.24244	0.443198	2.80336	0.00505727	0.0147417
HORVU3Hr1G011620	912.079	1.59645	0.647101	2.46709	0.0136217	0.0344596
HORVU3Hr1G011870	1489.94	3.28358	0.485406	6.7646	1.33679e-11	2.03461e-10
HORVU3Hr1G011910	15.2895	-1.08331	0.346374	-3.12758	0.00176249	0.00586351
HORVU3Hr1G012080	14.9226	1.44512	0.36431	3.96673	7.28656e-05	0.000345831
HORVU3Hr1G012110	4.42852	1.61516	0.51309	3.1479	0.00164446	0.0055197
HORVU3Hr1G012860	3.69458	1.45741	0.625859	2.32865	0.0198774	0.0477118
HORVU3Hr1G013100	168.401	-1.09645	0.27723	-3.95504	7.65229e-05	0.00036105
HORVU3Hr1G013170	0.793297	3.69997	1.13487	3.26025	0.00111313	0.00390342
HORVU3Hr1G013380	121.907	2.2713	0.733322	3.09727	0.00195309	0.00640289
HORVU3Hr1G013390	708.586	1.39397	0.174106	8.00647	1.18051e-15	3.24648e-14
HORVU3Hr1G013630	342.64	-1.85095	0.350388	-5.28256	1.27388e-07	1.04228e-06
HORVU3Hr1G013680	168.776	1.73766	0.253973	6.84192	7.8137e-12	1.24188e-10
HORVU3Hr1G013840	22862.1	-1.20528	0.217873	-5.53201	3.16589e-08	2.86825e-07
HORVU3Hr1G013970	3938.47	-1.16992	0.158845	-7.36515	1.76947e-13	3.61756e-12
HORVU3Hr1G014270	1019.89	1.10841	0.366049	3.02803	0.00246156	0.00783171
HORVU3Hr1G014280	5.54165	2.25044	0.61649	3.65041	0.000261826	0.00108442
HORVU3Hr1G014320	34.3518	-1.47967	0.306385	-4.82945	1.36908e-06	9.38849e-06
HORVU3Hr1G014530	70.2215	-1.04892	0.191824	-5.46813	4.5482e-08	4.01038e-07
HORVU3Hr1G014890	794.761	1.14786	0.172757	6.64433	3.04604e-11	4.44763e-10
HORVU3Hr1G014950	10403.8	-1.0329	0.134699	-7.66815	1.74496e-14	4.13684e-13
HORVU3Hr1G015530	1.69638	1.85646	0.699729	2.65311	0.00797538	0.0218081
HORVU3Hr1G015640	1950.85	-1.42976	0.199271	-7.17494	7.23412e-13	1.35678e-11
HORVU3Hr1G015700	212.574	1.47563	0.271016	5.44482	5.18572e-08	4.52936e-07
HORVU3Hr1G015770	93.4299	3.3277	0.388334	8.56917	1.04237e-17	3.75486e-16
HORVU3Hr1G015780	169.789	2.72631	0.373062	7.30792	2.71306e-13	5.42679e-12
HORVU3Hr1G016490	383.669	-1.34055	0.149616	-8.95996	3.24796e-19	1.39564e-17
ENSRNA050015535	10.4185	1.02462	0.305523	3.35367	0.000797466	0.00290344
HORVU3Hr1G016860	50.8508	2.17818	0.454904	4.78822	1.68266e-06	1.13321e-05
HORVU3Hr1G016990	374.709	-1.26612	0.275664	-4.59299	4.36947e-06	2.72885e-05
HORVU3Hr1G017020	1884.7	1.23192	0.140668	8.75769	1.99289e-18	7.87438e-17
HORVU3Hr1G017700	3.31789	1.50387	0.383049	3.92606	8.63486e-05	0.000402364
HORVU3Hr1G017940	13.8651	1.51257	0.416247	3.63382	0.000279256	0.00114921
HORVU3Hr1G018070	1.55385	-1.81601	0.765214	-2.37321	0.0176343	0.0430533
HORVU3Hr1G018350	4.71659	1.58942	0.60259	2.63765	0.00834829	0.0227017
HORVU3Hr1G018390	785.323	1.24121	0.18409	6.7424	1.55787e-11	2.35619e-10
HORVU3Hr1G018430	569.631	1.66194	0.361021	4.60345	4.15548e-06	2.60739e-05
HORVU3Hr1G018530	10.3336	3.50883	0.680686	5.15485	2.53838e-07	1.97099e-06
HORVU3Hr1G018680	3.43695	2.00116	0.826703	2.42065	0.0154927	0.0385403
HORVU3Hr1G018700	0.610176	3.20915	1.28033	2.50651	0.0121931	0.0313666
HORVU3Hr1G018710	3.01031	3.48686	0.836544	4.16818	3.07046e-05	0.00015975
HORVU3Hr1G018810	102.379	-3.4713	0.620058	-5.59835	2.16405e-08	2.02542e-07
HORVU3Hr1G018980	3.51667	4.42285	0.779157	5.67645	1.37515e-08	1.32733e-07
HORVU3Hr1G019070	168.918	-1.31954	0.331019	-3.9863	6.71118e-05	0.000321056
HORVU3Hr1G019190	11666.6	1.11437	0.322425	3.45622	0.000547809	0.00208641
HORVU3Hr1G019230	319.967	1.51621	0.228532	6.63459	3.25404e-11	4.72552e-10
HORVU3Hr1G019490	580.189	-1.03021	0.215055	-4.79044	1.66417e-06	1.12202e-05
HORVU3Hr1G019670	950.594	-1.04803	0.163588	-6.40652	1.48877e-10	1.94708e-09
HORVU3Hr1G019900	5.17909	1.07652	0.385945	2.78931	0.00528209	0.0153007
HORVU3Hr1G019980	170.862	1.01788	0.111978	9.09006	9.89868e-20	4.5983e-18
HORVU3Hr1G020090	1.83016	3.12133	0.820383	3.80473	0.000141961	0.000627827
HORVU3Hr1G020140	34.7415	3.44498	0.590568	5.83334	5.43302e-09	5.55137e-08
HORVU3Hr1G020210	11.5428	1.01053	0.326877	3.09147	0.00199171	0.00651263
HORVU3Hr1G020740	6.83579	-2.7364	0.501944	-5.45159	4.99208e-08	4.37294e-07
HORVU3Hr1G020860	5.66103	1.70284	0.571381	2.98021	0.00288046	0.00900865
HORVU3Hr1G021750	5106.98	-1.38863	0.271751	-5.10995	3.22244e-07	2.45098e-06
HORVU3Hr1G022260	270.539	1.37376	0.266834	5.14839	2.62737e-07	2.03419e-06
HORVU3Hr1G022360	91.0961	1.08184	0.146419	7.38868	1.48289e-13	3.08604e-12
HORVU3Hr1G022780	30.7574	3.32265	0.490938	6.76796	1.30612e-11	1.99424e-10
HORVU3Hr1G022840	20.0665	-1.23302	0.373979	-3.29702	0.000977177	0.00348508
HORVU3Hr1G022990	5.47243	-1.22164	0.381524	-3.202	0.00136475	0.00468139
HORVU3Hr1G023210	7.58218	-1.19307	0.424755	-2.80883	0.00497213	0.0145376
HORVU3Hr1G023230	96.7536	3.7663	0.369387	10.1961	2.0646e-24	1.68981e-22
HORVU3Hr1G023400	300.288	1.25458	0.171987	7.29463	2.99481e-13	5.95079e-12
HORVU3Hr1G023780	241.875	2.80819	0.439889	6.38386	1.72679e-10	2.23637e-09
HORVU3Hr1G023910	158.587	-2.04611	0.244605	-8.36496	6.01338e-17	1.9554e-15
HORVU3Hr1G024210	2550.74	1.61994	0.295285	5.48602	4.11079e-08	3.64742e-07
HORVU3Hr1G024400	55.5502	-2.19949	0.390196	-5.63689	1.73151e-08	1.64166e-07
HORVU3Hr1G024490	10.9553	-1.36671	0.391329	-3.49248	0.000478551	0.00185284
HORVU3Hr1G024560	119.265	1.2402	0.402339	3.08248	0.00205282	0.00668161
HORVU3Hr1G024590	506.86	1.19753	0.366561	3.26693	0.00108721	0.00382423
HORVU3Hr1G024650	527.727	2.91463	0.218313	13.3507	1.17313e-40	6.88511e-38
HORVU3Hr1G024660	42.1882	1.24524	0.295467	4.21446	2.50377e-05	0.000132969
HORVU3Hr1G024820	31.8253	3.43822	0.396008	8.68218	3.88238e-18	1.49475e-16
HORVU3Hr1G024890	17.7993	-1.99284	0.37497	-5.31466	1.06858e-07	8.83314e-07
HORVU3Hr1G024920	17321.3	-2.0324	0.167774	-12.1139	8.91205e-34	2.14451e-31
HORVU3Hr1G025020	2906.48	-1.27398	0.166015	-7.67391	1.66829e-14	3.96288e-13
HORVU3Hr1G025030	5.03347	-1.83015	0.479365	-3.81787	0.000134609	0.000599501
HORVU3Hr1G025630	1.28099	-3.42147	0.763152	-4.48333	7.34855e-06	4.38127e-05
HORVU3Hr1G025810	2.63903	3.08145	0.651039	4.73313	2.21085e-06	1.46113e-05
HORVU3Hr1G025920	1331.33	-1.12009	0.14632	-7.65504	1.93246e-14	4.54999e-13
HORVU3Hr1G025950	2.53741	2.91618	0.892485	3.26749	0.00108508	0.00381783
HORVU3Hr1G026050	99.5495	2.41566	0.491677	4.91311	8.96422e-07	6.34616e-06
HORVU3Hr1G026070	188.158	1.2398	0.351488	3.5273	0.000419816	0.0016485
HORVU3Hr1G026110	251.016	1.72865	0.450374	3.83826	0.000123909	0.00055679
HORVU3Hr1G026210	1008.56	-2.10875	0.120228	-17.5397	7.13495e-69	8.58442e-65
HORVU3Hr1G026270	9.01461	4.41503	0.658392	6.70577	2.00348e-11	2.98144e-10
HORVU3Hr1G026330	144.685	1.666	0.24282	6.86107	6.83462e-12	1.09641e-10
HORVU3Hr1G026920	79095	-2.00286	0.240156	-8.33983	7.43978e-17	2.38698e-15
HORVU3Hr1G027030	180.316	1.55188	0.247715	6.26476	3.73405e-10	4.59603e-09
HORVU3Hr1G027080	156.92	-1.58461	0.157935	-10.0333	1.08789e-23	8.07959e-22
HORVU3Hr1G027220	1354.89	-1.33041	0.350321	-3.79768	0.000146057	0.000643223
HORVU3Hr1G027340	3.59427	-3.42142	0.73103	-4.68027	2.86492e-06	1.85369e-05
HORVU3Hr1G027430	8.17099	3.47154	0.907445	3.82562	0.000130445	0.000582465
HORVU3Hr1G027490	3.24507	1.21499	0.484938	2.50546	0.0122292	0.0314383
HORVU3Hr1G027700	2107.17	1.25435	0.205359	6.10805	1.00856e-09	1.15898e-08
HORVU3Hr1G027970	215.312	-3.57348	0.387643	-9.21849	3.01327e-20	1.48583e-18
HORVU3Hr1G028020	379.293	3.9287	0.3872	10.1464	3.43706e-24	2.74771e-22
HORVU3Hr1G028060	1374.99	1.63274	0.258839	6.30795	2.82757e-10	3.5419e-09
HORVU3Hr1G028260	52.3875	2.84544	0.415625	6.84619	7.58432e-12	1.20782e-10
HORVU3Hr1G028280	219.667	2.40811	0.270261	8.91031	5.08907e-19	2.1674e-17
HORVU3Hr1G028410	19.778	1.17913	0.371232	3.17625	0.00149192	0.00506776
HORVU3Hr1G028440	61.5536	-1.53368	0.38459	-3.98784	6.66777e-05	0.000319297
HORVU3Hr1G028620	138.648	2.35618	0.453721	5.19302	2.06908e-07	1.63401e-06
HORVU3Hr1G028710	32.4594	-2.19869	0.328189	-6.69947	2.09181e-11	3.10519e-10
HORVU3Hr1G028840	50.395	1.19303	0.336142	3.54918	0.000386426	0.00152962
HORVU3Hr1G028860	4668.82	1.49214	0.250506	5.95652	2.57667e-09	2.77167e-08
HORVU3Hr1G029010	90.1856	-1.28298	0.36972	-3.47015	0.000520177	0.0019957
HORVU3Hr1G029040	6.0328	-1.55273	0.478409	-3.24561	0.00117199	0.00408306
HORVU3Hr1G029240	3.8394	-3.56539	0.690473	-5.16368	2.42138e-07	1.89174e-06
HORVU3Hr1G029750	966.421	-1.46891	0.244659	-6.00388	1.92654e-09	2.11392e-08
HORVU3Hr1G030020	97.0828	1.13801	0.261028	4.35973	1.30223e-05	7.37656e-05
HORVU3Hr1G030060	2.73538	-1.94428	0.646816	-3.00592	0.00264782	0.00835819
HORVU3Hr1G030080	54.654	-1.09612	0.150045	-7.30528	2.76687e-13	5.52523e-12
HORVU3Hr1G030090	9.15654	-1.52161	0.412679	-3.68715	0.000226782	0.000952366
HORVU3Hr1G030100	159.161	1.68523	0.123064	13.694	1.10334e-42	1.02114e-39
HORVU3Hr1G030310	2.33863	-2.55418	0.70567	-3.61952	0.000295154	0.00120808
HORVU3Hr1G030340	146.834	-1.86251	0.193819	-9.6095	7.29002e-22	4.42979e-20
HORVU3Hr1G030670	61.9879	-1.71618	0.53375	-3.21533	0.00130294	0.00448922
HORVU3Hr1G030840	14.233	5.34644	0.818924	6.52862	6.63782e-11	9.15335e-10
HORVU3Hr1G030850	8.05674	3.5967	0.76195	4.72039	2.35396e-06	1.54528e-05
HORVU3Hr1G032370	427.754	4.88427	0.852725	5.72783	1.01721e-08	9.98256e-08
HORVU3Hr1G032680	4.51595	-3.82292	0.741221	-5.1576	2.50135e-07	1.94727e-06
HORVU3Hr1G032820	3.22418	4.45511	0.77253	5.76691	8.07393e-09	8.04485e-08
HORVU3Hr1G033480	157.806	2.78455	0.27655	10.0689	7.58522e-24	5.86891e-22
HORVU3Hr1G033550	301.657	2.74152	0.273998	10.0056	1.43994e-23	1.04365e-21
HORVU3Hr1G033620	1.42635	2.69762	0.773937	3.48559	0.000491055	0.00189545
HORVU3Hr1G033740	1010.66	2.47143	0.252412	9.79125	1.2277e-22	8.00602e-21
HORVU3Hr1G033870	10.5106	3.41857	0.961818	3.55429	0.000379008	0.00150347
HORVU3Hr1G034020	714.969	1.29089	0.266941	4.83585	1.32581e-06	9.12033e-06
HORVU3Hr1G034040	719.167	-1.22388	0.189102	-6.47209	9.66546e-11	1.29571e-09
HORVU3Hr1G034880	46.1825	-1.98815	0.244376	-8.13564	4.09765e-16	1.20688e-14
HORVU3Hr1G035180	297.755	1.54663	0.137682	11.2333	2.79761e-29	4.20743e-27
HORVU3Hr1G035210	2.01004	4.15262	1.04113	3.98856	6.64743e-05	0.000318449
HORVU3Hr1G035420	77.2531	1.1386	0.210931	5.39798	6.73952e-08	5.77745e-07
HORVU3Hr1G035650	241.523	-1.00367	0.283286	-3.54297	0.000395652	0.00156486
HORVU3Hr1G035680	75.0236	1.94021	0.584881	3.31728	0.000909	0.00326808
HORVU3Hr1G035820	271.295	1.43819	0.137552	10.4556	1.38109e-25	1.31356e-23
HORVU3Hr1G035900	762.41	1.66885	0.0955425	17.4671	2.55163e-68	2.04666e-64
HORVU3Hr1G036590	1.06771	-2.70517	0.990063	-2.73232	0.00628901	0.0177934
HORVU3Hr1G036600	1298.13	-2.0335	0.182362	-11.1509	7.09106e-29	1.04081e-26
HORVU3Hr1G036960	20.2101	1.97532	0.236036	8.36873	5.82447e-17	1.90169e-15
HORVU3Hr1G037260	110.657	-1.10038	0.234312	-4.69623	2.65007e-06	1.72534e-05
HORVU3Hr1G037450	22.1613	-1.0309	0.252946	-4.07558	4.58992e-05	0.000228833
HORVU3Hr1G037470	650.6	1.13578	0.210313	5.40043	6.64831e-08	5.70536e-07
HORVU3Hr1G037600	275.099	-1.0917	0.147867	-7.383	1.5476e-13	3.20206e-12
HORVU3Hr1G038000	20.213	1.47916	0.276614	5.34739	8.92306e-08	7.50229e-07
HORVU3Hr1G038050	355.563	1.65124	0.311724	5.29714	1.17632e-07	9.69047e-07
HORVU3Hr1G038060	1586.64	1.05148	0.295311	3.56058	0.000370038	0.00147202
HORVU3Hr1G038290	15.2155	-1.61959	0.430514	-3.762	0.000168561	0.000730431
HORVU3Hr1G038480	41.3077	1.57489	0.219207	7.1845	6.74549e-13	1.27208e-11
HORVU3Hr1G039040	8.29626	1.53371	0.347783	4.40997	1.03384e-05	5.9873e-05
HORVU3Hr1G040720	140.076	1.02131	0.355434	2.87341	0.00406061	0.0121682
HORVU3Hr1G040880	4567.93	-1.2059	0.146585	-8.22662	1.92568e-16	5.85812e-15
HORVU3Hr1G040910	3.97941	1.54205	0.450914	3.41983	0.000626601	0.00234712
HORVU3Hr1G043310	88.2032	-1.1328	0.189868	-5.96623	2.42797e-09	2.61875e-08
HORVU3Hr1G043320	3.75111	-1.98237	0.542815	-3.65201	0.000260194	0.00107856
HORVU3Hr1G047690	33.0293	1.37151	0.271134	5.05842	4.22755e-07	3.16612e-06
HORVU3Hr1G048520	30805.1	1.2046	0.22621	5.32515	1.00871e-07	8.37851e-07
HORVU3Hr1G048610	1143.44	1.02137	0.175592	5.81674	6.00058e-09	6.09763e-08
HORVU3Hr1G048770	2.05443	-2.3098	0.90212	-2.56042	0.0104547	0.0275663
HORVU3Hr1G049060	5932.82	-1.15364	0.161301	-7.15214	8.5436e-13	1.58998e-11
HORVU3Hr1G049390	26.762	-3.55993	0.600657	-5.92673	3.09021e-09	3.28299e-08
HORVU3Hr1G049640	1156.34	1.45637	0.181454	8.02612	1.00604e-15	2.79542e-14
HORVU3Hr1G049730	912.25	-1.42769	0.151823	-9.4036	5.27292e-21	2.91014e-19
HORVU3Hr1G049920	6.39035	1.38685	0.363354	3.81681	0.000135186	0.000601847
HORVU3Hr1G050210	128.667	1.00669	0.0853794	11.7907	4.35762e-32	8.88623e-30
HORVU3Hr1G050340	1793.96	-1.07631	0.156102	-6.89496	5.38818e-12	8.80813e-11
HORVU3Hr1G050590	712.504	2.22229	0.20781	10.6938	1.08761e-26	1.20605e-24
HORVU3Hr1G051830	1.75025	4.75972	1.02007	4.66608	3.06997e-06	1.97944e-05
HORVU3Hr1G052400	362.724	1.20281	0.120701	9.96517	2.16505e-23	1.54135e-21
HORVU3Hr1G052500	789.065	-1.0195	0.183334	-5.56092	2.6836e-08	2.4618e-07
HORVU3Hr1G052710	1357.1	-1.24397	0.206801	-6.01532	1.79532e-09	1.98169e-08
HORVU3Hr1G053090	602.292	1.49786	0.218681	6.84951	7.41008e-12	1.1832e-10
ENSRNA049487709	2.42949	1.29628	0.44184	2.93383	0.00334807	0.0102643
HORVU3Hr1G053390	8.62669	1.04776	0.254984	4.10911	3.97188e-05	0.000201381
HORVU3Hr1G054480	1.63583	-2.00755	0.705408	-2.84594	0.00442802	0.0131374
HORVU3Hr1G054780	105.059	-1.50153	0.231198	-6.49457	8.32726e-11	1.12826e-09
HORVU3Hr1G055180	1.64291	-1.92656	0.822599	-2.34204	0.0191786	0.0462558
HORVU3Hr1G055620	187.162	1.17883	0.312768	3.76902	0.000163892	0.000712253
HORVU3Hr1G055670	128.967	1.26861	0.136213	9.31348	1.2371e-20	6.44338e-19
HORVU3Hr1G055740	5.95805	2.50606	0.771237	3.2494	0.00115647	0.00403422
HORVU3Hr1G055830	455.545	1.83188	0.203132	9.01816	1.91273e-19	8.52333e-18
HORVU3Hr1G055870	158.754	1.72602	0.129522	13.326	1.63396e-40	9.36142e-38
HORVU3Hr1G055960	45.1527	-1.22647	0.283232	-4.33027	1.48929e-05	8.31673e-05
HORVU3Hr1G055980	55.2996	-1.05705	0.199092	-5.30933	1.10028e-07	9.08605e-07
HORVU3Hr1G056100	11.3398	-1.38782	0.346918	-4.00042	6.32298e-05	0.000304239
HORVU3Hr1G056270	75.927	-1.43021	0.411922	-3.47204	0.000516514	0.00198354
HORVU3Hr1G056630	23.0722	2.1918	0.58113	3.77162	0.000162192	0.000705885
HORVU3Hr1G056640	44.1529	2.3984	0.408614	5.86959	4.36873e-09	4.52539e-08
HORVU3Hr1G056830	107.319	-2.52139	0.419335	-6.01282	1.8232e-09	2.0097e-08
HORVU3Hr1G057000	6.66261	-1.88772	0.330169	-5.71743	1.08145e-08	1.0557e-07
HORVU3Hr1G057010	237.074	-1.12105	0.104075	-10.7715	4.69042e-27	5.5874e-25
HORVU3Hr1G057180	19.2084	1.57198	0.306812	5.12359	2.99778e-07	2.29878e-06
HORVU3Hr1G057530	1032.31	-1.35957	0.115215	-11.8003	3.88958e-32	8.06853e-30
HORVU3Hr1G057550	68.4698	1.12385	0.253613	4.43136	9.36427e-06	5.45996e-05
HORVU3Hr1G057700	5.87914	-1.2133	0.499021	-2.43136	0.0150422	0.0375869
HORVU3Hr1G057730	3.96452	1.5016	0.600363	2.50115	0.0123789	0.0317834
HORVU3Hr1G057750	3.43544	1.98814	0.628406	3.16378	0.00155736	0.00526848
HORVU3Hr1G057780	20.3875	-1.16398	0.300831	-3.86924	0.000109177	0.000497393
HORVU3Hr1G057950	58.4697	-1.2789	0.244477	-5.23117	1.68445e-07	1.35109e-06
HORVU3Hr1G058610	154.158	-1.51594	0.502778	-3.01512	0.00256875	0.00813313
HORVU3Hr1G058670	58.6621	3.09875	0.429878	7.20843	5.6601e-13	1.08525e-11
HORVU3Hr1G058990	96.8452	-1.18573	0.208868	-5.67693	1.37136e-08	1.3242e-07
HORVU3Hr1G059380	1.82848	-1.32059	0.530225	-2.49062	0.0127521	0.0326092
HORVU3Hr1G059480	603.405	3.57214	0.299437	11.9295	8.30603e-33	1.86792e-30
HORVU3Hr1G059810	4349.36	1.05541	0.261687	4.03309	5.5049e-05	0.000268581
HORVU3Hr1G060570	61.1691	1.97741	0.436125	4.53404	5.78659e-06	3.52335e-05
HORVU3Hr1G060600	93.3664	3.54436	0.565667	6.26581	3.70898e-10	4.56751e-09
HORVU3Hr1G061080	450.96	1.97586	0.258879	7.63236	2.30494e-14	5.33394e-13
HORVU3Hr1G061560	10.1881	-3.12007	0.68241	-4.57214	4.82762e-06	2.984e-05
HORVU3Hr1G061700	843.702	1.35022	0.151414	8.91744	4.77184e-19	2.0359e-17
HORVU3Hr1G061840	37.4906	1.25569	0.278377	4.51077	6.45917e-06	3.89151e-05
HORVU3Hr1G062370	50.2376	1.25073	0.17443	7.17037	7.47932e-13	1.40058e-11
HORVU3Hr1G062430	1537.89	2.01896	0.251018	8.04308	8.76052e-16	2.45407e-14
HORVU3Hr1G062520	11.7458	6.02511	0.646614	9.31795	1.18612e-20	6.2182e-19
HORVU3Hr1G062900	8.38764	2.23455	0.52965	4.21892	2.4548e-05	0.000130772
HORVU3Hr1G062920	318.84	1.31692	0.295227	4.46071	8.16904e-06	4.82266e-05
HORVU3Hr1G062940	4.62093	1.86473	0.527583	3.53448	0.000408574	0.00161172
HORVU3Hr1G063430	533.597	1.32327	0.102537	12.9053	4.20029e-38	1.63019e-35
HORVU3Hr1G063620	6.06396	-1.61547	0.425024	-3.80089	0.000144178	0.000635763
HORVU3Hr1G063640	60.835	1.9091	0.325151	5.8714	4.32119e-09	4.48193e-08
HORVU3Hr1G064110	1331.08	1.76522	0.20708	8.5243	1.53733e-17	5.4401e-16
HORVU3Hr1G064130	316.908	1.96283	0.191607	10.2441	1.25853e-24	1.05152e-22
HORVU3Hr1G064180	625.161	2.48859	0.191962	12.964	1.95768e-38	8.26451e-36
HORVU3Hr1G064190	21.8668	1.96439	0.259112	7.58124	3.42265e-14	7.71877e-13
HORVU3Hr1G064450	15.8213	1.16712	0.271874	4.29286	1.76384e-05	9.71462e-05
HORVU3Hr1G064470	113.617	7.99902	0.835241	9.5769	1.00002e-21	5.98344e-20
HORVU3Hr1G064680	54.5914	2.54929	0.415308	6.13831	8.34049e-10	9.7049e-09
HORVU3Hr1G064960	145.562	1.64307	0.203489	8.0745	6.77559e-16	1.9272e-14
HORVU3Hr1G065000	98.9245	1.14213	0.151836	7.52211	5.38979e-14	1.19095e-12
HORVU3Hr1G065320	186.442	1.65357	0.394471	4.19188	2.76658e-05	0.000145354
HORVU3Hr1G065880	22.3024	-1.65414	0.529025	-3.12677	0.00176741	0.00587662
HORVU3Hr1G065900	5.80705	-2.14848	0.596676	-3.60075	0.0003173	0.00128807
HORVU3Hr1G066220	150.617	1.3561	0.338396	4.00742	6.13844e-05	0.000296188
HORVU3Hr1G066280	33.384	2.96463	0.346213	8.56301	1.09955e-17	3.94901e-16
HORVU3Hr1G066600	50.5403	-2.14815	0.529045	-4.06044	4.89804e-05	0.000242533
HORVU3Hr1G066650	23.5092	1.42172	0.536826	2.64839	0.00808771	0.0220776
HORVU3Hr1G066840	1.90772	-2.14486	0.671888	-3.19228	0.00141154	0.00481921
HORVU3Hr1G066940	8.5817	-1.73341	0.382244	-4.53484	5.76476e-06	3.51183e-05
HORVU3Hr1G067230	14.9415	-1.65608	0.537217	-3.08271	0.00205126	0.00667822
HORVU3Hr1G067290	1639.69	1.18188	0.352051	3.35713	0.000787552	0.00287004
HORVU3Hr1G067330	13.2541	-1.25632	0.492388	-2.55149	0.0107263	0.0281581
HORVU3Hr1G067510	16.2369	4.28547	0.670122	6.39506	1.60487e-10	2.09198e-09
HORVU3Hr1G067540	6.35462	3.61319	0.713043	5.06729	4.0352e-07	3.0334e-06
HORVU3Hr1G067610	1.85047	2.01273	0.748934	2.68746	0.0071998	0.0199872
HORVU3Hr1G068000	31.7835	-1.07769	0.235947	-4.56751	4.93561e-06	3.04449e-05
HORVU3Hr1G068140	21.1877	2.15796	0.776122	2.78044	0.00542849	0.0156532
HORVU3Hr1G068200	1104.22	-1.69623	0.278098	-6.09938	1.0648e-09	1.21895e-08
HORVU3Hr1G068270	385.415	1.12155	0.265961	4.21698	2.47594e-05	0.000131724
HORVU3Hr1G068410	665.424	-1.16938	0.174381	-6.70588	2.00196e-11	2.98101e-10
HORVU3Hr1G068430	232.23	1.06122	0.158067	6.71373	1.89713e-11	2.83544e-10
HORVU3Hr1G068700	65.2905	1.17597	0.32206	3.6514	0.000260819	0.00108078
HORVU3Hr1G069010	411.403	1.1196	0.350375	3.19542	0.00139627	0.00477794
HORVU3Hr1G069320	34.6002	6.09814	0.644447	9.4626	3.00393e-21	1.6968e-19
HORVU3Hr1G069430	1.34407	2.47946	0.914018	2.71271	0.0066736	0.0187339
HORVU3Hr1G069650	114.245	-3.96738	0.956444	-4.14805	3.35316e-05	0.000172741
HORVU3Hr1G069780	743.477	-1.02199	0.11161	-9.15685	5.3432e-20	2.57147e-18
HORVU3Hr1G069960	25.8589	-1.03448	0.218679	-4.73061	2.23844e-06	1.47855e-05
HORVU3Hr1G070240	77.1534	1.27914	0.230026	5.56086	2.68452e-08	2.4618e-07
HORVU3Hr1G070440	14.6961	1.92813	0.346355	5.56691	2.59292e-08	2.38598e-07
HORVU3Hr1G070650	4.73366	2.93041	0.737359	3.97419	7.06178e-05	0.000336091
HORVU3Hr1G070700	827.734	2.03779	0.366353	5.56237	2.66141e-08	2.44247e-07
HORVU3Hr1G070830	1.55391	-2.65481	0.972844	-2.72891	0.00635439	0.0179488
HORVU3Hr1G070880	632.233	-1.48788	0.172416	-8.62957	6.1585e-18	2.29755e-16
HORVU3Hr1G070910	4.57986	-1.58527	0.557536	-2.84334	0.00446429	0.0132317
HORVU3Hr1G071060	1.40841	2.34756	0.715372	3.2816	0.0010322	0.00365425
HORVU3Hr1G071220	4.29033	-1.76	0.71349	-2.46674	0.0136349	0.034482
HORVU3Hr1G071320	730.92	1.07973	0.242755	4.44781	8.67519e-06	5.09522e-05
HORVU3Hr1G071470	4410.27	4.33843	0.373222	11.6242	3.10343e-31	5.83421e-29
HORVU3Hr1G071770	424.436	-4.00201	0.48825	-8.19664	2.47192e-16	7.45385e-15
HORVU3Hr1G071800	3.4847	-2.12767	0.693546	-3.06781	0.00215634	0.00698547
HORVU3Hr1G071830	295.872	1.93778	0.285342	6.79107	1.11303e-11	1.73016e-10
HORVU3Hr1G071890	391.247	1.20401	0.172715	6.97106	3.14557e-12	5.37202e-11
HORVU3Hr1G072380	10.9721	-1.63436	0.535978	-3.0493	0.00229377	0.00736619
HORVU3Hr1G072670	40	-1.98352	0.267205	-7.42323	1.14302e-13	2.41903e-12
HORVU3Hr1G072730	399.945	-1.57366	0.120038	-13.1098	2.89459e-39	1.36573e-36
HORVU3Hr1G072810	220.273	3.87938	0.523503	7.41042	1.25896e-13	2.64579e-12
HORVU3Hr1G072970	33.1496	4.46626	0.548587	8.14138	3.90782e-16	1.15379e-14
HORVU3Hr1G073050	10.2796	-1.15774	0.412878	-2.80407	0.00504616	0.0147153
HORVU3Hr1G073110	15.8072	-2.78293	0.568801	-4.89262	9.9502e-07	6.99683e-06
HORVU3Hr1G073240	46.0695	1.01573	0.25771	3.94136	8.10212e-05	0.000380002
HORVU3Hr1G073280	33.9557	2.30939	0.405172	5.69976	1.19973e-08	1.16549e-07
HORVU3Hr1G073340	1.39886	2.58078	1.04541	2.46867	0.0135616	0.0343219
HORVU3Hr1G073460	2.88115	-1.39142	0.499758	-2.78419	0.0053661	0.0155142
HORVU3Hr1G073740	1821.84	-1.04553	0.271877	-3.84559	0.000120265	0.000542239
HORVU3Hr1G073830	675.212	-1.33508	0.238518	-5.59741	2.17579e-08	2.03562e-07
HORVU3Hr1G073850	70.623	1.52432	0.209765	7.26677	3.68179e-13	7.20284e-12
HORVU3Hr1G073860	453.193	-1.21262	0.371231	-3.26647	0.00108898	0.00382877
HORVU3Hr1G074010	245.282	-1.24347	0.149974	-8.29123	1.12087e-16	3.5119e-15
HORVU3Hr1G074180	5.13542	-1.19111	0.387296	-3.07546	0.0021018	0.00682163
HORVU3Hr1G074310	9.66858	1.28293	0.425816	3.01287	0.0025879	0.00818732
HORVU3Hr1G074390	25.5572	-2.74798	0.40946	-6.71123	1.92989e-11	2.88049e-10
HORVU3Hr1G074490	53.9951	1.03082	0.241613	4.26643	1.98629e-05	0.000107892
HORVU3Hr1G074840	1810.64	-1.2434	0.202483	-6.14076	8.21262e-10	9.57462e-09
HORVU3Hr1G074910	869.05	-1.42206	0.199348	-7.13357	9.78e-13	1.8075e-11
HORVU3Hr1G074960	68.3768	4.19963	0.461286	9.10417	8.69274e-20	4.06952e-18
HORVU3Hr1G075040	16.4416	-1.2689	0.474066	-2.67664	0.00743639	0.0205303
HORVU3Hr1G075150	242.422	1.25904	0.238536	5.27819	1.30465e-07	1.06565e-06
HORVU3Hr1G075290	38.6959	-1.10262	0.169811	-6.49322	8.40195e-11	1.13582e-09
HORVU3Hr1G075310	325.397	1.37567	0.124575	11.0429	2.37271e-28	3.2813e-26
HORVU3Hr1G075500	1.64563	1.77061	0.765071	2.3143	0.0206512	0.0492594
HORVU3Hr1G075990	3.04527	2.99865	0.804551	3.72711	0.000193689	0.000825639
HORVU3Hr1G076400	68.4305	1.09866	0.360441	3.0481	0.00230294	0.00738973
HORVU3Hr1G076480	474.325	1.51957	0.197119	7.70889	1.2692e-14	3.08492e-13
HORVU3Hr1G076550	27.1633	-5.79051	0.734484	-7.88379	3.17601e-15	8.31436e-14
HORVU3Hr1G076710	6.20367	3.86765	1.37711	2.80852	0.00497697	0.01455
HORVU3Hr1G076880	105.916	1.51543	0.253364	5.98121	2.21485e-09	2.40506e-08
HORVU3Hr1G077070	6.14628	1.93958	0.511304	3.7934	0.000148597	0.000652617
HORVU3Hr1G077110	424.657	1.41424	0.183516	7.70637	1.29451e-14	3.14327e-13
HORVU3Hr1G077130	174.068	1.87314	0.26645	7.02998	2.06557e-12	3.63598e-11
HORVU3Hr1G077570	309.057	-1.02997	0.193446	-5.32433	1.01324e-07	8.41327e-07
HORVU3Hr1G077580	90.695	1.43024	0.272808	5.24267	1.58268e-07	1.27713e-06
HORVU3Hr1G077670	178.857	1.52903	0.232725	6.57009	5.02837e-11	7.07588e-10
HORVU3Hr1G077680	2.11231	-2.08066	0.786031	-2.64704	0.00811995	0.0221506
HORVU3Hr1G077790	3.28625	5.5701	1.08967	5.11172	3.19243e-07	2.4333e-06
HORVU3Hr1G077890	415.038	1.84411	0.306485	6.01698	1.77702e-09	1.96239e-08
HORVU3Hr1G077950	145.652	5.21618	0.454507	11.4766	1.72986e-30	2.93777e-28
HORVU3Hr1G078330	3.38461	-1.52975	0.47043	-3.25181	0.00114673	0.00400608
HORVU3Hr1G078420	186.643	-1.3041	0.26878	-4.85192	1.22272e-06	8.4547e-06
HORVU3Hr1G078490	24.2935	1.10352	0.335248	3.29167	0.000995938	0.00354516
HORVU3Hr1G078760	237.098	2.02931	0.312334	6.49723	8.18137e-11	1.10974e-09
HORVU3Hr1G078780	1367.09	1.18133	0.322442	3.6637	0.0002486	0.0010346
HORVU3Hr1G078840	99.5945	2.0344	0.233277	8.72094	2.75907e-18	1.0743e-16
HORVU3Hr1G078860	213.297	1.21741	0.255779	4.75961	1.93965e-06	1.29434e-05
HORVU3Hr1G078920	3.24665	1.39178	0.463932	2.99997	0.00270002	0.00850624
HORVU3Hr1G078930	2.89985	1.90483	0.442157	4.30804	1.64708e-05	9.11956e-05
HORVU3Hr1G079000	844.728	1.07275	0.233227	4.59961	4.23288e-06	2.65249e-05
HORVU3Hr1G079180	236.752	1.46943	0.301016	4.88158	1.05239e-06	7.35514e-06
HORVU3Hr1G079230	2.67916	4.93096	1.00382	4.9122	9.00624e-07	6.37028e-06
HORVU3Hr1G079260	703.322	1.1139	0.29514	3.77414	0.000160562	0.000699673
HORVU3Hr1G079340	45.2232	1.54295	0.235206	6.56002	5.38017e-11	7.54007e-10
HORVU3Hr1G079800	11.1723	-4.27619	0.802554	-5.32823	9.91732e-08	8.2546e-07
HORVU3Hr1G079850	3.2794	-2.24616	0.539117	-4.16636	3.09501e-05	0.000160854
HORVU3Hr1G079970	10.6136	1.26641	0.307843	4.11383	3.89154e-05	0.000197682
HORVU3Hr1G080060	6.74846	-1.36203	0.406112	-3.35382	0.000797028	0.00290237
HORVU3Hr1G080100	81.752	1.81372	0.365743	4.959	7.08557e-07	5.10785e-06
HORVU3Hr1G080410	32.3068	-1.12846	0.270441	-4.17267	3.01057e-05	0.000156872
HORVU3Hr1G081000	8.6113	2.40535	0.690664	3.48267	0.000496443	0.0019138
HORVU3Hr1G081100	289.229	1.23188	0.167551	7.35226	1.94878e-13	3.96061e-12
HORVU3Hr1G081300	791.405	1.00391	0.158646	6.32797	2.48414e-10	3.13127e-09
HORVU3Hr1G081380	501.186	1.23589	0.166979	7.40151	1.34645e-13	2.81737e-12
HORVU3Hr1G082110	28.3353	-1.6648	0.344859	-4.8275	1.38258e-06	9.46756e-06
HORVU3Hr1G082150	2.40224	-1.78426	0.717713	-2.48604	0.0129175	0.0329725
HORVU3Hr1G082440	515.237	-1.98517	0.171109	-11.6018	4.03591e-31	7.47047e-29
HORVU3Hr1G082490	55.6247	-1.25412	0.144878	-8.65633	4.87177e-18	1.85489e-16
HORVU3Hr1G082580	512.712	1.27477	0.269321	4.73327	2.20936e-06	1.46054e-05
HORVU3Hr1G083190	239.259	1.40137	0.304043	4.60912	4.04381e-06	2.54262e-05
HORVU3Hr1G083470	4578.63	-1.01203	0.315885	-3.20379	0.00135633	0.00465584
HORVU3Hr1G083520	157.363	-1.66871	0.250606	-6.6587	2.76253e-11	4.06162e-10
HORVU3Hr1G083540	221.876	-1.21642	0.317579	-3.83029	0.000127993	0.00057279
HORVU3Hr1G083550	17.0396	-1.10469	0.314296	-3.51481	0.000440076	0.00171825
HORVU3Hr1G083650	647.212	1.32477	0.192449	6.88377	5.82906e-12	9.4518e-11
HORVU3Hr1G083670	13.6364	3.4379	1.23148	2.79169	0.0052434	0.0152069
HORVU3Hr1G083680	305.23	3.28145	0.375824	8.73134	2.51665e-18	9.84685e-17
HORVU3Hr1G083740	38.9631	3.19907	0.601854	5.31536	1.06445e-07	8.80505e-07
HORVU3Hr1G083800	12.3923	-1.09973	0.300284	-3.6623	0.000249964	0.00103956
HORVU3Hr1G083820	25.1065	1.00241	0.252063	3.97683	6.98411e-05	0.000332658
HORVU3Hr1G084220	356.439	1.5751	0.250086	6.29825	3.01029e-10	3.75124e-09
HORVU3Hr1G084250	2.31852	1.67249	0.491546	3.4025	0.000667723	0.00248452
HORVU3Hr1G084530	7.27937	-2.54179	0.380217	-6.68509	2.30778e-11	3.41008e-10
HORVU3Hr1G085100	66.0462	-3.07203	0.459633	-6.68366	2.33041e-11	3.44029e-10
HORVU3Hr1G085160	1.12806	2.02787	0.793339	2.55612	0.0105847	0.0278453
HORVU3Hr1G085180	1656.53	-1.46806	0.227326	-6.45793	1.06145e-10	1.41349e-09
HORVU3Hr1G085430	1.25227	-2.64162	0.776818	-3.40057	0.000672455	0.00249904
HORVU3Hr1G085720	123.373	-1.00007	0.172617	-5.79359	6.88963e-09	6.94243e-08
HORVU3Hr1G085860	2494.49	-1.55574	0.124179	-12.5282	5.23124e-36	1.59341e-33
HORVU3Hr1G085890	1822.85	1.30787	0.287751	4.54515	5.48958e-06	3.35609e-05
HORVU3Hr1G085930	503.142	-1.2084	0.290728	-4.15646	3.2322e-05	0.000167046
HORVU3Hr1G086030	8.45392	-2.0244	0.578306	-3.50056	0.000464276	0.0018041
HORVU3Hr1G086040	1016.67	1.14439	0.176238	6.49341	8.3917e-11	1.13507e-09
HORVU3Hr1G086150	72.7164	3.09765	0.434808	7.12417	1.0471e-12	1.92633e-11
HORVU3Hr1G086180	3.38985	2.50264	0.651532	3.84116	0.000122456	0.000550878
HORVU3Hr1G086200	12.9926	-5.26801	1.05995	-4.97004	6.69396e-07	4.85317e-06
HORVU3Hr1G086220	473.748	1.15145	0.326426	3.52745	0.000419587	0.00164787
HORVU3Hr1G086230	45.9771	1.3423	0.361836	3.70969	0.000207517	0.000880217
HORVU3Hr1G086240	36.4545	1.34592	0.373162	3.60679	0.000310003	0.00126156
HORVU3Hr1G086340	3.38821	-3.76582	0.764697	-4.92459	8.45387e-07	6.01139e-06
HORVU3Hr1G086610	3.75565	1.11127	0.416452	2.66842	0.00762091	0.0209436
HORVU3Hr1G086690	0.696421	2.38005	0.924014	2.57578	0.0100015	0.0265344
HORVU3Hr1G086700	11.4065	-2.96734	0.81855	-3.62512	0.000288831	0.00118442
HORVU3Hr1G086790	4.17888	4.22073	0.770056	5.48108	4.22746e-08	3.74149e-07
HORVU3Hr1G086840	28.8856	5.28648	0.666734	7.92892	2.21059e-15	5.89074e-14
HORVU3Hr1G086960	3.26798	3.89234	0.839881	4.6344	3.57978e-06	2.27343e-05
HORVU3Hr1G086980	1.52404	4.11121	0.817572	5.02856	4.9417e-07	3.65996e-06
HORVU3Hr1G087010	542.508	2.14746	0.623183	3.44596	0.000569035	0.00215667
HORVU3Hr1G087020	69.9114	4.03649	0.426691	9.45998	3.08011e-21	1.7317e-19
HORVU3Hr1G087050	478.468	1.06126	0.241747	4.38995	1.13375e-05	6.5095e-05
HORVU3Hr1G087210	2091.07	-1.44766	0.266318	-5.43581	5.45466e-08	4.74704e-07
HORVU3Hr1G087310	1.17349	-2.3853	0.983311	-2.42578	0.0152754	0.0380745
HORVU3Hr1G087320	8.32124	-1.11335	0.368162	-3.02409	0.00249382	0.00792403
HORVU3Hr1G087420	94.1949	-4.1271	0.692845	-5.95674	2.57323e-09	2.77045e-08
HORVU3Hr1G087430	43.8594	-1.80816	0.292699	-6.17753	6.5113e-10	7.71449e-09
HORVU3Hr1G087510	7.63613	1.63303	0.386068	4.22991	2.33787e-05	0.000124931
HORVU3Hr1G087550	76.1468	1.35943	0.178685	7.60801	2.78354e-14	6.3609e-13
HORVU3Hr1G087570	18.9176	2.78016	0.93415	2.97614	0.00291903	0.00911388
HORVU3Hr1G087690	1.84352	5.08108	1.02373	4.96332	6.92985e-07	5.00459e-06
HORVU3Hr1G087740	2019.33	1.39966	0.309146	4.52749	5.96874e-06	3.62508e-05
HORVU3Hr1G087770	37.4381	-1.58104	0.303887	-5.20273	1.96378e-07	1.55596e-06
HORVU3Hr1G088080	31.9306	-1.52188	0.396115	-3.84203	0.000122022	0.000549236
HORVU3Hr1G088190	293.168	-1.02113	0.261001	-3.91234	9.14043e-05	0.000423218
HORVU3Hr1G088220	601.098	1.40976	0.519108	2.71573	0.00661296	0.0185962
HORVU3Hr1G088850	231.608	-1.32172	0.471972	-2.80043	0.00510351	0.0148567
HORVU3Hr1G089260	308.825	1.03988	0.130217	7.98581	1.39601e-15	3.80865e-14
HORVU3Hr1G089290	3243.89	-1.45504	0.154086	-9.44306	3.62065e-21	2.01675e-19
HORVU3Hr1G089370	2284.28	-1.32087	0.21854	-6.04408	1.50265e-09	1.68491e-08
HORVU3Hr1G089380	1562.16	-1.41497	0.290488	-4.871	1.11035e-06	7.73547e-06
HORVU3Hr1G089550	343.056	-1.17254	0.171839	-6.82349	8.88548e-12	1.39563e-10
ENSRNA049488473	11.8432	-1.04196	0.384552	-2.70955	0.00673755	0.0188804
HORVU3Hr1G089830	17886.3	1.31371	0.144225	9.1088	8.33005e-20	3.90733e-18
HORVU3Hr1G090220	294.2	1.66969	0.541383	3.08413	0.00204151	0.00665378
HORVU3Hr1G090270	220.473	1.57762	0.415041	3.80111	0.000144047	0.000635302
HORVU3Hr1G090410	52.9442	2.44825	0.408059	5.99976	1.97612e-09	2.16438e-08
HORVU3Hr1G090560	1542.01	1.6877	0.157309	10.7286	7.47411e-27	8.58519e-25
HORVU3Hr1G090980	39.3796	-2.1426	0.510804	-4.19456	2.73397e-05	0.000143892
HORVU3Hr1G091120	126.644	1.68302	0.536693	3.1359	0.00171327	0.00571793
HORVU3Hr1G091230	76.0839	1.37731	0.332853	4.1379	3.50501e-05	0.00017987
HORVU3Hr1G091360	149.077	1.45794	0.171518	8.50023	1.8921e-17	6.58896e-16
HORVU3Hr1G092270	4.10772	4.03236	0.848722	4.7511	2.02313e-06	1.34519e-05
HORVU3Hr1G092580	6508.05	-1.01508	0.112512	-9.02199	1.84701e-19	8.26112e-18
HORVU3Hr1G092680	2211.43	1.43616	0.194628	7.379	1.59479e-13	3.2912e-12
HORVU3Hr1G092870	16.2418	3.07251	0.421928	7.28207	3.28749e-13	6.49481e-12
HORVU3Hr1G092980	1.80863	-3.67145	1.05812	-3.46978	0.000520888	0.00199811
HORVU3Hr1G093100	19053.2	4.02823	0.328243	12.2721	1.27907e-34	3.38223e-32
HORVU3Hr1G093180	3.36566	-4.45308	0.962407	-4.62703	3.70948e-06	2.34774e-05
HORVU3Hr1G093190	1.12682	-3.26093	0.964966	-3.37932	0.000726654	0.00267526
HORVU3Hr1G093400	634.643	1.35469	0.206673	6.55474	5.57377e-11	7.80231e-10
HORVU3Hr1G093730	3.85234	2.69105	0.871335	3.08842	0.00201222	0.00657168
HORVU3Hr1G094000	2365.82	-1.0893	0.1307	-8.33437	7.79151e-17	2.49318e-15
HORVU3Hr1G094240	526.13	1.3563	0.424843	3.19248	0.00141057	0.00481659
HORVU3Hr1G094250	27.5614	4.12091	0.568794	7.24501	4.32418e-13	8.39136e-12
HORVU3Hr1G094300	1529.86	-1.02255	0.151022	-6.77086	1.28015e-11	1.95956e-10
HORVU3Hr1G094320	12.9477	1.80812	0.404853	4.46611	7.96534e-06	4.71745e-05
HORVU3Hr1G094340	606.268	5.53794	0.340533	16.2626	1.81982e-59	8.75808e-56
HORVU3Hr1G094370	50.3088	3.80871	0.645903	5.89673	3.7078e-09	3.88254e-08
HORVU3Hr1G095340	29.7934	1.07804	0.296626	3.63434	0.00027869	0.00114713
HORVU3Hr1G095700	47339.5	-1.1959	0.101939	-11.7316	8.7834e-32	1.74674e-29
HORVU3Hr1G095730	168.663	5.09098	0.597218	8.52449	1.53481e-17	5.43921e-16
HORVU3Hr1G095790	8.75963	1.40411	0.463263	3.03091	0.00243822	0.0077648
HORVU3Hr1G095820	464.118	1.5443	0.178347	8.65897	4.76038e-18	1.81536e-16
HORVU3Hr1G095830	37.6528	1.51323	0.225562	6.70872	1.96333e-11	2.92711e-10
HORVU3Hr1G096210	1618.1	1.06259	0.144329	7.3623	1.80767e-13	3.68939e-12
HORVU3Hr1G096280	687.428	4.56778	0.353272	12.9299	3.05208e-38	1.20397e-35
HORVU3Hr1G096360	232.004	3.25197	0.551238	5.8994	3.64836e-09	3.82863e-08
HORVU3Hr1G096620	1421.36	1.03839	0.109641	9.47087	2.77519e-21	1.57128e-19
HORVU3Hr1G096760	1058.18	2.3737	0.191677	12.3839	3.1954e-35	9.15369e-33
HORVU3Hr1G096830	2137.59	1.08582	0.177221	6.12693	8.95886e-10	1.03593e-08
HORVU3Hr1G096860	121.363	1.12524	0.231754	4.8553	1.20202e-06	8.32593e-06
HORVU3Hr1G097200	1948.46	-1.43092	0.218544	-6.54749	5.85104e-11	8.15721e-10
HORVU3Hr1G097210	139.121	1.41199	0.230828	6.11706	9.53165e-10	1.09794e-08
HORVU3Hr1G097270	5.01929	-1.79666	0.405047	-4.43568	9.17825e-06	5.35929e-05
HORVU3Hr1G097300	54.2236	3.87567	0.404446	9.58266	9.45808e-22	5.67555e-20
HORVU3Hr1G097390	4.13848	-1.68215	0.509285	-3.30296	0.000956689	0.00342164
HORVU3Hr1G097860	5.7324	6.89584	1.06103	6.49919	8.0754e-11	1.09722e-09
HORVU3Hr1G098580	31.853	2.32825	0.362491	6.42291	1.33691e-10	1.75505e-09
HORVU3Hr1G098590	26.6902	-1.05421	0.284235	-3.70892	0.000208146	0.000882575
HORVU3Hr1G098730	55.9257	1.78232	0.377863	4.71684	2.39532e-06	1.57053e-05
HORVU3Hr1G098880	5.76434	-1.09267	0.405021	-2.69782	0.00697948	0.0194699
HORVU3Hr1G099090	2.02345	-3.95925	0.991171	-3.99451	6.48274e-05	0.000311179
HORVU3Hr1G099150	1.57742	-2.87955	1.04853	-2.74627	0.00602771	0.0171265
HORVU3Hr1G099160	35.2349	1.43084	0.471955	3.03173	0.00243157	0.00774875
HORVU3Hr1G099220	764.275	1.40112	0.223614	6.26583	3.70848e-10	4.56751e-09
HORVU3Hr1G099530	978.598	4.69841	0.347773	13.51	1.36523e-41	9.66224e-39
HORVU3Hr1G099550	0.739094	2.64781	1.03525	2.55766	0.0105378	0.0277402
HORVU3Hr1G099590	97.2495	2.25609	0.323188	6.98073	2.93652e-12	5.04724e-11
HORVU3Hr1G099630	135.845	1.51977	0.245982	6.17836	6.4769e-10	7.68131e-09
HORVU3Hr1G099760	11.0987	6.09822	0.830262	7.34494	2.05846e-13	4.16942e-12
HORVU3Hr1G100190	229.393	5.87162	0.536036	10.9538	6.37297e-28	8.37994e-26
HORVU3Hr1G101240	1.37001	-2.87969	0.835019	-3.44865	0.000563388	0.00213965
HORVU3Hr1G101970	6.81879	1.79301	0.433698	4.13424	3.56126e-05	0.000182601
HORVU3Hr1G104790	22.4342	1.09007	0.240365	4.53506	5.7587e-06	3.50903e-05
HORVU3Hr1G104940	8779.85	4.86275	0.390439	12.4546	1.32058e-35	3.92311e-33
HORVU3Hr1G105190	219.032	2.20654	0.412343	5.35122	8.73608e-08	7.35794e-07
HORVU3Hr1G105290	333.854	4.05309	0.567871	7.13734	9.51516e-13	1.7599e-11
HORVU3Hr1G105300	1971.38	1.53422	0.255422	6.00659	1.89464e-09	2.08081e-08
HORVU3Hr1G105400	163.46	4.39753	0.410293	10.718	8.37651e-27	9.50773e-25
HORVU3Hr1G105420	916.327	4.97544	0.464504	10.7113	9.00899e-27	1.01301e-24
HORVU3Hr1G105560	85.3937	5.51341	0.513664	10.7335	7.08552e-27	8.23666e-25
HORVU3Hr1G105600	114.661	3.81801	0.453317	8.42238	3.68908e-17	1.22611e-15
HORVU3Hr1G105630	11.0117	5.74458	0.939839	6.1123	9.82024e-10	1.1301e-08
HORVU3Hr1G105860	477.733	-1.17469	0.262131	-4.48132	7.41827e-06	4.42175e-05
HORVU3Hr1G105870	569.475	1.86505	0.2518	7.40687	1.29312e-13	2.71285e-12
HORVU3Hr1G105890	2.50068	3.60337	0.748514	4.81403	1.47917e-06	1.0066e-05
HORVU3Hr1G105920	18.7156	2.03538	0.536347	3.79489	0.000147709	0.000649062
HORVU3Hr1G106450	6.98498	2.20065	0.631243	3.48621	0.000489911	0.00189227
HORVU3Hr1G106710	2.69684	-1.55162	0.505525	-3.06932	0.00214549	0.00695406
HORVU3Hr1G106810	1.84097	-1.68015	0.689405	-2.4371	0.0148055	0.0370916
HORVU3Hr1G106950	1188.12	1.5432	0.201732	7.64973	2.01406e-14	4.72824e-13
HORVU3Hr1G108100	1514.62	2.87183	0.363131	7.90851	2.60495e-15	6.88067e-14
HORVU3Hr1G108140	23.177	1.36112	0.571034	2.38361	0.0171436	0.0420173
HORVU3Hr1G108360	504.373	2.90131	0.358651	8.08951	5.99065e-16	1.72222e-14
HORVU3Hr1G108370	5.58814	4.24689	0.878592	4.83374	1.33991e-06	9.21471e-06
HORVU3Hr1G108420	14.4502	-1.05638	0.406729	-2.59725	0.00939732	0.0251476
HORVU3Hr1G108430	60.7123	-1.08813	0.389436	-2.79411	0.00520433	0.0151137
HORVU3Hr1G108630	70.5251	1.26585	0.426088	2.97085	0.00296972	0.00924749
HORVU3Hr1G108660	1.86604	3.60438	1.34987	2.67016	0.00758156	0.0208593
HORVU3Hr1G108680	14.3309	-1.25603	0.533945	-2.35236	0.018655	0.0452013
ENSRNA049436695	1.96969	2.02385	0.633838	3.193	0.00140802	0.00480858
HORVU3Hr1G108900	411.878	1.1589	0.137875	8.40543	4.26284e-17	1.4129e-15
HORVU3Hr1G108950	79.3627	-1.16267	0.254	-4.57743	4.70712e-06	2.91626e-05
HORVU3Hr1G108970	868.846	1.05489	0.149866	7.0389	1.93764e-12	3.43339e-11
HORVU3Hr1G109040	0.954092	3.31497	1.16488	2.84575	0.00443064	0.0131396
HORVU3Hr1G109170	42.4634	4.13015	0.697812	5.91871	3.24475e-09	3.43202e-08
HORVU3Hr1G109180	13.2976	4.10621	0.733703	5.59656	2.18651e-08	2.04462e-07
HORVU3Hr1G109220	26.7695	3.87838	0.59898	6.47498	9.48238e-11	1.2733e-09
HORVU3Hr1G109230	14.949	2.77697	0.563222	4.93051	8.20153e-07	5.84232e-06
HORVU3Hr1G109350	940.769	7.19952	0.875658	8.22184	2.00397e-16	6.08857e-15
HORVU3Hr1G109430	107.767	5.39982	0.585972	9.21517	3.10799e-20	1.5294e-18
HORVU3Hr1G109460	131.267	3.91875	0.43489	9.0109	2.04366e-19	9.02323e-18
HORVU3Hr1G109590	64.4279	3.29615	0.574084	5.74158	9.37946e-09	9.25371e-08
HORVU3Hr1G109880	12.0791	1.15756	0.402643	2.87491	0.00404149	0.0121184
HORVU3Hr1G109930	11.1018	-2.07898	0.486934	-4.26952	1.95891e-05	0.000106549
HORVU3Hr1G110320	12.9151	-4.21921	0.571362	-7.38448	1.53047e-13	3.17481e-12
HORVU3Hr1G110330	12964.9	-3.31883	0.512527	-6.47542	9.45458e-11	1.27027e-09
HORVU3Hr1G110440	0.997928	3.6678	1.56686	2.34086	0.0192394	0.04637
HORVU3Hr1G110580	24.1321	1.39575	0.599212	2.32931	0.0198426	0.0476377
HORVU3Hr1G110760	2.95181	3.28222	0.923323	3.55479	0.000378278	0.00150157
HORVU3Hr1G111600	3242.27	8.0502	0.694334	11.5941	4.4136e-31	8.10722e-29
HORVU3Hr1G112010	90499.7	-1.44475	0.164179	-8.79984	1.37012e-18	5.55372e-17
HORVU3Hr1G112030	3.38591	3.36061	0.7831	4.29142	1.77533e-05	9.77122e-05
HORVU3Hr1G112040	17.1894	3.87356	1.32355	2.92664	0.00342644	0.0104792
HORVU3Hr1G112050	5.22975	4.20473	0.667692	6.29741	3.0265e-10	3.7695e-09
HORVU3Hr1G112060	0.707766	2.68193	1.16168	2.30866	0.0209626	0.0498935
HORVU3Hr1G112080	1.4226	4.71995	0.768961	6.13809	8.35217e-10	9.71013e-09
HORVU3Hr1G112140	0.744414	2.97439	1.25571	2.36869	0.017851	0.0435117
HORVU3Hr1G112850	1.1715	2.67805	0.957894	2.79577	0.0051777	0.0150454
HORVU3Hr1G113100	322.828	1.33182	0.219677	6.06264	1.33909e-09	1.51351e-08
HORVU3Hr1G113120	511.025	6.34803	0.639841	9.92126	3.36483e-23	2.34689e-21
HORVU3Hr1G113200	19.2902	1.80848	0.339576	5.3257	1.00567e-07	8.35615e-07
ENSRNA049488067	6.08098	-2.43673	0.850606	-2.8647	0.00417402	0.0124769
HORVU3Hr1G113620	2966.43	5.64546	0.601535	9.38509	6.28624e-21	3.43007e-19
HORVU3Hr1G114150	3.74071	4.65795	0.814741	5.71709	1.08361e-08	1.05738e-07
HORVU3Hr1G114390	5.29179	1.84631	0.527045	3.50315	0.000459795	0.00178827
HORVU3Hr1G114900	6.69771	1.78999	0.655372	2.73125	0.00630941	0.0178448
HORVU3Hr1G114970	10.9453	2.38152	0.557062	4.27514	1.91014e-05	0.000104179
HORVU3Hr1G114990	18.0748	3.34679	0.438643	7.62988	2.34967e-14	5.41209e-13
HORVU3Hr1G115420	24.8349	3.03693	0.991929	3.06164	0.00220125	0.00711303
HORVU3Hr1G115520	4.6285	-1.1676	0.483025	-2.41727	0.0156375	0.0388324
HORVU3Hr1G116010	223.975	-1.01528	0.302226	-3.35933	0.000781317	0.00285077
HORVU3Hr1G116060	76674.1	-1.1756	0.179463	-6.55067	5.72807e-11	7.99969e-10
HORVU3Hr1G116300	26.9788	1.45583	0.365129	3.98717	6.68664e-05	0.000320136
HORVU3Hr1G116370	35.5353	-1.02597	0.321548	-3.19073	0.00141913	0.00484377
HORVU3Hr1G116770	8.84325	-1.87254	0.560369	-3.34161	0.000832937	0.00302079
HORVU3Hr1G117470	5.18254	5.45138	0.74693	7.29839	2.91231e-13	5.79166e-12
HORVU3Hr1G117480	13.1678	5.26702	0.615795	8.5532	1.1972e-17	4.29332e-16
HORVU3Hr1G117690	4.21025	2.8717	0.535221	5.36544	8.07529e-08	6.8421e-07
HORVU3Hr1G117910	194.504	1.45341	0.230727	6.29929	2.99017e-10	3.73004e-09
HORVU5Hr1G000120	1.51157	-1.60702	0.689657	-2.33017	0.0197973	0.0475384
HORVU5Hr1G000520	25.7192	-1.43414	0.418206	-3.42925	0.000605242	0.00227704
HORVU5Hr1G000630	1586.68	2.26739	0.175293	12.9349	2.86162e-38	1.14765e-35
HORVU5Hr1G000640	16273.1	3.35616	0.290805	11.5409	8.20416e-31	1.441e-28
ENSRNA049480928	3.52417	1.2011	0.456224	2.63271	0.00847071	0.0230109
HORVU5Hr1G000910	35.0598	4.95295	0.417395	11.8663	1.77041e-32	3.87285e-30
HORVU5Hr1G000940	692.161	5.53463	0.684613	8.08432	6.25103e-16	1.78836e-14
HORVU5Hr1G000980	36.0162	2.33078	0.488211	4.77412	1.80492e-06	1.21081e-05
HORVU5Hr1G001180	59160.4	-3.11003	0.532394	-5.8416	5.17006e-09	5.30295e-08
HORVU5Hr1G001290	76.3856	-1.13688	0.177946	-6.38889	1.6709e-10	2.16631e-09
HORVU5Hr1G001920	811.723	1.18312	0.323763	3.65428	0.000257902	0.00107035
HORVU5Hr1G002340	260.443	2.27227	0.320121	7.09815	1.26434e-12	2.29096e-11
HORVU5Hr1G004510	6.63337	-3.35403	1.40005	-2.39565	0.0165908	0.0408708
HORVU5Hr1G004580	5.94819	-1.02119	0.423446	-2.41162	0.0158819	0.0393296
HORVU5Hr1G004700	2439.15	-3.03552	0.95033	-3.19418	0.0014023	0.00479242
HORVU5Hr1G005180	764.385	1.53589	0.253928	6.04853	1.46173e-09	1.64209e-08
HORVU5Hr1G005210	59.5131	7.00873	0.632678	11.0779	1.60621e-28	2.287e-26
HORVU5Hr1G005290	10.5017	2.44868	0.403063	6.07518	1.23852e-09	1.40578e-08
HORVU5Hr1G005980	27660.7	1.01779	0.182508	5.5767	2.4512e-08	2.27033e-07
HORVU5Hr1G005990	372.448	-1.07158	0.330498	-3.24233	0.00118558	0.00412186
HORVU5Hr1G006220	2.16273	1.72003	0.56345	3.05267	0.00226813	0.00729556
HORVU5Hr1G006280	160.735	1.30026	0.236509	5.49774	3.84697e-08	3.42977e-07
HORVU5Hr1G006330	8.10748	2.24726	0.80357	2.7966	0.0051644	0.0150086
HORVU5Hr1G007660	6.42846	1.26202	0.416696	3.02863	0.00245667	0.0078184
HORVU5Hr1G007810	5.78155	-1.14962	0.442728	-2.59668	0.00941307	0.0251842
HORVU5Hr1G008270	21.4459	3.35734	0.54067	6.20958	5.31268e-10	6.37601e-09
HORVU5Hr1G009460	188.098	1.41046	0.157266	8.96864	3.00189e-19	1.29685e-17
HORVU5Hr1G009630	2.36068	-1.2009	0.427929	-2.8063	0.00501134	0.0146427
HORVU5Hr1G009840	262.167	3.12442	0.394439	7.92116	2.35304e-15	6.24269e-14
HORVU5Hr1G010120	9357.91	5.76612	0.437765	13.1717	1.2765e-39	6.26866e-37
HORVU5Hr1G010130	13570.8	5.84129	0.425047	13.7427	5.63537e-43	5.65016e-40
HORVU5Hr1G010150	16.6979	2.45424	0.458882	5.34831	8.87801e-08	7.4717e-07
HORVU5Hr1G010420	11.6947	2.95196	0.422169	6.99236	2.70294e-12	4.67433e-11
HORVU5Hr1G010560	32.9543	1.70227	0.609645	2.79223	0.00523469	0.015189
HORVU5Hr1G010880	18.9453	8.1023	0.864265	9.37478	6.93171e-21	3.7567e-19
HORVU5Hr1G010960	189.519	-2.01988	0.835489	-2.4176	0.0156234	0.0388054
HORVU5Hr1G011050	2.48411	3.75764	0.626896	5.99404	2.04697e-09	2.23081e-08
HORVU5Hr1G011400	514.744	-1.2088	0.124448	-9.71331	2.64603e-22	1.68443e-20
HORVU5Hr1G011640	51.1995	1.62061	0.328698	4.9304	8.20621e-07	5.84392e-06
HORVU5Hr1G012040	460.874	4.25576	0.603235	7.0549	1.72723e-12	3.08555e-11
HORVU5Hr1G012120	419.207	3.00556	0.375103	8.01262	1.12286e-15	3.095e-14
HORVU5Hr1G012300	1.93413	-1.74485	0.683164	-2.55407	0.0106471	0.0279757
HORVU5Hr1G014060	97.5748	2.54077	0.366173	6.93871	3.95683e-12	6.62583e-11
HORVU5Hr1G014070	12.2687	1.5506	0.467264	3.31846	0.000905148	0.00325666
HORVU5Hr1G014130	5.66276	3.25226	0.882569	3.68499	0.00022871	0.000960126
HORVU5Hr1G014290	3206.21	-1.44097	0.185469	-7.76931	7.89165e-15	1.96784e-13
HORVU5Hr1G014300	2477.31	-1.36394	0.215965	-6.31555	2.69209e-10	3.37746e-09
HORVU5Hr1G014320	67.251	-3.01202	0.313473	-9.60856	7.35683e-22	4.45913e-20
HORVU5Hr1G014810	38.9009	-1.421	0.186086	-7.63626	2.23614e-14	5.19887e-13
HORVU5Hr1G015120	3.55355	1.27966	0.502474	2.54673	0.0108738	0.0284905
HORVU5Hr1G015640	8.58037	-1.11433	0.351972	-3.16597	0.00154565	0.00523404
HORVU5Hr1G016400	627.014	1.32223	0.192805	6.85785	6.9907e-12	1.11921e-10
HORVU5Hr1G016600	21.938	-1.34952	0.541203	-2.49356	0.0126471	0.032382
HORVU5Hr1G016810	515.839	-1.50112	0.245248	-6.1208	9.31052e-10	1.07298e-08
HORVU5Hr1G017960	1.8073	4.73918	0.719344	6.5882	4.45194e-11	6.34106e-10
HORVU5Hr1G018180	20.5906	-1.411	0.356219	-3.96106	7.4618e-05	0.000353104
HORVU5Hr1G018220	563.061	-1.82086	0.416871	-4.36793	1.25428e-05	7.12675e-05
HORVU5Hr1G018750	12.3865	1.54998	0.499753	3.10149	0.00192546	0.00632784
HORVU5Hr1G018960	4.58547	-3.67542	0.587798	-6.25286	4.03009e-10	4.92015e-09
HORVU5Hr1G019720	1.84323	4.45421	1.14	3.9072	9.33722e-05	0.000431085
HORVU5Hr1G019820	766.109	3.54688	0.293441	12.0872	1.23429e-33	2.88357e-31
HORVU5Hr1G019880	39.3158	2.48364	0.400769	6.1972	5.74782e-10	6.86401e-09
HORVU5Hr1G020880	9.09493	-1.82217	0.581028	-3.13612	0.00171199	0.00571525
HORVU5Hr1G020960	15.5323	-1.10334	0.2358	-4.67912	2.88104e-06	1.86362e-05
HORVU5Hr1G021000	43.5926	-1.14593	0.301907	-3.79564	0.000147265	0.000647951
HORVU5Hr1G021150	7.0402	1.65197	0.473858	3.48621	0.000489917	0.00189227
HORVU5Hr1G021230	155.124	3.17086	0.482853	6.56692	5.1365e-11	7.2196e-10
HORVU5Hr1G021270	9.88338	1.49726	0.286036	5.23452	1.65417e-07	1.32947e-06
HORVU5Hr1G021280	7.79686	1.52589	0.365595	4.1737	2.99688e-05	0.000156192
HORVU5Hr1G021300	547.996	-1.25536	0.131087	-9.57657	1.00321e-21	5.98344e-20
HORVU5Hr1G021560	3.05256	1.31129	0.509168	2.57536	0.0100136	0.0265633
HORVU5Hr1G021610	95.1619	-1.25268	0.188669	-6.63956	3.14629e-11	4.57734e-10
HORVU5Hr1G022040	5.03639	1.69449	0.422118	4.01427	5.96306e-05	0.000288478
HORVU5Hr1G022500	4.74165	-3.02066	0.840439	-3.59415	0.000325459	0.00131511
HORVU5Hr1G022550	29.2794	-2.48586	0.479435	-5.18497	2.16052e-07	1.70176e-06
HORVU5Hr1G022690	19.0429	2.96846	0.621894	4.77326	1.81264e-06	1.21498e-05
HORVU5Hr1G022960	17.6124	1.45939	0.318659	4.57979	4.65443e-06	2.88882e-05
HORVU5Hr1G023160	829.185	-1.84866	0.366742	-5.04077	4.63671e-07	3.4468e-06
HORVU5Hr1G023530	688.453	2.70249	0.23119	11.6895	1.44289e-31	2.75557e-29
HORVU5Hr1G023660	1.64313	3.53003	0.864494	4.08335	4.43912e-05	0.000221937
HORVU5Hr1G023720	94.8345	4.41971	0.480148	9.20488	3.42055e-20	1.67635e-18
HORVU5Hr1G023730	322.969	4.02497	0.433123	9.2929	1.5014e-20	7.70325e-19
HORVU5Hr1G024390	41.0702	1.4893	0.247434	6.019	1.75493e-09	1.94067e-08
HORVU5Hr1G024400	614.988	2.81899	0.347619	8.10942	5.08626e-16	1.47281e-14
ENSRNA049477378	5.24077	1.13119	0.351414	3.21896	0.00128657	0.0044366
HORVU5Hr1G024470	4766.16	1.14357	0.334149	3.42232	0.000620895	0.00232865
HORVU5Hr1G024660	7.55442	-1.30349	0.48843	-2.66873	0.0076138	0.0209312
HORVU5Hr1G025530	18.8399	-1.49646	0.370271	-4.04153	5.31046e-05	0.000260309
HORVU5Hr1G025760	46.8077	-3.92799	0.487369	-8.05959	7.65528e-16	2.16716e-14
HORVU5Hr1G026270	20.8151	3.60982	0.335312	10.7655	5.00671e-27	5.90571e-25
HORVU5Hr1G026360	110.053	-1.11898	0.263591	-4.24515	2.18448e-05	0.000117622
HORVU5Hr1G026650	5.86482	1.30386	0.429052	3.03892	0.00237428	0.00759233
HORVU5Hr1G027570	564.489	1.20113	0.15738	7.63203	2.31093e-14	5.34178e-13
HORVU5Hr1G028140	7.10838	-1.90251	0.787068	-2.4172	0.0156402	0.038835
HORVU5Hr1G028260	2.29418	1.75787	0.750558	2.34209	0.0191761	0.0462545
HORVU5Hr1G030780	127.12	-1.09498	0.181461	-6.03424	1.5971e-09	1.78169e-08
HORVU5Hr1G030810	1.91302	-2.57811	0.844416	-3.05312	0.00226473	0.00728802
HORVU5Hr1G033540	231.55	1.60611	0.39763	4.03921	5.36323e-05	0.000262575
HORVU5Hr1G034830	20.3036	3.29241	0.356187	9.24349	2.38582e-20	1.19604e-18
HORVU5Hr1G035300	79.3707	-1.07536	0.192262	-5.59318	2.22954e-08	2.08185e-07
HORVU5Hr1G035940	0.699543	2.40507	0.865406	2.77912	0.00545061	0.0157057
HORVU5Hr1G036220	3.42236	-2.2311	0.518274	-4.30486	1.67088e-05	9.23861e-05
HORVU5Hr1G036790	1506.87	1.01925	0.166481	6.12232	9.22231e-10	1.06435e-08
HORVU5Hr1G037120	303.757	1.03746	0.135719	7.64416	2.10317e-14	4.91344e-13
HORVU5Hr1G037990	524.235	1.38008	0.157296	8.77376	1.72799e-18	6.87281e-17
HORVU5Hr1G038630	134.101	1.33232	0.363859	3.66164	0.000250609	0.0010417
HORVU5Hr1G038840	116.779	1.8789	0.242268	7.75547	8.80192e-15	2.18126e-13
HORVU5Hr1G040210	193.956	1.2987	0.215088	6.03799	1.56041e-09	1.74643e-08
HORVU5Hr1G040360	3.25937	2.02634	0.681975	2.97128	0.00296565	0.00924023
HORVU5Hr1G040540	81.2421	1.36391	0.301447	4.52454	6.05277e-06	3.66686e-05
HORVU5Hr1G040610	10.1288	1.01367	0.284999	3.55677	0.000375448	0.00149181
HORVU5Hr1G041590	185.148	6.39901	0.942614	6.78858	1.13244e-11	1.75768e-10
HORVU5Hr1G041660	996.688	5.45934	0.604262	9.03472	1.64428e-19	7.42333e-18
HORVU5Hr1G042220	9.77557	1.34414	0.333644	4.02865	5.60986e-05	0.000273093
HORVU5Hr1G042230	3.84034	-2.21439	0.836738	-2.64646	0.00813401	0.0221814
HORVU5Hr1G042430	3.31933	1.42214	0.399404	3.56066	0.000369923	0.0014718
HORVU5Hr1G043010	59.9737	2.80516	0.412482	6.80068	1.04125e-11	1.62276e-10
HORVU5Hr1G043200	1029.07	-1.36092	0.132495	-10.2715	9.47235e-25	8.08274e-23
HORVU5Hr1G043460	187.547	2.71914	0.263528	10.3182	5.82801e-25	5.04458e-23
HORVU5Hr1G044330	25.8575	-1.27443	0.384953	-3.31061	0.000930943	0.00333799
HORVU5Hr1G044410	1393.65	-1.06112	0.155428	-6.82712	8.66338e-12	1.36253e-10
HORVU5Hr1G044710	8.5518	-1.23493	0.497116	-2.48419	0.0129848	0.0331199
HORVU5Hr1G044960	55.0917	1.03969	0.20965	4.95916	7.07983e-07	5.10524e-06
HORVU5Hr1G045570	6.25878	1.87493	0.477495	3.92659	8.61583e-05	0.000401621
HORVU5Hr1G045650	2.94002	3.30614	0.858797	3.84974	0.000118244	0.000533997
HORVU5Hr1G045700	33.4603	1.48635	0.263544	5.63986	1.70188e-08	1.61676e-07
HORVU5Hr1G045730	4.29072	3.14723	0.888611	3.54174	0.000397492	0.00157162
HORVU5Hr1G045770	1.1125	-2.90937	0.936096	-3.10798	0.00188368	0.00621087
HORVU5Hr1G045850	2883.83	1.83074	0.242311	7.55535	4.17745e-14	9.34219e-13
HORVU5Hr1G045860	322.832	-1.13235	0.182636	-6.20002	5.64552e-10	6.75861e-09
HORVU5Hr1G045990	461.216	-1.32211	0.213542	-6.19135	5.96529e-10	7.10607e-09
HORVU5Hr1G046050	64.3373	-1.17098	0.182988	-6.39922	1.5617e-10	2.03902e-09
HORVU5Hr1G046140	17.8871	-1.37351	0.318506	-4.31235	1.61531e-05	8.96637e-05
HORVU5Hr1G046370	85.6966	1.75392	0.209093	8.38824	4.93456e-17	1.62881e-15
HORVU5Hr1G046430	2.20886	5.36797	1.13147	4.74424	2.09293e-06	1.38854e-05
HORVU5Hr1G046480	1561.04	-2.70019	0.323593	-8.3444	7.15754e-17	2.30565e-15
HORVU5Hr1G046520	13456.5	-1.39538	0.188027	-7.42114	1.16112e-13	2.45304e-12
HORVU5Hr1G046900	48.1066	2.44783	0.377443	6.48529	8.85586e-11	1.19249e-09
HORVU5Hr1G047050	1.22681	2.73073	0.710544	3.84316	0.00012146	0.000547175
HORVU5Hr1G047060	375.201	2.2654	0.219863	10.3037	6.78242e-25	5.82877e-23
HORVU5Hr1G047070	46.2414	1.52634	0.386458	3.94955	7.82968e-05	0.000368484
HORVU5Hr1G047110	13.3329	1.02952	0.314152	3.27715	0.00104862	0.00370686
HORVU5Hr1G047520	11.2686	2.323	0.513207	4.52644	5.99857e-06	3.63861e-05
HORVU5Hr1G047840	48.7709	1.68343	0.257655	6.53367	6.41764e-11	8.87516e-10
HORVU5Hr1G047920	28.8097	4.06703	0.409802	9.92438	3.26111e-23	2.28757e-21
HORVU5Hr1G048300	5414.86	-1.05646	0.198982	-5.30933	1.10031e-07	9.08605e-07
HORVU5Hr1G048680	1.76826	2.1951	0.790763	2.77592	0.00550458	0.0158403
HORVU5Hr1G048810	670.052	1.47433	0.286658	5.14318	2.70127e-07	2.08938e-06
HORVU5Hr1G048880	0.489471	2.19326	0.924698	2.37186	0.0176988	0.0431933
HORVU5Hr1G048890	1183.16	1.33439	0.143094	9.32528	1.10688e-20	5.82822e-19
HORVU5Hr1G049080	99.8395	-1.00161	0.275036	-3.64172	0.000270821	0.00111761
HORVU5Hr1G049260	2.66157	4.76381	0.671382	7.09553	1.28858e-12	2.32961e-11
ENSRNA049473924	151.944	-1.68653	0.189596	-8.8954	5.82076e-19	2.45728e-17
ENSRNA049473916	81.0543	-1.21687	0.147588	-8.24503	1.65124e-16	5.06807e-15
ENSRNA049444436	1.31514	-1.93112	0.835147	-2.31231	0.0207605	0.049486
HORVU5Hr1G050230	6.99252	1.13688	0.452046	2.51496	0.0119046	0.0307426
HORVU5Hr1G050240	904.352	1.40746	0.207793	6.7734	1.25793e-11	1.93046e-10
HORVU5Hr1G050270	88.6335	-1.39399	0.208288	-6.69262	2.19211e-11	3.24408e-10
HORVU5Hr1G050510	647.533	-1.54949	0.169138	-9.16112	5.13616e-20	2.47678e-18
HORVU5Hr1G050870	884.391	1.03682	0.13345	7.76934	7.88966e-15	1.96784e-13
HORVU5Hr1G050940	372.469	1.1017	0.236785	4.65273	3.27574e-06	2.09862e-05
HORVU5Hr1G051560	55.0104	1.30081	0.350942	3.70663	0.000210036	0.000889335
HORVU5Hr1G051970	51.1373	5.63142	0.550345	10.2325	1.41777e-24	1.17641e-22
HORVU5Hr1G052150	153.303	3.43983	0.425402	8.08606	6.16251e-16	1.76744e-14
HORVU5Hr1G052310	8.96599	-2.30655	0.64608	-3.57006	0.0003569	0.00142565
HORVU5Hr1G052360	1.42199	1.66609	0.659361	2.52683	0.0115098	0.0298737
HORVU5Hr1G052740	1.69491	2.91277	0.920184	3.16542	0.0015486	0.00524255
HORVU5Hr1G052760	34.5674	4.28272	0.449222	9.53362	1.51888e-21	8.89268e-20
HORVU5Hr1G053010	10.9083	1.67221	0.501467	3.33464	0.00085409	0.00308357
HORVU5Hr1G053020	10.9483	-1.56683	0.362059	-4.32755	1.50776e-05	8.41013e-05
HORVU5Hr1G053160	2.26737	2.59921	0.669297	3.88349	0.000102967	0.000470955
HORVU5Hr1G053210	12.023	-1.25829	0.336489	-3.73947	0.000184409	0.00079
HORVU5Hr1G053220	15.6183	-1.65327	0.317608	-5.20539	1.93591e-07	1.53561e-06
HORVU5Hr1G053230	2047.3	1.06452	0.352379	3.02095	0.00251983	0.00799719
HORVU5Hr1G053330	6.3747	1.32541	0.390597	3.3933	0.000690563	0.00255903
HORVU5Hr1G053480	687.271	1.77521	0.457767	3.87797	0.000105333	0.000480773
HORVU5Hr1G055850	1921.4	1.3638	0.182952	7.45445	9.02442e-14	1.94235e-12
HORVU5Hr1G055920	1378.19	1.54446	0.103507	14.9214	2.39322e-50	4.42986e-47
HORVU5Hr1G055950	7904.91	7.30154	0.510912	14.2912	2.48286e-46	3.14447e-43
HORVU5Hr1G056040	3510.3	7.21744	0.596802	12.0935	1.14284e-33	2.6961e-31
HORVU5Hr1G056130	874.109	1.52787	0.240088	6.36381	1.96808e-10	2.52845e-09
HORVU5Hr1G056270	238.905	-1.58057	0.183614	-8.60811	7.42722e-18	2.74112e-16
HORVU5Hr1G056300	1.41428	-3.46122	1.06	-3.26529	0.0010935	0.00384102
HORVU5Hr1G056420	119.533	4.98606	0.464756	10.7283	7.49237e-27	8.58519e-25
HORVU5Hr1G056450	9.46572	1.03263	0.289047	3.57253	0.000353543	0.00141458
HORVU5Hr1G056490	8.42683	1.49026	0.525106	2.83802	0.00453945	0.0134176
HORVU5Hr1G056780	4.55723	-2.30349	0.729533	-3.15749	0.00159132	0.00536678
HORVU5Hr1G057090	2297.58	1.55765	0.37249	4.18173	2.89299e-05	0.000151335
HORVU5Hr1G057210	3.81914	1.16265	0.42768	2.71851	0.00655758	0.0184599
HORVU5Hr1G057740	27.4374	1.28086	0.494475	2.59034	0.00958803	0.0255869
HORVU5Hr1G057800	199.502	5.25605	0.522949	10.0508	9.11301e-24	6.87418e-22
HORVU5Hr1G058020	630.196	1.5093	0.215662	6.99843	2.5885e-12	4.49078e-11
HORVU5Hr1G058060	8.56472	5.04519	0.800579	6.30192	2.93974e-10	3.67475e-09
HORVU5Hr1G058170	203.15	1.15146	0.194038	5.93419	2.95304e-09	3.1456e-08
HORVU5Hr1G058300	8937.94	-1.2788	0.187668	-6.81417	9.48099e-12	1.48336e-10
HORVU5Hr1G058800	0.949309	3.25526	1.28858	2.52623	0.0115294	0.0299118
HORVU5Hr1G059040	31.5254	-1.09534	0.255453	-4.28784	1.80416e-05	9.9081e-05
HORVU5Hr1G059070	84.1516	-1.27984	0.259272	-4.93629	7.96246e-07	5.69224e-06
HORVU5Hr1G059140	11665.3	-1.74386	0.208066	-8.38129	5.23509e-17	1.72564e-15
HORVU5Hr1G059160	4.42657	-1.99005	0.704857	-2.82334	0.0047526	0.013967
HORVU5Hr1G059200	3935.25	1.12047	0.155366	7.21183	5.52037e-13	1.061e-11
HORVU5Hr1G059530	456.528	1.21983	0.246056	4.95753	7.13945e-07	5.13899e-06
HORVU5Hr1G060070	1543.32	1.25194	0.16338	7.66274	1.82002e-14	4.30209e-13
HORVU5Hr1G060140	184.186	4.65289	0.309388	15.039	4.07664e-51	1.0089e-47
HORVU5Hr1G060250	2550.96	-1.17648	0.115297	-10.2039	1.90376e-24	1.56348e-22
HORVU5Hr1G060580	18.2373	1.21697	0.475298	2.56043	0.0104542	0.0275663
HORVU5Hr1G060620	330.997	1.75487	0.222657	7.88151	3.23456e-15	8.45093e-14
HORVU5Hr1G060650	17.1448	6.6598	0.683733	9.74036	2.02834e-22	1.30155e-20
HORVU5Hr1G060980	3.68418	-2.73638	0.812712	-3.36698	0.000759973	0.00278175
HORVU5Hr1G061040	21.4962	-1.52495	0.492777	-3.09461	0.00197072	0.00645366
HORVU5Hr1G061160	8.26077	-2.16575	0.621775	-3.48316	0.000495523	0.00191056
HORVU5Hr1G061300	84.2069	-1.04873	0.131803	-7.95678	1.76575e-15	4.74211e-14
HORVU5Hr1G061580	159.853	1.47799	0.24485	6.03631	1.5768e-09	1.76313e-08
HORVU5Hr1G061760	2.42294	1.52416	0.628217	2.42617	0.0152592	0.0380421
HORVU5Hr1G061860	9.55282	3.39832	0.648598	5.23948	1.61032e-07	1.29726e-06
HORVU5Hr1G061880	14.3155	1.33552	0.525655	2.54068	0.0110637	0.0289093
HORVU5Hr1G061930	556.847	3.71126	0.35287	10.5174	7.18603e-26	7.20489e-24
HORVU5Hr1G061950	588.515	3.32795	0.293535	11.3375	8.55542e-30	1.33681e-27
HORVU5Hr1G062090	940.641	1.95468	0.373921	5.22753	1.71786e-07	1.37378e-06
HORVU5Hr1G062410	9464.11	3.17306	0.214337	14.804	1.37952e-49	2.3711e-46
HORVU5Hr1G062580	9.1681	-1.0617	0.408326	-2.60013	0.00931897	0.0249797
HORVU5Hr1G062720	13.1533	-3.38241	0.58513	-5.78061	7.44317e-09	7.46448e-08
HORVU5Hr1G062860	37.7314	2.01761	0.342034	5.89885	3.66047e-09	3.83799e-08
HORVU5Hr1G062940	1398.61	-1.27954	0.199134	-6.42552	1.31423e-10	1.72999e-09
HORVU5Hr1G063270	104.47	1.93868	0.350535	5.53062	3.19095e-08	2.88553e-07
HORVU5Hr1G063320	1791.29	-1.88867	0.242876	-7.77625	7.47041e-15	1.86667e-13
HORVU5Hr1G063330	36.5119	1.94673	0.444977	4.3749	1.21487e-05	6.92408e-05
HORVU5Hr1G063340	1272.85	1.92338	0.372823	5.15898	2.48305e-07	1.9349e-06
HORVU5Hr1G063360	59.3642	-2.7555	0.464332	-5.93433	2.95046e-09	3.14424e-08
HORVU5Hr1G063390	16.9031	-1.80314	0.484582	-3.72102	0.000198418	0.000844301
HORVU5Hr1G063410	0.829329	3.49268	1.06343	3.28435	0.00102216	0.00362537
HORVU5Hr1G063430	206.848	2.25276	0.388674	5.79603	6.79036e-09	6.851e-08
HORVU5Hr1G063480	723.601	2.53387	0.24528	10.3306	5.12654e-25	4.46385e-23
HORVU5Hr1G063510	122.142	3.56997	0.400894	8.90501	5.33796e-19	2.26939e-17
HORVU5Hr1G063540	64.0127	3.73528	0.358031	10.4328	1.75555e-25	1.65662e-23
HORVU5Hr1G063570	131.196	-1.55989	0.336383	-4.63723	3.53108e-06	2.24725e-05
HORVU5Hr1G063620	408.023	-1.87779	0.322825	-5.81676	5.99983e-09	6.09763e-08
HORVU5Hr1G063630	415.383	-2.56755	0.483649	-5.30869	1.10415e-07	9.11151e-07
HORVU5Hr1G063650	845.661	-1.38429	0.207686	-6.66529	2.64138e-11	3.88743e-10
HORVU5Hr1G063660	21.1632	-1.86795	0.545767	-3.4226	0.000620245	0.00232693
HORVU5Hr1G063670	44.8141	-1.81579	0.586563	-3.09565	0.00196384	0.00643461
HORVU5Hr1G063810	4.28409	1.62208	0.662998	2.44658	0.0144217	0.0362206
HORVU5Hr1G063820	855.07	-1.61488	0.203192	-7.94754	1.90245e-15	5.09217e-14
HORVU5Hr1G064010	216.319	1.31773	0.204722	6.43668	1.22113e-10	1.61806e-09
HORVU5Hr1G064020	3208.49	2.99739	0.244195	12.2746	1.24061e-34	3.31698e-32
HORVU5Hr1G064230	354.388	-3.51389	0.46058	-7.62927	2.36082e-14	5.43101e-13
HORVU5Hr1G064800	2.40243	-1.75699	0.67197	-2.61469	0.00893079	0.024057
HORVU5Hr1G064810	9.24003	-1.24205	0.325264	-3.81858	0.000134222	0.000598385
HORVU5Hr1G065200	37.8726	-2.7734	0.429881	-6.45156	1.10701e-10	1.47334e-09
HORVU5Hr1G065330	3471.01	-1.34847	0.186213	-7.24157	4.43512e-13	8.59277e-12
HORVU5Hr1G065380	20.3885	7.12929	0.91361	7.80342	6.02507e-15	1.52132e-13
HORVU5Hr1G065420	1794.66	4.53821	0.70381	6.44806	1.1329e-10	1.5053e-09
HORVU5Hr1G065620	6807.24	1.68561	0.266181	6.33259	2.41086e-10	3.04847e-09
HORVU5Hr1G065670	1.87382	-2.67552	0.900569	-2.97093	0.00296902	0.00924716
HORVU5Hr1G065950	3.34419	-1.6589	0.644839	-2.57257	0.0100946	0.0267429
HORVU5Hr1G066190	80.234	1.64464	0.335808	4.89755	9.70385e-07	6.83559e-06
HORVU5Hr1G066260	971.825	1.95482	0.353467	5.53041	3.19487e-08	2.8869e-07
ENSRNA049474412	8.64814	-1.05663	0.349262	-3.02533	0.00248364	0.00789586
HORVU5Hr1G066460	332.194	3.77081	0.705513	5.34478	9.05269e-08	7.60066e-07
HORVU5Hr1G066470	38.6274	3.0168	0.524231	5.75471	8.67899e-09	8.61562e-08
HORVU5Hr1G066480	25.075	2.56099	1.02776	2.49182	0.0127092	0.0325272
HORVU5Hr1G066720	5.48775	2.42748	0.768146	3.16018	0.00157672	0.00532351
HORVU5Hr1G066750	254.261	-1.85864	0.302501	-6.14426	8.03392e-10	9.37993e-09
HORVU5Hr1G066760	10.5013	-3.32978	0.525238	-6.33956	2.30423e-10	2.92904e-09
HORVU5Hr1G066950	10.8744	1.86897	0.546346	3.42086	0.000624241	0.00233974
HORVU5Hr1G067030	7.40747	-1.14125	0.390091	-2.92559	0.00343806	0.010505
HORVU5Hr1G067200	59.3481	-2.1327	0.344126	-6.19743	5.73913e-10	6.85703e-09
HORVU5Hr1G067480	333.481	-1.17602	0.170177	-6.91059	4.82641e-12	7.98747e-11
HORVU5Hr1G067490	1166.16	-1.53155	0.240252	-6.37477	1.83234e-10	2.36163e-09
HORVU5Hr1G067530	1772.55	-1.57793	0.247914	-6.36481	1.95534e-10	2.51343e-09
HORVU5Hr1G067650	1.33838	-3.15007	0.754364	-4.17579	2.9695e-05	0.000154866
HORVU5Hr1G067700	80.0453	-1.06211	0.254943	-4.16608	3.09887e-05	0.00016102
HORVU5Hr1G067760	25.8228	4.76575	0.612118	7.78566	6.93497e-15	1.74011e-13
HORVU5Hr1G067800	650.389	1.05576	0.171163	6.16818	6.90814e-10	8.15256e-09
HORVU5Hr1G068070	104.338	1.17809	0.264548	4.45321	8.45963e-06	4.98199e-05
HORVU5Hr1G068110	13.8801	-4.41288	0.733349	-6.01743	1.77203e-09	1.95778e-08
HORVU5Hr1G068200	406.474	-1.68372	0.248453	-6.77682	1.22853e-11	1.88895e-10
HORVU5Hr1G068490	38.6988	-1.89252	0.357803	-5.28927	1.22803e-07	1.00888e-06
HORVU5Hr1G068500	11.5319	-2.09196	0.684714	-3.05523	0.00224886	0.00724324
HORVU5Hr1G068520	11313.2	-1.0023	0.133157	-7.52714	5.18626e-14	1.14914e-12
HORVU5Hr1G068780	13.2041	-2.04641	0.467756	-4.37494	1.21465e-05	6.92408e-05
HORVU5Hr1G068860	5.56567	-1.03416	0.386344	-2.6768	0.00743291	0.0205241
HORVU5Hr1G069050	433.921	1.08237	0.142674	7.58632	3.29108e-14	7.44997e-13
HORVU5Hr1G069380	1068.48	-1.20242	0.127509	-9.43009	4.09743e-21	2.27705e-19
HORVU5Hr1G069450	37.9993	-1.43059	0.220367	-6.49187	8.4779e-11	1.1448e-09
HORVU5Hr1G069750	82.5334	1.00068	0.290763	3.44157	0.000578354	0.0021882
HORVU5Hr1G069960	137.939	-1.56281	0.392681	-3.97986	6.89558e-05	0.000328831
HORVU5Hr1G069980	34.4574	2.77801	0.45679	6.0816	1.18991e-09	1.35188e-08
HORVU5Hr1G070050	11.0574	-1.65237	0.508348	-3.25047	0.00115215	0.00402207
HORVU5Hr1G070230	795.148	-2.13491	0.225941	-9.449	3.4209e-21	1.91435e-19
HORVU5Hr1G070360	3026.31	1.89422	0.799629	2.36887	0.0178426	0.0434967
HORVU5Hr1G070630	14.1687	-1.12727	0.260922	-4.32033	1.55796e-05	8.66802e-05
HORVU5Hr1G070910	208.547	-1.67605	0.140994	-11.8874	1.37599e-32	3.03765e-30
HORVU5Hr1G071070	369	1.06627	0.303317	3.51536	0.000439164	0.00171552
HORVU5Hr1G071080	9.89072	2.5807	0.459317	5.61856	1.92558e-08	1.81209e-07
HORVU5Hr1G071140	3187.46	2.72265	0.421259	6.46312	1.02565e-10	1.36809e-09
HORVU5Hr1G071270	638.555	1.5574	0.318513	4.88959	1.01045e-06	7.09855e-06
HORVU5Hr1G071340	1.02235	-2.7017	1.07535	-2.51238	0.011992	0.0309241
HORVU5Hr1G071480	19.3251	-1.81326	0.25706	-7.05386	1.74016e-12	3.10635e-11
HORVU5Hr1G071800	5.26162	-3.69643	1.03342	-3.5769	0.000347696	0.00139458
HORVU5Hr1G071940	954.986	-1.97543	0.258336	-7.64677	2.06083e-14	4.82391e-13
HORVU5Hr1G072470	767.602	1.00613	0.219605	4.58156	4.61517e-06	2.86683e-05
HORVU5Hr1G072480	6925.09	1.69157	0.185426	9.12262	7.33276e-20	3.46656e-18
HORVU5Hr1G072520	110.513	3.53484	0.594172	5.94919	2.69475e-09	2.89094e-08
HORVU5Hr1G072540	111.402	1.13964	0.227624	5.00666	5.53829e-07	4.06801e-06
HORVU5Hr1G072620	5.63141	-3.82478	1.04377	-3.66437	0.000247948	0.00103224
HORVU5Hr1G072760	38.9331	1.89116	0.287577	6.5762	4.82635e-11	6.81552e-10
HORVU5Hr1G072770	244.3	1.53941	0.353322	4.35695	1.3189e-05	7.46218e-05
HORVU5Hr1G072780	16.0978	2.80472	0.463503	6.05115	1.43815e-09	1.61863e-08
HORVU5Hr1G072870	7.11891	-1.61955	0.443981	-3.6478	0.000264498	0.00109433
HORVU5Hr1G072940	12.6565	-1.72809	0.477132	-3.62183	0.000292525	0.00119813
HORVU5Hr1G072980	2490.14	-2.12907	0.233522	-9.11722	7.70779e-20	3.63672e-18
HORVU5Hr1G073140	165.28	-1.17138	0.127976	-9.15315	5.5296e-20	2.65057e-18
HORVU5Hr1G073330	8.20818	1.39381	0.396535	3.51496	0.000439817	0.00171751
HORVU5Hr1G073440	116.234	-1.24332	0.125438	-9.91187	3.69667e-23	2.56348e-21
HORVU5Hr1G073680	1418.85	-1.24073	0.105639	-11.7451	7.48767e-32	1.50146e-29
HORVU5Hr1G073800	3.39022	-2.46019	0.62855	-3.91407	9.07529e-05	0.000420525
HORVU5Hr1G074030	4.96415	4.08681	0.806369	5.06817	4.01666e-07	3.02134e-06
HORVU5Hr1G074110	88.8643	6.01307	0.447215	13.4456	3.26749e-41	2.24644e-38
HORVU5Hr1G074220	40.798	-1.82492	0.458218	-3.98265	6.81518e-05	0.000325384
HORVU5Hr1G074230	1874.73	1.19488	0.164611	7.2588	3.90525e-13	7.6338e-12
HORVU5Hr1G074300	5.01056	4.61331	0.748352	6.16462	7.06512e-10	8.32964e-09
HORVU5Hr1G074360	25.885	1.03775	0.285827	3.63071	0.000282638	0.00116139
HORVU5Hr1G074820	105.321	1.64381	0.479265	3.42987	0.000603873	0.00227295
HORVU5Hr1G075050	152.85	4.38625	0.384848	11.3974	4.31026e-30	7.10397e-28
HORVU5Hr1G075060	94.8971	1.45471	0.186757	7.78932	6.73715e-15	1.69224e-13
HORVU5Hr1G075350	9.93803	-2.85903	0.649254	-4.40357	1.06486e-05	6.1448e-05
HORVU5Hr1G075470	2.18269	3.23156	0.836166	3.86473	0.00011121	0.00050482
HORVU5Hr1G075510	80.3828	1.57608	0.34891	4.51715	6.26778e-06	3.78568e-05
HORVU5Hr1G075540	6.43538	3.0224	0.787873	3.83615	0.00012498	0.000561083
HORVU5Hr1G075660	127.265	-2.92287	0.3732	-7.83189	4.80572e-15	1.23152e-13
HORVU5Hr1G075710	4.61801	-3.86835	1.01533	-3.80996	0.00013899	0.000616957
HORVU5Hr1G075700	17.1097	-4.08925	0.926285	-4.41467	1.01163e-05	5.86998e-05
HORVU5Hr1G076100	2778.08	-1.48797	0.14601	-10.1909	2.17752e-24	1.7762e-22
HORVU5Hr1G076190	3.04128	-1.81774	0.693626	-2.62064	0.00877646	0.0236944
HORVU5Hr1G076250	2362.1	2.57215	0.195015	13.1895	1.00891e-39	5.27768e-37
HORVU5Hr1G076410	119.439	8.36035	0.690814	12.1022	1.02858e-33	2.45057e-31
HORVU5Hr1G076690	5.11809	-3.25271	0.652119	-4.9879	6.10377e-07	4.44941e-06
HORVU5Hr1G076820	8.34041	-1.90243	0.611919	-3.10896	0.00187747	0.00619378
HORVU5Hr1G076910	4.4995	-3.68829	0.727925	-5.06685	4.04442e-07	3.03843e-06
HORVU5Hr1G077070	23.2165	1.53421	0.651676	2.35425	0.0185601	0.044995
HORVU5Hr1G077120	473.806	2.85192	0.47762	5.97111	2.3564e-09	2.54727e-08
HORVU5Hr1G077140	162.455	-1.79589	0.215362	-8.33892	7.49722e-17	2.40221e-15
HORVU5Hr1G077390	19.8781	-2.2767	0.723832	-3.14534	0.00165895	0.00556443
HORVU5Hr1G077590	9.84426	-1.78156	0.374069	-4.76265	1.91067e-06	1.27642e-05
HORVU5Hr1G077640	2.66183	5.12994	1.51393	3.38848	0.00070281	0.002599
HORVU5Hr1G077650	82.2886	-1.80921	0.226635	-7.98291	1.42926e-15	3.89494e-14
HORVU5Hr1G077670	143.064	-1.32204	0.210366	-6.28447	3.28982e-10	4.08056e-09
HORVU5Hr1G077700	253.763	1.19754	0.259247	4.6193	3.85028e-06	2.42665e-05
HORVU5Hr1G077810	15.6872	-3.18586	0.531864	-5.98998	2.09867e-09	2.28301e-08
HORVU5Hr1G077880	13.6404	-2.72423	0.519765	-5.24128	1.5947e-07	1.28596e-06
HORVU5Hr1G077920	2318.07	2.47414	0.289587	8.54369	1.30005e-17	4.6414e-16
HORVU5Hr1G078060	2.24164	-3.05546	1.26004	-2.4249	0.0153127	0.0381557
HORVU5Hr1G078630	89.1968	1.20618	0.265428	4.54427	5.5126e-06	3.36846e-05
ENSRNA049478795	6.76602	1.61322	0.310844	5.18979	2.10535e-07	1.66102e-06
HORVU5Hr1G079610	3.576	4.69269	0.78237	5.99804	1.99709e-09	2.18436e-08
HORVU5Hr1G079930	6.8002	1.59164	0.445967	3.56896	0.000358404	0.00143094
HORVU5Hr1G080090	6.42912	6.71352	1.18513	5.6648	1.472e-08	1.41039e-07
HORVU5Hr1G080110	117.576	-3.50245	0.532439	-6.57812	4.76424e-11	6.73968e-10
HORVU5Hr1G080120	1.09234	-2.47896	0.984527	-2.51792	0.011805	0.0305216
HORVU5Hr1G080250	7.1622	-1.72453	0.664597	-2.59486	0.00946301	0.025298
HORVU5Hr1G080450	16.1913	-1.61726	0.545382	-2.96537	0.0030232	0.0093846
HORVU5Hr1G080500	77.6053	1.00266	0.292321	3.43	0.000603574	0.00227218
HORVU5Hr1G080820	2.13749	2.6576	0.769587	3.45328	0.000553811	0.00210627
HORVU5Hr1G081500	1652.38	1.18527	0.49164	2.41086	0.015915	0.0393861
HORVU5Hr1G081840	913.66	2.40003	0.169297	14.1764	1.28275e-45	1.54334e-42
HORVU5Hr1G081860	8413.73	1.40858	0.481339	2.92638	0.00342933	0.0104854
HORVU5Hr1G081950	176.93	5.11387	0.486041	10.5215	6.87969e-26	6.92661e-24
HORVU5Hr1G082030	5.56295	-4.18519	1.34427	-3.11335	0.00184979	0.00611925
HORVU5Hr1G082040	13.5624	-3.91373	0.93959	-4.16536	3.10858e-05	0.000161419
HORVU5Hr1G082160	50.9117	-5.83189	0.83263	-7.00418	2.48441e-12	4.31954e-11
HORVU5Hr1G082210	15.9157	-5.57018	1.07614	-5.17607	2.26613e-07	1.7797e-06
HORVU5Hr1G082270	4.69228	-4.14136	1.20118	-3.44775	0.000565282	0.00214583
HORVU5Hr1G082310	102.557	1.75832	0.266897	6.58802	4.45743e-11	6.34294e-10
HORVU5Hr1G082420	152648	-1.02098	0.334549	-3.05181	0.00227469	0.00731372
HORVU5Hr1G082460	161.46	-1.05434	0.305234	-3.45419	0.000551944	0.00210054
HORVU5Hr1G083100	2.32747	2.17847	0.714817	3.04759	0.00230682	0.00739727
HORVU5Hr1G083110	116.448	2.80117	0.230313	12.1625	4.92466e-34	1.2092e-31
HORVU5Hr1G083240	5.22371	-1.60817	0.62247	-2.58352	0.00977966	0.026029
HORVU5Hr1G083280	0.804426	1.91712	0.770231	2.48902	0.0128094	0.0327316
HORVU5Hr1G083920	1.24866	2.07854	0.83723	2.48264	0.0130412	0.033232
HORVU5Hr1G084100	3536.04	1.65847	0.195084	8.50131	1.87465e-17	6.54713e-16
HORVU5Hr1G084160	22.3154	1.06975	0.252275	4.24041	2.2311e-05	0.000119837
HORVU5Hr1G084190	1.25179	2.22968	0.921721	2.41904	0.0155613	0.0386791
HORVU5Hr1G084230	19905.2	-2.23631	0.46867	-4.7716	1.82769e-06	1.22438e-05
HORVU5Hr1G084250	34.4402	-1.04563	0.221189	-4.72732	2.27501e-06	1.49859e-05
HORVU5Hr1G084700	98.567	1.13817	0.255612	4.45271	8.47948e-06	4.99124e-05
HORVU5Hr1G084820	0.955908	2.63153	1.03423	2.54444	0.0109454	0.0286499
HORVU5Hr1G084860	28.7717	3.50687	0.436985	8.02515	1.01399e-15	2.81425e-14
HORVU5Hr1G084880	3.82463	2.32607	0.568574	4.09105	4.2942e-05	0.000215543
HORVU5Hr1G084900	55.0692	1.11433	0.415967	2.67889	0.00738663	0.0204327
HORVU5Hr1G084980	4.39981	4.68494	0.932628	5.02338	5.07712e-07	3.75217e-06
HORVU5Hr1G085020	116.792	2.04491	0.356952	5.72881	1.01139e-08	9.93354e-08
HORVU5Hr1G085130	12.4713	2.72829	0.770572	3.5406	0.000399223	0.00157716
HORVU5Hr1G085220	123.182	1.17447	0.206862	5.67754	1.36644e-08	1.31998e-07
HORVU5Hr1G085310	4127.85	1.12143	0.152286	7.36399	1.78499e-13	3.64621e-12
HORVU5Hr1G085500	2.02131	-1.92541	0.791437	-2.4328	0.0149825	0.0374727
HORVU5Hr1G085540	7.21839	-1.51523	0.322662	-4.69603	2.65266e-06	1.72656e-05
HORVU5Hr1G086390	27.5296	-1.85045	0.795872	-2.32505	0.0200691	0.0480854
HORVU5Hr1G086520	13.9323	4.75404	1.51897	3.12978	0.00174937	0.0058247
HORVU5Hr1G086960	212.325	-1.07939	0.132935	-8.11969	4.67363e-16	1.36482e-14
HORVU5Hr1G087240	89.272	2.77002	0.322443	8.59073	8.64201e-18	3.1508e-16
HORVU5Hr1G087880	605.07	2.22396	0.430545	5.16545	2.39862e-07	1.87579e-06
HORVU5Hr1G088130	125.65	-1.56975	0.224477	-6.99294	2.69192e-12	4.66347e-11
HORVU5Hr1G088260	1.63281	4.41299	1.05489	4.18336	2.87226e-05	0.000150381
HORVU5Hr1G088840	6.54047	-1.29311	0.412461	-3.13511	0.00171789	0.00573179
HORVU5Hr1G088860	3.13978	5.30458	0.961678	5.51597	3.46871e-08	3.11214e-07
HORVU5Hr1G089000	1.07459	2.09855	0.856158	2.45112	0.0142412	0.0358383
HORVU5Hr1G089110	6.53384	-2.5243	0.812816	-3.10563	0.00189875	0.00625201
HORVU5Hr1G089230	496.513	-4.58237	0.529436	-8.65521	4.92017e-18	1.87036e-16
HORVU5Hr1G089620	1013.66	1.25137	0.124684	10.0364	1.05505e-23	7.8844e-22
HORVU5Hr1G089740	32.5201	1.10337	0.36115	3.05516	0.0022494	0.00724403
HORVU5Hr1G089840	61.4856	3.27882	0.424013	7.73282	1.05189e-14	2.57755e-13
HORVU5Hr1G091790	9.56924	1.00739	0.348393	2.89154	0.00383355	0.0115496
HORVU5Hr1G091840	65.5549	-1.52991	0.385767	-3.96588	7.31258e-05	0.000346724
HORVU5Hr1G092190	234.906	-1.47318	0.178065	-8.27331	1.30293e-16	4.04026e-15
HORVU5Hr1G092200	37.9496	1.20502	0.26919	4.47647	7.58859e-06	4.51432e-05
HORVU5Hr1G092210	0.758362	3.13527	1.1671	2.68638	0.00722311	0.0200426
HORVU5Hr1G092290	8.74876	2.15545	0.511923	4.2105	2.54812e-05	0.000135086
HORVU5Hr1G092650	1.81753	2.03625	0.875118	2.32683	0.0199745	0.0478998
HORVU5Hr1G092850	2.4858	-2.26127	0.675264	-3.34872	0.000811854	0.00295145
HORVU5Hr1G093000	9.94434	-1.05542	0.256145	-4.1204	3.78219e-05	0.000192492
HORVU5Hr1G093040	69.0171	-1.16873	0.31736	-3.68265	0.000230818	0.000967965
HORVU5Hr1G093090	21.5981	1.90737	0.3623	5.26461	1.40491e-07	1.14288e-06
HORVU5Hr1G093140	5.34478	-1.19083	0.445378	-2.67374	0.00750096	0.0206706
HORVU5Hr1G093310	5680.62	-1.1866	0.222586	-5.33096	9.76976e-08	8.14023e-07
HORVU5Hr1G093390	8054.09	-1.40466	0.224093	-6.26819	3.65268e-10	4.5051e-09
HORVU5Hr1G093400	950.703	-1.18123	0.128521	-9.1909	3.89573e-20	1.90534e-18
HORVU5Hr1G093410	18.1337	-1.88093	0.533312	-3.52689	0.00042047	0.00165053
HORVU5Hr1G093450	133.017	1.25243	0.394827	3.17209	0.00151348	0.00513374
HORVU5Hr1G093460	60.8866	-1.2532	0.249564	-5.02157	5.12516e-07	3.78535e-06
HORVU5Hr1G093580	15.1493	-1.35161	0.525547	-2.57181	0.0101168	0.0267931
HORVU5Hr1G093640	19.5825	-1.49788	0.510072	-2.93659	0.00331838	0.0101811
HORVU5Hr1G093860	233.42	1.62748	0.501465	3.24545	0.00117265	0.00408418
HORVU5Hr1G093950	3.78553	5.84838	0.726741	8.04741	8.45649e-16	2.3772e-14
HORVU5Hr1G094180	26.0224	-2.32542	0.409995	-5.67183	1.41283e-08	1.35879e-07
HORVU5Hr1G094220	259.625	-1.62137	0.216945	-7.47365	7.80033e-14	1.68794e-12
HORVU5Hr1G094270	156.311	-1.27333	0.208474	-6.10787	1.00969e-09	1.15972e-08
HORVU5Hr1G094280	4.78786	-4.77163	1.53387	-3.11083	0.00186561	0.00615972
HORVU5Hr1G094460	13.0558	-2.69276	0.452556	-5.95012	2.67944e-09	2.87579e-08
HORVU5Hr1G094570	9.29623	-1.29115	0.292769	-4.41012	1.03311e-05	5.98455e-05
HORVU5Hr1G094700	248.811	5.23758	0.503322	10.406	2.32737e-25	2.15398e-23
HORVU5Hr1G094710	129.649	6.07411	0.474384	12.8042	1.55329e-37	5.49658e-35
HORVU5Hr1G094740	0.691119	3.01714	0.805488	3.74573	0.000179873	0.000773462
HORVU5Hr1G095010	6.28838	-3.00693	0.509505	-5.90167	3.59844e-09	3.77954e-08
HORVU5Hr1G095020	22.323	-3.10889	0.778612	-3.99286	6.52808e-05	0.000313168
HORVU5Hr1G095130	426.631	3.22286	0.430287	7.49004	6.88528e-14	1.50209e-12
HORVU5Hr1G095260	102.225	-1.00099	0.198204	-5.05032	4.41074e-07	3.28899e-06
HORVU5Hr1G095480	105.767	-2.16757	0.288379	-7.51641	5.6302e-14	1.24065e-12
HORVU5Hr1G095490	44.5168	-2.63768	0.311836	-8.45856	2.70711e-17	9.1362e-16
HORVU5Hr1G095540	414.354	-1.17625	0.143679	-8.18665	2.68597e-16	8.07905e-15
HORVU5Hr1G095550	84.2182	-1.47626	0.147715	-9.99399	1.61933e-23	1.1597e-21
HORVU5Hr1G096000	45.7757	2.53043	0.293528	8.62073	6.6526e-18	2.46279e-16
HORVU5Hr1G096210	329.907	5.39404	0.547766	9.84735	7.03731e-23	4.7567e-21
HORVU5Hr1G096390	1939.06	1.13509	0.165085	6.87578	6.16536e-12	9.99037e-11
HORVU5Hr1G096490	36.8728	-1.6332	0.550248	-2.96812	0.00299632	0.00931339
HORVU5Hr1G096650	20.8313	-1.42799	0.263232	-5.42486	5.80011e-08	5.02948e-07
HORVU5Hr1G096900	0.889688	3.31682	1.05493	3.14411	0.00166595	0.00558403
HORVU5Hr1G096990	19.5356	1.2641	0.220962	5.7209	1.0596e-08	1.03563e-07
HORVU5Hr1G097020	459.897	1.28578	0.375517	3.42403	0.000617	0.00231621
HORVU5Hr1G097220	221.507	1.15114	0.223247	5.15634	2.51825e-07	1.95915e-06
HORVU5Hr1G097270	1193.96	3.71379	0.270376	13.7356	6.21082e-43	5.97804e-40
HORVU5Hr1G097940	424.584	2.59533	0.264398	9.81601	9.60725e-23	6.40386e-21
HORVU5Hr1G098030	279.146	2.06232	0.242618	8.50027	1.89143e-17	6.58896e-16
HORVU5Hr1G098090	180.437	1.11443	0.208207	5.35252	8.67387e-08	7.31835e-07
HORVU5Hr1G098100	2.9619	1.32405	0.544721	2.4307	0.0150697	0.0376515
HORVU5Hr1G098290	22.5601	-2.41515	0.690998	-3.49517	0.000473758	0.00183576
HORVU5Hr1G098340	1829.47	1.10881	0.309876	3.57825	0.0003459	0.00138862
HORVU5Hr1G098370	159.989	1.02508	0.32951	3.11091	0.00186514	0.00615902
HORVU5Hr1G098440	66.1673	1.21349	0.307386	3.94777	7.88838e-05	0.000370811
HORVU5Hr1G098540	5.01897	3.6392	0.618389	5.88497	3.98118e-09	4.15074e-08
HORVU5Hr1G098630	13.6352	3.85237	0.556563	6.92172	4.46205e-12	7.41508e-11
HORVU5Hr1G098640	1679.79	2.12237	0.260373	8.15129	3.60062e-16	1.0657e-14
HORVU5Hr1G098710	1.26843	-2.63589	0.871571	-3.0243	0.00249211	0.00791966
HORVU5Hr1G099330	120.88	3.22828	0.354973	9.09446	9.50593e-20	4.42439e-18
HORVU5Hr1G099390	26.204	8.43083	0.711776	11.8448	2.29034e-32	4.83443e-30
HORVU5Hr1G099460	35.3256	6.48088	0.62114	10.4338	1.73729e-25	1.64584e-23
HORVU5Hr1G099470	55.3993	4.36407	0.564287	7.73377	1.04404e-14	2.56092e-13
HORVU5Hr1G099700	405.596	1.53266	0.114492	13.3866	7.23871e-41	4.46628e-38
HORVU5Hr1G099910	9.33154	1.05278	0.329284	3.19718	0.00138778	0.00475252
HORVU5Hr1G100180	17.2043	2.14823	0.691716	3.10566	0.00189856	0.00625201
HORVU5Hr1G100990	855.816	1.15013	0.361863	3.17835	0.00148114	0.00503399
HORVU5Hr1G101990	10.5989	-1.62667	0.563488	-2.88678	0.00389207	0.0117113
HORVU5Hr1G102240	3393.02	-1.02089	0.156323	-6.53065	6.54851e-11	9.03537e-10
HORVU5Hr1G102900	1609.99	3.43628	0.298357	11.5174	1.07872e-30	1.86742e-28
HORVU5Hr1G103060	23.8435	-1.95195	0.610979	-3.19479	0.00139932	0.00478496
HORVU5Hr1G103440	876.876	-1.25565	0.262823	-4.77754	1.77452e-06	1.19175e-05
HORVU5Hr1G103450	28.335	-1.13712	0.202134	-5.62554	1.84928e-08	1.7437e-07
HORVU5Hr1G103460	23.1917	1.68615	0.666591	2.52951	0.011422	0.0296872
HORVU5Hr1G103770	23.1897	1.55412	0.486574	3.19402	0.00140308	0.00479441
HORVU5Hr1G103990	151.108	1.57899	0.294228	5.36655	8.02549e-08	6.8095e-07
HORVU5Hr1G104580	388.104	1.78444	0.316049	5.6461	1.64132e-08	1.56169e-07
HORVU5Hr1G104620	220.074	3.01079	0.200835	14.9914	8.36333e-51	1.67706e-47
HORVU5Hr1G104670	73.7334	4.44898	0.555158	8.0139	1.11124e-15	3.07e-14
HORVU5Hr1G104800	336.165	1.19479	0.462026	2.58598	0.00971015	0.0258783
HORVU5Hr1G105770	192.522	-1.09854	0.12816	-8.57158	1.02073e-17	3.68797e-16
HORVU5Hr1G105930	39.892	4.5142	0.602531	7.49206	6.78035e-14	1.48188e-12
HORVU5Hr1G106010	5449.2	6.45304	0.475348	13.5754	5.60333e-42	4.21353e-39
HORVU5Hr1G106020	1.54654	4.34737	1.73078	2.5118	0.0120117	0.0309646
HORVU5Hr1G106370	63.6141	1.40974	0.386498	3.64747	0.000264832	0.00109552
HORVU5Hr1G106550	1754.9	3.52532	0.301071	11.7092	1.14287e-31	2.20007e-29
HORVU5Hr1G106610	7585.84	1.3391	0.192179	6.96795	3.21604e-12	5.47683e-11
HORVU5Hr1G106730	641.942	1.82485	0.183658	9.93614	2.89851e-23	2.05138e-21
HORVU5Hr1G108670	63.2815	1.14953	0.349738	3.28683	0.00101321	0.00359919
HORVU5Hr1G108770	1.48859	2.28138	0.743174	3.06978	0.0021422	0.00694432
HORVU5Hr1G109100	35.279	2.60687	0.409878	6.36011	2.01614e-10	2.58193e-09
HORVU5Hr1G109190	595.745	4.92989	0.356174	13.8413	1.43676e-43	1.57149e-40
HORVU5Hr1G109290	883.558	1.10276	0.272135	4.05225	5.07285e-05	0.000250344
HORVU5Hr1G109570	389.66	-1.17379	0.101339	-11.5828	5.03869e-31	8.99193e-29
HORVU5Hr1G109610	30.0747	-2.01892	0.411839	-4.9022	9.47705e-07	6.6817e-06
HORVU5Hr1G109680	35.2433	-1.09261	0.324121	-3.37098	0.000749016	0.00274833
HORVU5Hr1G110180	1250.75	2.64839	0.324893	8.15158	3.59185e-16	1.06444e-14
HORVU5Hr1G110220	177.486	2.45268	0.3064	8.00482	1.19641e-15	3.28645e-14
HORVU5Hr1G110440	1726.31	3.13727	0.403437	7.77636	7.46423e-15	1.86667e-13
HORVU5Hr1G110680	181.378	1.9521	0.280583	6.95727	3.4692e-12	5.88298e-11
HORVU5Hr1G111040	62.225	2.15194	0.344686	6.24318	4.28766e-10	5.20554e-09
HORVU5Hr1G111240	7.80409	3.26801	0.585941	5.57737	2.4418e-08	2.26249e-07
HORVU5Hr1G111290	109.298	-1.58699	0.18801	-8.441	3.14647e-17	1.05451e-15
HORVU5Hr1G111440	1.7602	-2.75351	0.86135	-3.19674	0.00138991	0.00475887
HORVU5Hr1G111480	178.097	1.24004	0.377539	3.28454	0.0010215	0.00362381
HORVU5Hr1G111520	101.772	4.67274	0.470845	9.92417	3.26807e-23	2.28757e-21
HORVU5Hr1G111640	2457.44	1.03472	0.306873	3.37181	0.00074677	0.00274176
HORVU5Hr1G111780	30.4515	-5.36355	0.611311	-8.77385	1.72667e-18	6.87281e-17
HORVU5Hr1G111790	16.2648	-5.92123	0.665544	-8.89682	5.74671e-19	2.43028e-17
HORVU5Hr1G112040	74.8835	1.27882	0.387963	3.29625	0.000979831	0.00349351
HORVU5Hr1G112210	420.294	1.32568	0.174225	7.60903	2.76152e-14	6.32259e-13
HORVU5Hr1G112280	91.1712	-2.18688	0.379844	-5.7573	8.54683e-09	8.49142e-08
HORVU5Hr1G112300	80.9428	-1.31934	0.255932	-5.15504	2.53579e-07	1.96962e-06
HORVU5Hr1G112440	423.565	-1.0314	0.0880559	-11.713	1.09387e-31	2.12272e-29
HORVU5Hr1G112560	189.711	-1.1181	0.21271	-5.25647	1.46849e-07	1.19138e-06
HORVU5Hr1G112570	39.9251	3.83864	0.570945	6.72331	1.77644e-11	2.66666e-10
HORVU5Hr1G112580	1166.61	-2.21982	0.228561	-9.71217	2.67582e-22	1.69443e-20
HORVU5Hr1G112610	129.462	1.91362	0.569205	3.36192	0.000774025	0.00282802
HORVU5Hr1G112670	905.641	-2.46104	0.28549	-8.62043	6.67037e-18	2.46558e-16
HORVU5Hr1G112930	2.3755	2.83937	0.784128	3.62105	0.000293409	0.00120155
HORVU5Hr1G113880	919.987	1.35181	0.188128	7.18561	6.69098e-13	1.26676e-11
HORVU5Hr1G114030	102.565	1.35525	0.21057	6.4361	1.22584e-10	1.62341e-09
HORVU5Hr1G114070	35.9077	1.2698	0.290529	4.37064	1.23882e-05	7.04719e-05
HORVU5Hr1G114100	44.7299	-1.51406	0.17807	-8.50259	1.85412e-17	6.49428e-16
HORVU5Hr1G114260	8.65828	-1.18349	0.434215	-2.72558	0.00641893	0.0181119
HORVU5Hr1G114330	362.663	-1.04268	0.351775	-2.96407	0.00303602	0.00941684
HORVU5Hr1G114470	0.980839	2.4635	1.02276	2.40868	0.0160104	0.0395907
HORVU5Hr1G114530	6.62175	3.78501	0.971866	3.89458	9.83692e-05	0.000451728
HORVU5Hr1G114700	241.094	3.96538	0.366852	10.8092	3.1133e-27	3.7836e-25
HORVU5Hr1G114800	1.36356	-2.87434	0.752598	-3.81923	0.000133871	0.000596985
HORVU5Hr1G114850	268.122	-2.11037	0.227548	-9.27438	1.78653e-20	9.08865e-19
HORVU5Hr1G114920	481.489	1.21946	0.248429	4.90869	9.1688e-07	6.47765e-06
HORVU5Hr1G115230	5909	1.41553	0.161456	8.7673	1.83003e-18	7.25471e-17
HORVU5Hr1G115240	131.405	1.31133	0.186705	7.02353	2.16327e-12	3.78855e-11
HORVU5Hr1G115310	25.2509	3.95268	0.642122	6.15566	7.47647e-10	8.77613e-09
HORVU5Hr1G115340	1985.07	1.30121	0.322846	4.03042	5.56761e-05	0.000271366
HORVU5Hr1G115750	11.3261	3.07703	0.832095	3.69794	0.00021736	0.00091857
HORVU5Hr1G115870	2269.85	5.47635	0.542387	10.0968	5.70967e-24	4.48993e-22
HORVU5Hr1G115880	4.8707	6.44536	0.842237	7.65266	1.96857e-14	4.62594e-13
HORVU5Hr1G115900	58.0853	7.35444	0.692081	10.6265	2.24259e-26	2.37724e-24
HORVU5Hr1G116330	3.05852	-1.35167	0.522552	-2.58667	0.00969081	0.0258296
HORVU5Hr1G116590	27.4102	-1.20887	0.291656	-4.14485	3.40041e-05	0.000175062
HORVU5Hr1G117080	2.86801	4.16719	0.991581	4.20257	2.63904e-05	0.000139323
HORVU5Hr1G117480	1024.92	1.33904	0.200365	6.683	2.34102e-11	3.45383e-10
HORVU5Hr1G117630	64.3723	1.65596	0.387389	4.27466	1.91432e-05	0.000104336
HORVU5Hr1G117910	2995.54	1.17755	0.250536	4.70012	2.60008e-06	1.69555e-05
HORVU5Hr1G118060	152.529	1.65185	0.250782	6.58678	4.49475e-11	6.39226e-10
HORVU5Hr1G118520	88.0669	-1.03397	0.333609	-3.09935	0.00193945	0.00636597
HORVU5Hr1G118590	927.015	4.5156	0.475495	9.49662	2.16817e-21	1.24517e-19
HORVU5Hr1G118820	96.7365	-1.27204	0.360183	-3.53166	0.000412967	0.00162639
HORVU5Hr1G119030	142.37	-1.5065	0.216566	-6.95634	3.49236e-12	5.91073e-11
HORVU5Hr1G119270	96.2397	1.81437	0.625742	2.89955	0.00373703	0.0112927
HORVU5Hr1G119520	44.4048	-2.12246	0.627537	-3.38221	0.000719041	0.00265088
HORVU5Hr1G119550	5.62618	-2.32882	0.663454	-3.51014	0.000447875	0.00174586
HORVU5Hr1G119830	2876	-1.56595	0.184269	-8.49819	1.92568e-17	6.68654e-16
HORVU5Hr1G121440	9.98555	1.46563	0.589848	2.48476	0.0129639	0.033077
HORVU5Hr1G121600	6.45653	-2.06387	0.370258	-5.57414	2.48761e-08	2.29963e-07
HORVU5Hr1G121870	12.8478	-1.31555	0.371228	-3.54378	0.000394442	0.00156058
HORVU5Hr1G121970	16.9745	1.29934	0.392117	3.31365	0.000920866	0.00330679
HORVU5Hr1G122060	6.30781	6.58894	0.656879	10.0307	1.11746e-23	8.27365e-22
HORVU5Hr1G122130	4.83279	1.12587	0.404758	2.78159	0.00540937	0.0156055
HORVU5Hr1G122390	6256.23	3.36095	0.382416	8.78873	1.51256e-18	6.06611e-17
HORVU5Hr1G122410	78.4284	5.88714	0.891737	6.60188	4.05984e-11	5.81153e-10
HORVU5Hr1G122510	16.559	6.54317	0.801777	8.16084	3.32711e-16	9.92073e-15
HORVU5Hr1G122520	3.67189	5.64829	0.835459	6.76069	1.37332e-11	2.08757e-10
HORVU5Hr1G123010	8.82958	1.91665	0.443236	4.32422	1.53075e-05	8.53041e-05
HORVU5Hr1G123120	230.738	1.56176	0.432275	3.6129	0.000302793	0.00123556
HORVU5Hr1G123150	15.1166	1.43285	0.316813	4.52268	6.10609e-06	3.69545e-05
HORVU5Hr1G123410	27.7684	1.06214	0.232393	4.57043	4.86724e-06	3.00386e-05
HORVU5Hr1G123530	544.906	-1.37138	0.201395	-6.80943	9.79831e-12	1.53102e-10
HORVU5Hr1G123540	110.147	3.07186	0.470855	6.524	6.84552e-11	9.41278e-10
HORVU5Hr1G123550	302.641	3.40629	0.490335	6.94686	3.73495e-12	6.28929e-11
HORVU5Hr1G123880	520.554	-1.12571	0.147447	-7.63465	2.26427e-14	5.25919e-13
HORVU5Hr1G123920	85.3153	-1.26812	0.205275	-6.17768	6.50522e-10	7.71109e-09
HORVU5Hr1G123970	1042.94	-1.11297	0.184479	-6.03307	1.60874e-09	1.79384e-08
HORVU5Hr1G124120	277.33	-1.89874	0.450417	-4.21551	2.49211e-05	0.000132408
HORVU5Hr1G124170	0.878377	2.65269	0.799434	3.31822	0.000905947	0.00325856
HORVU5Hr1G124650	901.685	5.68203	0.448726	12.6626	9.53272e-37	3.23079e-34
HORVU5Hr1G124880	68.0788	-1.06078	0.223516	-4.74585	2.07628e-06	1.37825e-05
HORVU5Hr1G125000	5.24039	-3.51909	0.806934	-4.36107	1.2943e-05	7.34026e-05
HORVU5Hr1G125010	68.9114	-1.69716	0.370775	-4.57734	4.70927e-06	2.91684e-05
HORVU5Hr1G125220	44.9022	-1.18211	0.349816	-3.37924	0.000726871	0.00267565
HORVU5Hr1G125400	7.09642	1.87827	0.46469	4.04198	5.30023e-05	0.000259893
HORVU5Hr1G125450	20.8097	-1.84169	0.730692	-2.52047	0.0117199	0.0303438
HORVU5Hr1G125460	13.8378	-1.7739	0.610585	-2.90524	0.00366969	0.0111214
HORVU5Hr1G125550	109.485	-1.0613	0.22323	-4.75427	1.9916e-06	1.32569e-05
HORVU5Hr1G125560	7.3895	-2.88293	0.413592	-6.97047	3.15893e-12	5.39038e-11
HORVU5Hr1G125780	16.4043	1.42559	0.487941	2.92164	0.00348197	0.0106167
HORVU7Hr1G000250	1749.65	-1.1731	0.465356	-2.52087	0.0117065	0.0303206
HORVU7Hr1G000530	4490.7	1.87511	0.351407	5.336	9.50194e-08	7.94182e-07
HORVU7Hr1G000700	50.2261	-4.43895	0.292467	-15.1776	4.97667e-52	1.49692e-48
HORVU7Hr1G000830	2.44911	5.60308	1.4565	3.84696	0.000119592	0.000539609
HORVU7Hr1G000860	97.9172	1.45804	0.246712	5.90989	3.42338e-09	3.60669e-08
HORVU7Hr1G000970	66.6448	2.82282	0.317491	8.891	6.05622e-19	2.54329e-17
HORVU7Hr1G001030	7.24818	-4.76107	1.32636	-3.58958	0.000331209	0.00133566
HORVU7Hr1G001300	1341.34	-1.14591	0.10585	-10.8257	2.59963e-27	3.19158e-25
HORVU7Hr1G001310	251.118	-1.32524	0.123875	-10.6982	1.0379e-26	1.16163e-24
HORVU7Hr1G001520	4.5375	1.73292	0.675714	2.56457	0.0103304	0.0272865
ENSRNA049489216	2.1186	-2.73265	0.915465	-2.98499	0.00283586	0.00888766
ENSRNA049489214	3.11072	-2.58105	0.758383	-3.40337	0.000665607	0.00247785
ENSRNA049489213	12.0561	-2.49714	0.605052	-4.12715	3.67286e-05	0.000187564
ENSRNA049489212	29.007	-2.4693	0.605953	-4.07507	4.6e-05	0.000229267
ENSRNA049489215	10.2692	-3.01445	0.870045	-3.46471	0.000530805	0.00203097
HORVU7Hr1G002130	1434.79	1.13957	0.196039	5.81296	6.13777e-09	6.23441e-08
HORVU7Hr1G002360	251.713	6.22602	0.736908	8.44884	2.94208e-17	9.8876e-16
HORVU7Hr1G002490	52.3345	2.06613	0.542728	3.80694	0.000140696	0.000623263
HORVU7Hr1G002690	49.5367	-1.50543	0.292637	-5.14435	2.68447e-07	2.07705e-06
HORVU7Hr1G002820	123.458	3.52817	0.739114	4.7735	1.81049e-06	1.21387e-05
HORVU7Hr1G003170	3.11916	3.72711	1.39493	2.6719	0.00754239	0.0207633
HORVU7Hr1G003630	38.5344	3.09639	0.350459	8.83524	9.98828e-19	4.1015e-17
HORVU7Hr1G003880	131.662	1.87001	0.199914	9.35409	8.43202e-21	4.52901e-19
HORVU7Hr1G005270	604.307	1.10922	0.167365	6.62756	3.41272e-11	4.947e-10
HORVU7Hr1G006490	10025.4	1.17	0.343928	3.40188	0.000669231	0.00248872
HORVU7Hr1G006590	1778.99	3.52099	0.460952	7.63852	2.1974e-14	5.11869e-13
HORVU7Hr1G006790	14.197	-3.5905	0.565708	-6.3469	2.1969e-10	2.79852e-09
HORVU7Hr1G006980	4796.31	-2.24545	0.275329	-8.15554	3.47627e-16	1.03399e-14
HORVU7Hr1G007220	15.4726	-1.23083	0.413107	-2.97946	0.00288758	0.00902975
HORVU7Hr1G007520	9147.64	4.56007	0.367248	12.4169	2.11648e-35	6.21084e-33
HORVU7Hr1G007540	5255.43	1.64725	0.183388	8.98231	2.65152e-19	1.15796e-17
HORVU7Hr1G008050	163.546	3.32778	0.532462	6.24978	4.11018e-10	5.00017e-09
HORVU7Hr1G008140	490.777	5.26198	0.398679	13.1985	8.94567e-40	4.78355e-37
HORVU7Hr1G008390	285.444	1.20077	0.400186	3.00053	0.0026951	0.00849296
HORVU7Hr1G008410	3.59031	2.13318	0.895901	2.38105	0.0172636	0.042277
HORVU7Hr1G008420	3.31411	3.45379	0.911362	3.78969	0.000150833	0.000661711
HORVU7Hr1G008610	149.38	2.24001	0.393725	5.68928	1.27578e-08	1.23687e-07
HORVU7Hr1G008700	2.42352	3.29682	0.803889	4.10109	4.11209e-05	0.000207363
HORVU7Hr1G008830	22.1107	4.87025	0.604319	8.05907	7.68787e-16	2.17383e-14
HORVU7Hr1G008840	576.79	1.07841	0.190555	5.65932	1.51973e-08	1.45116e-07
HORVU7Hr1G009680	55.3731	1.13327	0.392744	2.88551	0.00390777	0.0117556
HORVU7Hr1G009770	143.35	1.86029	0.377676	4.92563	8.409e-07	5.9835e-06
HORVU7Hr1G009800	1764.12	-1.27275	0.158746	-8.01751	1.07911e-15	2.98467e-14
HORVU7Hr1G009840	2.82485	-2.74221	0.565755	-4.84699	1.25351e-06	8.65267e-06
HORVU7Hr1G009930	188.488	1.12197	0.157686	7.11519	1.11758e-12	2.04193e-11
HORVU7Hr1G009940	1149.64	2.51545	0.235877	10.6643	1.4956e-26	1.62845e-24
HORVU7Hr1G010230	208.869	-2.36119	0.280737	-8.41068	4.07626e-17	1.35292e-15
HORVU7Hr1G010320	119.096	1.84946	0.45127	4.09835	4.1611e-05	0.00020943
HORVU7Hr1G010340	84.8034	2.49791	0.341054	7.32407	2.40563e-13	4.83597e-12
HORVU7Hr1G010370	9.52026	-1.26943	0.302184	-4.20084	2.65921e-05	0.000140264
HORVU7Hr1G010740	69.5943	1.13811	0.304009	3.74368	0.000181342	0.000778801
HORVU7Hr1G010840	1.28538	4.3047	1.37762	3.12473	0.00177967	0.00591167
HORVU7Hr1G010850	5.7986	6.70878	0.872633	7.68797	1.49485e-14	3.59347e-13
HORVU7Hr1G010870	0.903364	3.18989	0.9806	3.253	0.00114195	0.00398994
HORVU7Hr1G010880	1.44289	3.55779	0.996149	3.57154	0.000354887	0.00141896
HORVU7Hr1G010890	0.506964	3.36128	1.35619	2.47847	0.0131947	0.0335662
HORVU7Hr1G010990	7.04476	6.9044	0.840479	8.21484	2.12449e-16	6.44662e-15
HORVU7Hr1G011180	19.0343	1.41725	0.420407	3.37114	0.000748591	0.00274803
HORVU7Hr1G011230	205.683	2.66134	0.431107	6.17327	6.68906e-10	7.91341e-09
HORVU7Hr1G011810	13.1588	-4.39581	0.757743	-5.80119	6.58467e-09	6.66023e-08
HORVU7Hr1G012600	6.47515	1.96149	0.504383	3.88889	0.000100704	0.000461449
HORVU7Hr1G012680	274.859	1.35078	0.196221	6.88396	5.82101e-12	9.44511e-11
HORVU7Hr1G012720	3.45554	-1.73295	0.510418	-3.39516	0.000685884	0.00254306
HORVU7Hr1G012730	6.30656	-2.11646	0.453949	-4.66234	3.12634e-06	2.0104e-05
HORVU7Hr1G012760	9.95873	-2.10386	0.453392	-4.64026	3.47966e-06	2.21922e-05
HORVU7Hr1G012780	62.722	-1.63383	0.264031	-6.18804	6.09175e-10	7.24596e-09
HORVU7Hr1G012850	603.963	-1.05183	0.298531	-3.52336	0.00042612	0.00166903
HORVU7Hr1G013170	902.505	5.23511	0.587955	8.90393	5.39029e-19	2.28759e-17
HORVU7Hr1G017640	19.5703	4.3534	0.637318	6.83082	8.44319e-12	1.33138e-10
HORVU7Hr1G017810	6.06294	5.21507	1.86388	2.79797	0.00514252	0.0149558
HORVU7Hr1G017950	1201.8	1.20856	0.20244	5.96993	2.37358e-09	2.56393e-08
HORVU7Hr1G018190	421.361	1.20836	0.158348	7.63103	2.32882e-14	5.37797e-13
HORVU7Hr1G018720	29.4166	1.11186	0.413275	2.69036	0.00713755	0.0198395
HORVU7Hr1G018780	63.1772	-1.80323	0.243184	-7.41506	1.21566e-13	2.5615e-12
HORVU7Hr1G019240	400.814	2.69822	0.286993	9.40167	5.37025e-21	2.95033e-19
HORVU7Hr1G019260	118.865	1.0738	0.357621	3.00262	0.00267671	0.00843941
HORVU7Hr1G019280	409.901	2.59553	0.274601	9.45203	3.32325e-21	1.86404e-19
HORVU7Hr1G019380	1.98205	4.39044	0.915026	4.79815	1.60134e-06	1.08148e-05
HORVU7Hr1G019390	126.14	3.99083	0.394721	10.1105	4.963e-24	3.92845e-22
HORVU7Hr1G019400	50.1361	2.07039	0.239269	8.65298	5.0171e-18	1.9012e-16
HORVU7Hr1G019890	122.902	1.59979	0.36481	4.38526	1.15848e-05	6.6325e-05
HORVU7Hr1G020410	158.535	1.39586	0.310079	4.50162	6.74362e-06	4.05476e-05
HORVU7Hr1G021260	216.185	3.17854	0.452513	7.0242	2.15299e-12	3.77604e-11
HORVU7Hr1G021350	3607.5	1.16883	0.102733	11.3774	5.4182e-30	8.75021e-28
HORVU7Hr1G021430	15.0397	-2.72902	0.77353	-3.528	0.000418705	0.00164469
HORVU7Hr1G021620	7.0518	-5.52375	1.41725	-3.89752	9.71822e-05	0.000447216
HORVU7Hr1G021660	3.65319	-6.30767	1.57495	-4.00499	6.20189e-05	0.000298831
HORVU7Hr1G021750	7.9563	1.01073	0.414434	2.43881	0.0147356	0.036928
HORVU7Hr1G022220	1.19237	3.52924	1.10831	3.18436	0.00145074	0.00493905
HORVU7Hr1G023500	4.45484	1.34854	0.500198	2.69602	0.0070174	0.0195575
HORVU7Hr1G023700	47.4473	1.02885	0.287271	3.58144	0.000341703	0.00137337
HORVU7Hr1G023780	4.24892	-1.01335	0.425867	-2.3795	0.017336	0.0424327
HORVU7Hr1G024350	613.319	3.2735	0.263987	12.4002	2.60517e-35	7.55278e-33
HORVU7Hr1G024550	196.256	-2.33936	0.332386	-7.0381	1.94883e-12	3.44561e-11
HORVU7Hr1G024660	67.9285	2.7579	0.295915	9.31989	1.16456e-20	6.11853e-19
HORVU7Hr1G024670	16215.7	1.49461	0.212129	7.04578	1.8442e-12	3.2799e-11
HORVU7Hr1G024920	2.33546	1.91697	0.622769	3.07814	0.002083	0.00676425
HORVU7Hr1G024930	77.7705	2.41267	0.519049	4.64825	3.3477e-06	2.13846e-05
HORVU7Hr1G024940	5.87511	2.60725	0.636521	4.09609	4.20188e-05	0.000211173
HORVU7Hr1G025780	37.718	2.13042	0.236183	9.02022	1.87714e-19	8.38026e-18
HORVU7Hr1G026000	25.4882	-1.03742	0.277246	-3.74189	0.00018264	0.000783816
HORVU7Hr1G026150	13.4745	-1.69815	0.375121	-4.52693	5.98459e-06	3.63288e-05
HORVU7Hr1G026560	13.2749	1.20217	0.3673	3.27298	0.00106419	0.00375531
HORVU7Hr1G026570	144.331	3.97781	0.395419	10.0597	8.32106e-24	6.39712e-22
HORVU7Hr1G026760	11.7267	2.40875	0.707812	3.40309	0.000666295	0.00247998
HORVU7Hr1G027060	14.9798	-1.55087	0.475019	-3.26487	0.00109516	0.00384544
HORVU7Hr1G027080	31.5811	-1.5094	0.445684	-3.38669	0.000707406	0.00261399
HORVU7Hr1G027430	6.75457	1.04451	0.436626	2.39223	0.0167465	0.0412162
HORVU7Hr1G027860	32.6692	-1.7656	0.434798	-4.06073	4.89192e-05	0.00024231
HORVU7Hr1G027930	599.407	1.39096	0.352272	3.94853	7.86324e-05	0.000369918
HORVU7Hr1G028370	8398.69	1.01206	0.347655	2.91109	0.00360172	0.0109388
HORVU7Hr1G028470	4.32111	4.13253	0.746132	5.5386	3.04895e-08	2.76752e-07
HORVU7Hr1G028630	2.03991	3.4968	1.44473	2.42038	0.0155044	0.0385541
HORVU7Hr1G028660	91.9088	3.10798	0.358493	8.66958	4.33735e-18	1.66194e-16
HORVU7Hr1G028710	200.706	5.83912	0.688466	8.48136	2.22582e-17	7.61272e-16
HORVU7Hr1G028730	957.039	1.48948	0.22998	6.4766	9.38142e-11	1.26115e-09
HORVU7Hr1G028840	803.262	1.32289	0.203746	6.49284	8.42329e-11	1.13807e-09
[truncated: 1,912 more rows]

## Sheet: Supplementary Table S2b
Supplementary Table S2b. Significantly differentially expressed genes in susceptible DH lines during powdery mildew infection compared to non-inoculated susceptible DH controls.
Gene	Average gene expression	log2 Fold Change	log2 Fold change Standard Error	stat	P-value	Adjusted P-value
HORVU2Hr1G000040	44.4758	-1.25311	0.199117	-6.29333	3.10722e-10	4.17471e-09
HORVU2Hr1G000050	68.2411	3.01908	0.489711	6.16503	7.04713e-10	8.92971e-09
HORVU2Hr1G000140	179.557	3.19039	0.511663	6.23532	4.50842e-10	5.90882e-09
HORVU2Hr1G000430	9.37736	-7.19239	1.45889	-4.93004	8.22118e-07	6.31629e-06
HORVU2Hr1G001160	3.6539	-5.50225	1.58319	-3.47542	0.000510061	0.00218197
HORVU2Hr1G001250	0.916588	-2.36329	0.899893	-2.62619	0.00863478	0.0258238
HORVU2Hr1G001320	1941.55	-1.53995	0.135574	-11.3587	6.7105e-30	8.63501e-28
HORVU2Hr1G001330	2.71833	-3.62215	0.78971	-4.58669	4.50338e-06	3.0018e-05
HORVU2Hr1G001380	53.9622	-2.20006	0.154403	-14.2489	4.55675e-46	2.8855e-43
HORVU2Hr1G001760	1.88214	1.65407	0.694231	2.3826	0.0171909	0.0462659
HORVU2Hr1G001780	263.12	5.12025	0.373029	13.7261	7.08052e-43	3.54955e-40
HORVU2Hr1G001790	174.476	1.30293	0.189903	6.86104	6.83595e-12	1.13836e-10
HORVU2Hr1G001820	30.4152	-1.12493	0.247499	-4.54517	5.48909e-06	3.60196e-05
HORVU2Hr1G002140	15.6149	-1.4975	0.326541	-4.58595	4.51926e-06	3.01155e-05
HORVU2Hr1G002150	6.37111	-1.4518	0.499775	-2.90491	0.00367354	0.0124048
HORVU2Hr1G002180	25.6616	1.20019	0.48283	2.48574	0.0129282	0.0364832
HORVU2Hr1G002230	10.506	-1.29918	0.329553	-3.94226	8.07178e-05	0.000415735
HORVU2Hr1G002250	19.499	-1.54318	0.409232	-3.77092	0.000162644	0.000786675
HORVU2Hr1G002750	1777.34	5.88827	0.509378	11.5597	6.59105e-31	9.35712e-29
HORVU2Hr1G002830	21.8805	5.80212	0.73117	7.93538	2.09846e-15	5.44716e-14
HORVU2Hr1G002840	2744.66	4.74573	0.507321	9.35449	8.40034e-21	4.1592e-19
HORVU2Hr1G002880	1.725	-3.46054	1.13617	-3.04578	0.00232076	0.00830772
HORVU2Hr1G003130	7.90745	3.08977	0.464488	6.65199	2.8916e-11	4.43754e-10
HORVU2Hr1G003210	4.55912	5.426	0.722273	7.51239	5.80574e-14	1.27003e-12
HORVU2Hr1G003230	37.8998	6.26977	0.487547	12.8598	7.57493e-38	2.27844e-35
HORVU2Hr1G003400	12.8714	-2.03965	0.829305	-2.45946	0.0139145	0.0387888
HORVU2Hr1G003420	1.74406	-3.56231	1.29269	-2.75573	0.00585616	0.0185539
HORVU2Hr1G003470	172.888	-3.73015	0.759249	-4.91294	8.97185e-07	6.82979e-06
HORVU2Hr1G003630	37.9752	-1.50145	0.56741	-2.64614	0.00814159	0.0245842
HORVU2Hr1G003650	2.02789	1.92995	0.746166	2.58648	0.00969611	0.0285194
HORVU2Hr1G004140	31.7175	1.26517	0.356571	3.54816	0.000387933	0.00171659
HORVU2Hr1G004150	22.5569	1.80639	0.357514	5.05265	4.35729e-07	3.50785e-06
HORVU2Hr1G004170	1243.74	-2.54504	0.4231	-6.01522	1.79639e-09	2.14098e-08
HORVU2Hr1G004230	577.216	1.98352	0.279009	7.10918	1.16734e-12	2.14753e-11
HORVU2Hr1G004480	39.8912	3.49928	0.432718	8.08674	6.12847e-16	1.7088e-14
HORVU2Hr1G004510	2.42218	3.7639	0.81619	4.61155	3.99675e-06	2.68941e-05
HORVU2Hr1G004530	27.1958	6.89785	0.725373	9.50939	1.91791e-21	1.03477e-19
HORVU2Hr1G004540	222.46	7.31054	0.602623	12.1312	7.21908e-34	1.44761e-31
HORVU2Hr1G004550	773.114	5.59598	0.463545	12.0721	1.48259e-33	2.91043e-31
HORVU2Hr1G004600	1.64617	3.39081	0.992173	3.41756	0.000631859	0.00264471
HORVU2Hr1G004720	146.353	3.32506	0.394306	8.43269	3.37802e-17	1.09038e-15
HORVU2Hr1G005220	1233.74	-2.05999	0.391809	-5.25764	1.45913e-07	1.28377e-06
HORVU2Hr1G005470	186.839	1.79095	0.25783	6.94625	3.7513e-12	6.51281e-11
HORVU2Hr1G006000	154.449	1.14631	0.176209	6.50542	7.74789e-11	1.12719e-09
HORVU2Hr1G006100	208.067	5.71391	0.358056	15.9581	2.50075e-57	5.01464e-54
HORVU2Hr1G006170	1.60346	4.3246	1.12017	3.86066	0.000113082	0.000564896
HORVU2Hr1G006320	5.10563	3.29341	0.675812	4.87326	1.09772e-06	8.20836e-06
HORVU2Hr1G006380	16.7032	-4.66891	0.776538	-6.01246	1.82724e-09	2.1756e-08
HORVU2Hr1G006850	60.7872	1.5563	0.548456	2.8376	0.0045454	0.0149135
HORVU2Hr1G007340	1.97191	4.33935	0.772548	5.61693	1.94382e-08	1.94487e-07
HORVU2Hr1G007420	5.2295	5.69958	0.641722	8.88169	6.58516e-19	2.61052e-17
HORVU2Hr1G007840	4695.25	1.24256	0.392073	3.16919	0.00152862	0.00577534
HORVU2Hr1G008130	124.234	4.46105	0.55529	8.03374	9.45465e-16	2.56202e-14
HORVU2Hr1G008140	423.14	1.68132	0.205	8.20155	2.37316e-16	6.93027e-15
HORVU2Hr1G008390	562.239	2.38698	0.200913	11.8806	1.49217e-32	2.60189e-30
HORVU2Hr1G009680	4.88708	1.85538	0.687357	2.6993	0.0069486	0.0214639
HORVU2Hr1G009900	179.868	-1.56338	0.36531	-4.2796	1.87232e-05	0.000110048
HORVU2Hr1G009950	450.697	2.55661	0.317386	8.0552	7.93507e-16	2.17473e-14
HORVU2Hr1G010070	4.31856	3.0339	0.701337	4.32588	1.51925e-05	9.08715e-05
HORVU2Hr1G010450	5.81576	4.49742	0.683713	6.57794	4.77023e-11	7.12957e-10
HORVU2Hr1G010540	4.03823	3.93604	0.714725	5.50708	3.64836e-08	3.50601e-07
HORVU2Hr1G010560	1931.97	2.69755	0.139675	19.313	4.17671e-83	1.00504e-78
HORVU2Hr1G010590	157.239	1.0058	0.152461	6.59709	4.19304e-11	6.3298e-10
HORVU2Hr1G010610	111.052	1.48836	0.189412	7.85778	3.91016e-15	9.82152e-14
HORVU2Hr1G010830	152.969	1.26328	0.389221	3.24566	0.00117178	0.00457736
HORVU2Hr1G011060	0.97614	-2.95283	1.11969	-2.63717	0.00836005	0.0251586
HORVU2Hr1G011070	17.5243	-2.45777	0.475009	-5.17416	2.28936e-07	1.94729e-06
HORVU2Hr1G012010	1.86872	2.29194	0.754429	3.03798	0.00238173	0.00850446
HORVU2Hr1G012140	3.3404	4.29329	0.757639	5.66667	1.45597e-08	1.48832e-07
HORVU2Hr1G012360	28.2638	-1.26652	0.489374	-2.58803	0.00965264	0.0284228
HORVU2Hr1G012810	57.432	-1.68417	0.400026	-4.21014	2.55213e-05	0.000146254
HORVU2Hr1G012980	459.825	3.58483	0.429494	8.34665	7.02269e-17	2.20322e-15
HORVU2Hr1G013170	39.8516	1.02072	0.264952	3.85249	0.000116925	0.000582278
HORVU2Hr1G013420	11.1552	-6.18777	0.73391	-8.43123	3.42054e-17	1.10185e-15
HORVU2Hr1G013590	4.40523	-2.14926	0.845649	-2.54155	0.0110361	0.0318845
HORVU2Hr1G013760	5.0106	4.60675	0.670833	6.86721	6.54701e-12	1.09252e-10
HORVU2Hr1G014140	647.226	1.03802	0.177285	5.85509	4.76766e-09	5.28683e-08
HORVU2Hr1G014600	1.27366	-2.23178	0.745726	-2.99276	0.00276464	0.00969901
HORVU2Hr1G014660	17.0398	1.1767	0.393888	2.98739	0.00281372	0.00983963
HORVU2Hr1G014860	8.78244	-1.68485	0.540466	-3.1174	0.00182456	0.00674623
HORVU2Hr1G014890	475.562	1.55641	0.174752	8.9064	5.27165e-19	2.12127e-17
HORVU2Hr1G014900	425.926	2.06364	0.219418	9.40506	5.20024e-21	2.66241e-19
HORVU2Hr1G014930	246.675	2.2309	0.2446	9.12061	7.47029e-20	3.30437e-18
HORVU2Hr1G015700	1.99093	-2.88372	0.686508	-4.20057	2.66248e-05	0.000152034
HORVU2Hr1G015720	312.837	-3.01232	0.307955	-9.78168	1.34953e-22	8.4129e-21
HORVU2Hr1G015920	2.27921	-1.47028	0.610298	-2.40912	0.0159912	0.0435838
HORVU2Hr1G016440	1591.79	-1.38711	0.191131	-7.25737	3.94694e-13	7.66673e-12
HORVU2Hr1G016540	42.781	1.77245	0.604556	2.93182	0.00336986	0.0115052
HORVU2Hr1G016720	203.821	3.38046	0.318123	10.6263	2.24927e-26	2.05795e-24
HORVU2Hr1G017020	32.1837	-1.2505	0.215553	-5.80138	6.57715e-09	7.14097e-08
HORVU2Hr1G017120	80.7146	1.94731	0.162139	12.0101	3.14377e-33	6.10069e-31
HORVU2Hr1G017220	17.7343	3.06115	0.343305	8.91668	4.8047e-19	1.94312e-17
HORVU2Hr1G017350	138.162	2.26367	0.289778	7.81173	5.64069e-15	1.38502e-13
HORVU2Hr1G017360	7.21934	2.81816	0.544076	5.17972	2.22225e-07	1.89422e-06
HORVU2Hr1G017370	121.164	5.04431	0.560186	9.00471	2.16237e-19	9.01788e-18
HORVU2Hr1G017400	3185.45	1.45429	0.304294	4.77924	1.75957e-06	1.26466e-05
HORVU2Hr1G017450	14686.7	-1.22176	0.109517	-11.1559	6.69843e-29	7.49695e-27
HORVU2Hr1G017470	1651.63	1.71809	0.413313	4.15688	3.22625e-05	0.000180963
HORVU2Hr1G017650	442.558	1.46968	0.247567	5.93651	2.91156e-09	3.3522e-08
HORVU2Hr1G017720	63.8845	8.83199	0.783013	11.2795	1.65708e-29	2.01385e-27
HORVU2Hr1G017740	557.883	7.68016	0.560161	13.7106	8.77023e-43	4.25396e-40
HORVU2Hr1G017770	38.521	1.88713	0.455392	4.14398	3.41329e-05	0.000190699
HORVU2Hr1G017910	8.347	1.33028	0.436404	3.04827	0.00230163	0.00824661
HORVU2Hr1G017950	313.246	2.22316	0.274796	8.09022	5.95573e-16	1.66643e-14
HORVU2Hr1G018430	1087.52	3.84524	0.53185	7.22995	4.8318e-13	9.29398e-12
HORVU2Hr1G018440	4.08163	1.23192	0.470288	2.61949	0.00880613	0.026245
HORVU2Hr1G018480	132.232	5.64645	0.591286	9.54945	1.30392e-21	7.17992e-20
HORVU2Hr1G018510	162.389	2.55135	0.757724	3.36712	0.000759574	0.00310791
HORVU2Hr1G018570	24.5677	1.06709	0.390277	2.73419	0.00625335	0.019616
HORVU2Hr1G018920	33.3427	-2.18701	0.646155	-3.38466	0.000712677	0.00293902
HORVU2Hr1G018970	24.7009	1.7161	0.290112	5.91529	3.31286e-09	3.77449e-08
HORVU2Hr1G019010	175.019	-2.30837	0.635253	-3.63377	0.000279309	0.00127824
HORVU2Hr1G019180	1159.68	1.3845	0.261894	5.2865	1.24678e-07	1.10869e-06
HORVU2Hr1G019520	17.9678	2.88618	0.689564	4.18552	2.84516e-05	0.000161317
HORVU2Hr1G019720	4.00187	-2.12309	0.571971	-3.71188	0.000205723	0.000969317
HORVU2Hr1G020030	102.363	-1.13233	0.317858	-3.56239	0.000367496	0.0016354
HORVU2Hr1G020240	543.519	1.46922	0.229595	6.39917	1.5622e-10	2.18554e-09
HORVU2Hr1G020250	238.88	1.46232	0.231386	6.31981	2.61887e-10	3.5483e-09
HORVU2Hr1G020270	2600.17	1.30941	0.23056	5.67925	1.35284e-08	1.39715e-07
HORVU2Hr1G020450	5.38972	2.47966	1.0441	2.37493	0.0175525	0.0470549
HORVU2Hr1G021270	222.193	-1.12863	0.267318	-4.22205	2.42089e-05	0.000139397
HORVU2Hr1G021810	3.55192	4.32415	0.967428	4.46973	7.83174e-06	4.97112e-05
HORVU2Hr1G022080	1275.53	1.54747	0.21005	7.36716	1.74299e-13	3.58168e-12
HORVU2Hr1G022120	13.2142	1.15037	0.308222	3.73227	0.000189759	0.000902405
HORVU2Hr1G022350	334.827	1.24358	0.200293	6.20881	5.3389e-10	6.88109e-09
HORVU2Hr1G022400	2.54747	-2.9037	1.03863	-2.7957	0.00517876	0.0166756
HORVU2Hr1G022500	222.96	1.19964	0.410283	2.92394	0.00345633	0.0117737
HORVU2Hr1G022540	944.361	1.2344	0.335522	3.67906	0.000234099	0.00108937
HORVU2Hr1G022620	552.107	1.40777	0.128692	10.9391	7.49586e-28	7.74133e-26
HORVU2Hr1G022850	39.2799	1.11552	0.230953	4.83007	1.36483e-06	1.00342e-05
HORVU2Hr1G022940	2.98347	3.52765	0.837418	4.21253	2.52522e-05	0.000144918
HORVU2Hr1G022960	139.321	1.16233	0.172711	6.72991	1.6977e-11	2.68408e-10
HORVU2Hr1G022970	9.33674	1.10867	0.319251	3.47273	0.000515186	0.00220311
HORVU2Hr1G023550	38.6758	1.30149	0.182483	7.13213	9.88283e-13	1.83213e-11
HORVU2Hr1G023770	9.77101	-2.07627	0.5125	-4.05127	5.09413e-05	0.000275141
HORVU2Hr1G024030	5.21525	2.8785	0.524938	5.4835	4.17002e-08	3.97556e-07
HORVU2Hr1G024160	396.334	3.69404	0.295889	12.4846	9.06394e-36	2.15536e-33
HORVU2Hr1G024280	14.1928	3.72209	0.451941	8.23579	1.78383e-16	5.33884e-15
HORVU2Hr1G024300	11.5681	2.37748	0.891671	2.66632	0.00766865	0.0233642
HORVU2Hr1G024460	435.776	3.85994	0.517209	7.46303	8.45548e-14	1.80216e-12
HORVU2Hr1G024480	263.832	1.7353	0.234785	7.39101	1.45717e-13	3.02798e-12
HORVU2Hr1G025380	843.321	-1.64825	0.501673	-3.28551	0.001018	0.0040364
HORVU2Hr1G026190	25.9763	1.03812	0.377832	2.74757	0.00600395	0.0189423
HORVU2Hr1G026820	12.667	-1.14171	0.428574	-2.66397	0.00772241	0.0235012
HORVU2Hr1G026840	34.3198	-1.02907	0.331073	-3.10827	0.00188184	0.00692397
HORVU2Hr1G026850	5.93641	1.47579	0.428337	3.4454	0.000570209	0.00241183
HORVU2Hr1G027480	4.4067	2.96665	0.825025	3.59583	0.000323363	0.00146014
HORVU2Hr1G027580	3.40894	-3.86657	0.902319	-4.28514	1.82621e-05	0.000107443
HORVU2Hr1G027600	18.8738	-2.3437	0.376547	-6.22417	4.84106e-10	6.30019e-09
HORVU2Hr1G027680	321.411	-1.38832	0.242828	-5.7173	1.08231e-08	1.13677e-07
HORVU2Hr1G027690	8.80289	-1.50849	0.423635	-3.56082	0.000369692	0.00164252
HORVU2Hr1G028330	354.198	3.17488	0.348949	9.09841	9.16606e-20	4.02487e-18
HORVU2Hr1G028380	51.647	1.5365	0.266611	5.76305	8.26049e-09	8.84612e-08
HORVU2Hr1G028430	246.754	1.06618	0.217935	4.89219	9.97186e-07	7.52911e-06
HORVU2Hr1G028580	21.2047	2.83349	0.454162	6.23894	4.40541e-10	5.78012e-09
HORVU2Hr1G028660	3.08481	3.40076	0.851592	3.99342	6.5128e-05	0.000342178
HORVU2Hr1G028670	44.4438	5.26368	0.611398	8.60926	7.35331e-18	2.58311e-16
HORVU2Hr1G028780	18.5247	2.82646	0.537276	5.26072	1.43491e-07	1.26338e-06
HORVU2Hr1G028880	3.55876	1.14675	0.472752	2.4257	0.015279	0.0419341
HORVU2Hr1G028940	63.0788	1.04818	0.211284	4.96098	7.01401e-07	5.44797e-06
HORVU2Hr1G029200	8.60828	1.76143	0.409401	4.30245	1.68916e-05	0.000100139
HORVU2Hr1G029450	95.5068	3.37453	0.342093	9.86438	5.94002e-23	3.8631e-21
HORVU2Hr1G029460	352.544	3.13929	0.296061	10.6035	2.86982e-26	2.58638e-24
HORVU2Hr1G029560	449.68	1.10513	0.208624	5.29725	1.17557e-07	1.05042e-06
HORVU2Hr1G029840	134.918	-1.75404	0.234484	-7.4804	7.40987e-14	1.60345e-12
HORVU2Hr1G029960	1.35951	-3.73461	1.01579	-3.67658	0.000236386	0.00109895
HORVU2Hr1G030190	17.3594	2.64355	0.40785	6.48168	9.07059e-11	1.30542e-09
HORVU2Hr1G030690	448.209	-1.39447	0.141515	-9.8539	6.59321e-23	4.25341e-21
HORVU2Hr1G030800	2.78757	1.48424	0.589744	2.51676	0.0118441	0.0338766
HORVU2Hr1G031410	468.236	2.20807	0.217051	10.1731	2.61564e-24	1.93662e-22
HORVU2Hr1G031460	251.614	1.8129	0.245658	7.37976	1.5858e-13	3.28675e-12
HORVU2Hr1G031490	115.99	1.75841	0.277132	6.34502	2.224e-10	3.05108e-09
HORVU2Hr1G031500	1011.67	1.80327	0.251273	7.17653	7.1501e-13	1.35049e-11
HORVU2Hr1G032190	33.0506	-1.19944	0.192386	-6.23457	4.53029e-10	5.93103e-09
HORVU2Hr1G032230	2.47676	2.29228	0.634131	3.61483	0.000300545	0.00136505
HORVU2Hr1G032360	1128.04	1.50942	0.128985	11.7023	1.24096e-31	1.93905e-29
HORVU2Hr1G032690	1397.52	-1.02675	0.131027	-7.83617	4.64493e-15	1.15228e-13
HORVU2Hr1G032710	306.882	-4.65734	0.400788	-11.6205	3.2434e-31	4.7881e-29
HORVU2Hr1G032780	53.9901	2.31326	0.246554	9.38237	6.45035e-21	3.26082e-19
HORVU2Hr1G033520	19.0064	3.3513	0.55316	6.05847	1.37423e-09	1.67519e-08
HORVU2Hr1G033610	37.6496	5.70464	0.545274	10.462	1.29149e-25	1.09043e-23
HORVU2Hr1G034010	7.52665	-1.46129	0.397682	-3.67451	0.000238305	0.00110723
HORVU2Hr1G034090	8.91126	1.53381	0.586487	2.61525	0.0089163	0.0265306
HORVU2Hr1G034280	13.4678	1.50354	0.495362	3.03524	0.00240344	0.00857308
HORVU2Hr1G034370	108.98	1.50732	0.229003	6.58211	4.63814e-11	6.95375e-10
HORVU2Hr1G034570	2.74771	1.37003	0.539377	2.54003	0.0110844	0.0319965
HORVU2Hr1G035020	17.1075	-3.37568	0.471049	-7.16631	7.70483e-13	1.45071e-11
HORVU2Hr1G035800	13.5858	1.25721	0.311364	4.03773	5.3971e-05	0.000289566
HORVU2Hr1G036440	105.197	1.01582	0.186085	5.45893	4.79001e-08	4.51123e-07
HORVU2Hr1G036570	520.597	1.33783	0.334183	4.00328	6.24704e-05	0.000330089
HORVU2Hr1G036590	4601.07	2.86078	0.371678	7.69694	1.39365e-14	3.27494e-13
HORVU2Hr1G036720	1.58796	-2.49453	0.884043	-2.82173	0.00477655	0.0155576
HORVU2Hr1G037100	57.6438	3.10358	0.270433	11.4764	1.73437e-30	2.35786e-28
HORVU2Hr1G037200	60.9969	2.05349	0.266861	7.69499	1.41506e-14	3.31877e-13
HORVU2Hr1G037210	34.2433	5.39454	0.476897	11.3118	1.14771e-29	1.4384e-27
HORVU2Hr1G037550	96.2002	-1.2659	0.232721	-5.43955	5.34145e-08	4.99928e-07
HORVU2Hr1G037570	1.42946	-1.53845	0.620623	-2.47887	0.0131798	0.0370584
HORVU2Hr1G037750	768.423	1.29208	0.195242	6.61783	3.64499e-11	5.55123e-10
HORVU2Hr1G038030	60.4896	1.0976	0.177228	6.19315	5.89733e-10	7.55228e-09
HORVU2Hr1G038040	62.5553	-2.60038	0.446994	-5.8175	5.97351e-09	6.51589e-08
HORVU2Hr1G038120	119.362	1.32506	0.193384	6.85196	7.28473e-12	1.20642e-10
HORVU2Hr1G038140	62.2611	3.30288	0.363783	9.07926	1.09317e-19	4.76537e-18
HORVU2Hr1G038830	204.11	1.60617	0.161232	9.96187	2.23803e-23	1.517e-21
HORVU2Hr1G038940	1725.49	1.56268	0.523456	2.98532	0.00283283	0.0098964
HORVU2Hr1G038990	18.6139	-2.64133	0.815384	-3.23936	0.00119796	0.00466601
HORVU2Hr1G039100	506	1.36474	0.279143	4.88904	1.01331e-06	7.64125e-06
ENSRNA049483823	1.31841	2.52634	0.77241	3.27072	0.00107274	0.00423364
HORVU2Hr1G040830	15.523	1.47508	0.328612	4.48882	7.16204e-06	4.5884e-05
HORVU2Hr1G041040	32.0139	-1.11568	0.340046	-3.28096	0.00103454	0.00409375
HORVU2Hr1G041110	99.1262	-3.36109	0.331661	-10.1341	3.89899e-24	2.82594e-22
HORVU2Hr1G041300	1.22614	-3.45621	0.856842	-4.03366	5.49146e-05	0.000293908
HORVU2Hr1G041880	13.8228	2.0626	0.652808	3.15959	0.00157993	0.00594399
HORVU2Hr1G042210	209.949	1.44004	0.210978	6.82553	8.75994e-12	1.43006e-10
HORVU2Hr1G042220	2.11098	1.23116	0.493764	2.49342	0.0126519	0.0358167
HORVU2Hr1G042240	173.127	-2.34425	0.707077	-3.31541	0.000915082	0.00365896
HORVU2Hr1G042300	2.36524	-3.33572	0.865938	-3.85215	0.000117086	0.000582837
HORVU2Hr1G042370	2775.11	-2.71588	0.338293	-8.0282	9.89147e-16	2.66837e-14
HORVU2Hr1G042520	36.9997	4.57064	0.56057	8.15356	3.53355e-16	1.00506e-14
HORVU2Hr1G042550	86.836	2.60205	0.295567	8.80357	1.32529e-18	5.07002e-17
HORVU2Hr1G043330	127.125	-1.6528	0.290996	-5.67978	1.34871e-08	1.39407e-07
HORVU2Hr1G043890	47.1135	-1.40293	0.535101	-2.62181	0.00874648	0.0261092
HORVU2Hr1G043980	7.89713	-1.20335	0.40505	-2.97087	0.00296953	0.0103187
HORVU2Hr1G044270	80.4264	2.64701	0.364421	7.2636	3.76914e-13	7.35578e-12
HORVU2Hr1G044280	3.25419	-1.78204	0.615843	-2.89366	0.00380777	0.012797
HORVU2Hr1G044440	31.8078	2.33341	0.490382	4.75836	1.95168e-06	1.3903e-05
HORVU2Hr1G044450	180.259	2.71225	0.464733	5.83614	5.34246e-09	5.85675e-08
HORVU2Hr1G044510	88.8283	1.15737	0.230796	5.01468	5.31228e-07	4.21323e-06
HORVU2Hr1G044520	328.616	1.81941	0.238521	7.62789	2.38625e-14	5.48428e-13
HORVU2Hr1G044600	74.9477	5.18336	0.595963	8.69746	3.394e-18	1.23742e-16
HORVU2Hr1G044640	96.6638	3.44939	0.369956	9.32379	1.12254e-20	5.46793e-19
HORVU2Hr1G044650	1563.28	1.73125	0.178475	9.70023	3.00834e-22	1.80074e-20
HORVU2Hr1G044680	589.07	1.69038	0.220319	7.67242	1.68779e-14	3.93158e-13
HORVU2Hr1G044870	190.843	1.27897	0.317357	4.03006	5.57635e-05	0.000298054
HORVU2Hr1G044890	11.7464	4.4732	0.763657	5.8576	4.69593e-09	5.21209e-08
HORVU2Hr1G044910	696.595	1.6029	0.19163	8.36456	6.03398e-17	1.90047e-15
HORVU2Hr1G044940	3.95151	3.95362	0.776995	5.08835	3.6119e-07	2.94821e-06
HORVU2Hr1G045350	13.5869	5.07959	0.59656	8.51479	1.6689e-17	5.60878e-16
HORVU2Hr1G045730	172.129	-1.09919	0.193058	-5.69357	1.24409e-08	1.29428e-07
HORVU2Hr1G045970	158.656	-1.14472	0.227269	-5.03683	4.73297e-07	3.7837e-06
HORVU2Hr1G046550	355.821	-1.06244	0.203527	-5.22014	1.78786e-07	1.55199e-06
HORVU2Hr1G046590	109.882	2.02638	0.178382	11.3597	6.63446e-30	8.59157e-28
HORVU2Hr1G046600	22.4685	5.44022	0.483382	11.2545	2.20061e-29	2.6345e-27
HORVU2Hr1G052920	1.44455	2.48417	0.959245	2.58972	0.00960546	0.0283151
HORVU2Hr1G055120	1.43604	-1.91736	0.696926	-2.75118	0.00593819	0.0187619
HORVU2Hr1G056440	370.074	1.57444	0.307177	5.12551	2.96738e-07	2.46205e-06
HORVU2Hr1G056800	4.49453	-1.93154	0.584702	-3.30346	0.000954985	0.00380649
HORVU2Hr1G059360	395.045	1.11555	0.222598	5.01151	5.40055e-07	4.27901e-06
HORVU2Hr1G059940	177.169	1.08116	0.244386	4.424	9.68899e-06	6.02756e-05
HORVU2Hr1G060040	19.1621	-1.88406	0.286162	-6.58388	4.58314e-11	6.87557e-10
HORVU2Hr1G060460	482.849	1.27699	0.251514	5.0772	3.8303e-07	3.11275e-06
HORVU2Hr1G060510	98.8168	1.3047	0.265114	4.92129	8.59758e-07	6.56981e-06
HORVU2Hr1G060560	2.9483	2.3042	0.691981	3.32985	0.000868917	0.00349703
HORVU2Hr1G060650	274.862	1.09697	0.313191	3.50255	0.000460826	0.00199404
HORVU2Hr1G060670	0.729113	2.04662	0.784621	2.60842	0.00909616	0.0270157
HORVU2Hr1G062280	4.68399	-1.24001	0.456946	-2.71369	0.00665377	0.020686
HORVU2Hr1G062420	3.68941	-1.46942	0.459052	-3.20099	0.00136958	0.00524029
HORVU2Hr1G062590	3.49491	-1.73243	0.535922	-3.23262	0.00122663	0.00476147
HORVU2Hr1G062700	483.033	1.09715	0.133386	8.22538	1.94577e-16	5.80187e-15
HORVU2Hr1G062910	193.86	-2.43957	0.236837	-10.3006	7.00023e-25	5.59623e-23
HORVU2Hr1G063220	25.1799	1.10315	0.464414	2.37536	0.0175319	0.047026
HORVU2Hr1G063480	53.1197	-1.59074	0.217885	-7.3008	2.86062e-13	5.69827e-12
HORVU2Hr1G063510	55.5123	2.87088	0.336052	8.54298	1.30806e-17	4.47738e-16
HORVU2Hr1G063620	129.641	3.47247	0.3004	11.5595	6.61061e-31	9.35712e-29
HORVU2Hr1G063690	43.945	3.11608	0.265674	11.729	9.05573e-32	1.4431e-29
HORVU2Hr1G063820	48.1722	-1.68021	0.277654	-6.05147	1.43533e-09	1.74348e-08
HORVU2Hr1G064150	1359.79	2.90651	0.246914	11.7713	5.48487e-32	9.03988e-30
HORVU2Hr1G064160	1145.79	2.96823	0.25859	11.4785	1.69145e-30	2.31257e-28
HORVU2Hr1G064730	11671.5	-1.58373	0.441179	-3.58978	0.000330958	0.00148857
HORVU2Hr1G065030	0.617406	-2.74576	1.1308	-2.42816	0.0151758	0.0417151
HORVU2Hr1G065750	464.829	1.03065	0.204515	5.03949	4.66767e-07	3.73771e-06
HORVU2Hr1G066000	378.928	2.41429	0.430231	5.61163	2.00433e-08	2.00043e-07
HORVU2Hr1G066080	19.0632	-1.65809	0.298642	-5.5521	2.82255e-08	2.7531e-07
HORVU2Hr1G066100	81.1584	-1.32864	0.460695	-2.88399	0.00392675	0.0131455
HORVU2Hr1G066280	154.83	2.4003	0.336945	7.12374	1.0504e-12	1.94279e-11
HORVU2Hr1G066950	295.953	1.41203	0.19584	7.21013	5.5898e-13	1.07007e-11
HORVU2Hr1G067250	3.50898	-2.04729	0.674952	-3.03323	0.00241951	0.00862272
HORVU2Hr1G067340	57.8431	5.0562	0.486458	10.3939	2.64303e-25	2.18554e-23
HORVU2Hr1G067350	115.219	4.05622	0.448975	9.03441	1.64896e-19	6.98572e-18
HORVU2Hr1G067700	0.909803	2.1941	0.934083	2.34893	0.0188274	0.0498781
HORVU2Hr1G067750	553.197	-1.53993	0.301098	-5.11437	3.14786e-07	2.59942e-06
HORVU2Hr1G067870	71.1488	1.38059	0.190922	7.23115	4.7891e-13	9.21921e-12
HORVU2Hr1G068350	2.29908	-1.49435	0.534258	-2.79706	0.00515693	0.0166142
HORVU2Hr1G068630	826.428	2.04835	0.18054	11.3457	7.78915e-30	9.81311e-28
HORVU2Hr1G068790	13.449	1.03966	0.350772	2.96392	0.00303745	0.0105151
HORVU2Hr1G069060	292.444	1.51619	0.174594	8.68409	3.81789e-18	1.3815e-16
HORVU2Hr1G069080	3.2158	-1.45544	0.507353	-2.8687	0.00412158	0.0137023
HORVU2Hr1G069590	994.97	1.17741	0.114342	10.2973	7.24546e-25	5.77309e-23
HORVU2Hr1G069600	665.873	1.12396	0.100327	11.203	3.94369e-29	4.62913e-27
HORVU2Hr1G069980	89.3882	-1.30557	0.368978	-3.53834	0.000402654	0.00177325
HORVU2Hr1G070310	30.2554	1.58493	0.367832	4.30884	1.64115e-05	9.7557e-05
HORVU2Hr1G070360	1.5301	-2.2904	0.955592	-2.39684	0.016537	0.0447936
HORVU2Hr1G070410	3.02163	1.97259	0.645959	3.05374	0.00226008	0.00811584
HORVU2Hr1G071070	16.5892	-1.43875	0.310103	-4.63959	3.49102e-06	2.37547e-05
HORVU2Hr1G071220	28.0144	-1.48673	0.227142	-6.54538	5.93427e-11	8.76051e-10
HORVU2Hr1G071270	41.7898	2.38261	0.468461	5.08605	3.65607e-07	2.98224e-06
HORVU2Hr1G071480	6.90613	-6.40627	0.934362	-6.8563	7.06651e-12	1.17351e-10
HORVU2Hr1G071530	5.71565	1.07156	0.355004	3.01843	0.00254085	0.00900713
HORVU2Hr1G071570	164.605	3.09763	0.321686	9.62935	6.01062e-22	3.44366e-20
HORVU2Hr1G072180	121.425	-1.80383	0.206255	-8.74561	2.21808e-18	8.26217e-17
HORVU2Hr1G072670	42.5741	-1.25331	0.309005	-4.05594	4.9933e-05	0.000270252
ENSRNA049482356	0.930068	2.07751	0.86965	2.3889	0.0168987	0.0455919
ENSRNA049482367	10.6781	-1.21148	0.278968	-4.34273	1.40724e-05	8.46983e-05
HORVU2Hr1G073210	30.601	-6.41402	0.498421	-12.8687	6.75424e-38	2.11074e-35
HORVU2Hr1G073310	5.21561	1.63184	0.454331	3.59175	0.000328468	0.00147848
HORVU2Hr1G074770	1166.88	-1.69703	0.314763	-5.39146	6.98886e-08	6.43355e-07
HORVU2Hr1G075220	59.9339	1.07523	0.263598	4.07905	4.52198e-05	0.00024702
HORVU2Hr1G075280	731.893	1.13933	0.202907	5.61507	1.96488e-08	1.96268e-07
HORVU2Hr1G075470	1330.76	1.23808	0.20894	5.92554	3.11271e-09	3.56842e-08
HORVU2Hr1G075970	874.472	2.09155	0.159197	13.1381	1.99168e-39	7.4884e-37
HORVU2Hr1G076010	229.94	1.06302	0.218329	4.86887	1.12237e-06	8.37694e-06
HORVU2Hr1G076060	40.3295	1.9164	0.356062	5.38221	7.35757e-08	6.75745e-07
HORVU2Hr1G076320	269.486	5.48065	0.575622	9.52127	1.71071e-21	9.29231e-20
HORVU2Hr1G076380	16.728	1.03521	0.29057	3.56269	0.000367075	0.00163452
HORVU2Hr1G076470	12.326	5.61407	0.641732	8.74831	2.16566e-18	8.07941e-17
HORVU2Hr1G076490	4.31855	5.12167	0.637958	8.02822	9.88999e-16	2.66837e-14
HORVU2Hr1G076720	15.2049	1.12092	0.410914	2.72788	0.00637434	0.0199358
HORVU2Hr1G076970	628.22	1.42762	0.213306	6.69285	2.18868e-11	3.40221e-10
HORVU2Hr1G077410	571.906	1.23793	0.222649	5.55999	2.69785e-08	2.63896e-07
HORVU2Hr1G077490	0.760902	2.64247	1.10686	2.38736	0.0169698	0.0457528
HORVU2Hr1G077530	15.5572	1.64898	0.609337	2.70618	0.00680613	0.021097
HORVU2Hr1G077630	876.164	-1.58538	0.229752	-6.9004	5.18549e-12	8.837e-11
HORVU2Hr1G077970	313.004	1.67144	0.465151	3.59334	0.00032647	0.00147141
HORVU2Hr1G078890	249.633	1.11815	0.219477	5.0946	3.49479e-07	2.86037e-06
HORVU2Hr1G078960	1479.53	4.00015	0.276614	14.4611	2.13239e-47	1.5549e-44
HORVU2Hr1G079160	5.50423	1.82688	0.422953	4.31935	1.56487e-05	9.32992e-05
HORVU2Hr1G079170	179.752	1.24512	0.118776	10.4829	1.03515e-25	8.8017e-24
HORVU2Hr1G079180	2453.9	-1.99167	0.572796	-3.47711	0.000506855	0.00217057
HORVU2Hr1G079270	37.2307	1.46051	0.297194	4.91433	8.90853e-07	6.78803e-06
HORVU2Hr1G079420	18.5973	5.60051	0.7802	7.1783	7.05842e-13	1.33422e-11
HORVU2Hr1G079440	8.69128	6.03969	0.80866	7.46876	8.09558e-14	1.73467e-12
HORVU2Hr1G079790	58.8054	-2.50584	0.261643	-9.57732	9.95923e-22	5.58301e-20
HORVU2Hr1G080020	3309.73	1.05274	0.152643	6.89674	5.32109e-12	9.02972e-11
HORVU2Hr1G080140	281.767	1.55525	0.318862	4.8775	1.07441e-06	8.05154e-06
HORVU2Hr1G080200	0.895755	2.13823	0.879239	2.43191	0.0150195	0.041366
HORVU2Hr1G080440	232.722	1.16201	0.178018	6.52749	6.68825e-11	9.81937e-10
HORVU2Hr1G080460	55.7941	-1.38428	0.274945	-5.03475	4.78471e-07	3.8238e-06
HORVU2Hr1G080670	63.6866	1.68888	0.280837	6.01375	1.81285e-09	2.15954e-08
HORVU2Hr1G081490	0.647337	2.45924	0.998136	2.46384	0.0137458	0.0383897
HORVU2Hr1G081510	202.078	5.85889	0.461397	12.6981	6.05468e-37	1.71405e-34
HORVU2Hr1G081540	831.632	5.70499	0.432804	13.1815	1.12213e-39	4.42651e-37
HORVU2Hr1G081560	36.4274	5.10751	0.538658	9.48191	2.49665e-21	1.32037e-19
HORVU2Hr1G081570	6.91866	5.7508	0.785406	7.32207	2.4418e-13	4.9169e-12
HORVU2Hr1G081590	1202.1	3.96903	0.365488	10.8595	1.79682e-27	1.80908e-25
HORVU2Hr1G081600	5.73985	2.81908	0.643459	4.38114	1.18062e-05	7.21473e-05
HORVU2Hr1G081640	18.7727	5.68955	0.688582	8.2627	1.42409e-16	4.30501e-15
HORVU2Hr1G082170	203.781	5.84085	0.449073	13.0065	1.12412e-38	3.97789e-36
HORVU2Hr1G082330	5.72994	-2.90192	0.688665	-4.21384	2.51069e-05	0.000144188
HORVU2Hr1G082700	75.3972	2.264	0.817104	2.77076	0.00559252	0.0178195
HORVU2Hr1G082720	12.2414	1.21941	0.33048	3.6898	0.000224427	0.00105005
HORVU2Hr1G082740	151.575	2.5819	0.642708	4.01723	5.88875e-05	0.000313013
HORVU2Hr1G083020	5.36871	3.48018	0.797325	4.36482	1.2723e-05	7.73276e-05
HORVU2Hr1G083150	21.0268	1.81037	0.354562	5.10594	3.29155e-07	2.7097e-06
HORVU2Hr1G083560	83.7225	2.10594	0.226451	9.29974	1.4079e-20	6.78925e-19
HORVU2Hr1G083570	307.89	5.10227	0.442996	11.5177	1.07498e-30	1.48662e-28
HORVU2Hr1G083700	4.04571	-2.71792	0.606951	-4.47798	7.5351e-06	4.80056e-05
HORVU2Hr1G084170	107.89	1.50901	0.186425	8.09446	5.75173e-16	1.61122e-14
HORVU2Hr1G084210	476.823	2.9629	0.26596	11.1404	7.97785e-29	8.84659e-27
HORVU2Hr1G084260	1278.39	1.23567	0.155989	7.92147	2.34711e-15	6.03404e-14
HORVU2Hr1G085260	12.4906	4.43566	0.53041	8.36271	6.12947e-17	1.92802e-15
HORVU2Hr1G085270	406.746	2.54084	0.314252	8.08534	6.19888e-16	1.72643e-14
HORVU2Hr1G085280	3825.17	4.27137	0.36158	11.8131	3.34128e-32	5.66207e-30
HORVU2Hr1G085360	534.192	-1.51263	0.141335	-10.7025	9.9119e-27	9.39016e-25
HORVU2Hr1G085570	80.5084	-1.4497	0.293509	-4.93921	7.84381e-07	6.04566e-06
HORVU2Hr1G085610	7.92645	2.46663	0.734965	3.35612	0.000790437	0.00321996
HORVU2Hr1G085940	14.1438	1.59865	0.342539	4.66706	3.05539e-06	2.09464e-05
HORVU2Hr1G086120	3.51551	-1.48558	0.57271	-2.59395	0.00948805	0.0279999
HORVU2Hr1G086690	207.979	1.48356	0.194386	7.63205	2.31051e-14	5.32037e-13
HORVU2Hr1G086950	283.592	-1.01429	0.421096	-2.40869	0.01601	0.0436296
HORVU2Hr1G087010	199.775	-1.05872	0.409025	-2.58841	0.0096419	0.0284016
HORVU2Hr1G087030	1298.91	1.03393	0.1201	8.60885	7.37941e-18	2.58849e-16
HORVU2Hr1G087370	0.971256	-2.62572	0.959468	-2.73664	0.00620694	0.0194856
HORVU2Hr1G087630	3.49542	-2.55077	0.533107	-4.78472	1.71223e-06	1.23247e-05
HORVU2Hr1G087660	135.246	1.22368	0.196127	6.23919	4.3983e-10	5.77394e-09
HORVU2Hr1G087890	3.26678	-1.44956	0.559748	-2.58966	0.00960714	0.0283166
HORVU2Hr1G088640	226.124	4.49716	1.05152	4.27681	1.89592e-05	0.000111354
HORVU2Hr1G088840	12.9969	-2.6614	0.489432	-5.43773	5.39647e-08	5.04488e-07
HORVU2Hr1G089020	280.421	1.29277	0.16307	7.92772	2.23212e-15	5.75686e-14
HORVU2Hr1G089130	157.671	1.53832	0.255625	6.0179	1.76697e-09	2.10801e-08
HORVU2Hr1G089320	454.475	1.17562	0.119628	9.82734	8.58579e-23	5.4656e-21
HORVU2Hr1G089640	289.581	-1.00627	0.213347	-4.71657	2.39849e-06	1.67435e-05
HORVU2Hr1G089970	4321.02	-1.02848	0.220223	-4.67018	3.00932e-06	2.06541e-05
HORVU2Hr1G090070	119.918	1.44231	0.222311	6.48778	8.71103e-11	1.25517e-09
HORVU2Hr1G090120	7.11867	-1.73612	0.420476	-4.12894	3.64444e-05	0.000202112
HORVU2Hr1G090170	60.6089	4.20196	0.500964	8.38773	4.956e-17	1.5733e-15
HORVU2Hr1G090250	20.8799	5.11223	0.834581	6.12551	9.03964e-10	1.12705e-08
HORVU2Hr1G090280	297.323	2.79922	0.317111	8.82726	1.07275e-18	4.17021e-17
HORVU2Hr1G090310	1244.84	1.18257	0.205178	5.76361	8.2334e-09	8.82495e-08
HORVU2Hr1G090670	82.7955	-2.9085	0.471234	-6.1721	6.73893e-10	8.5753e-09
HORVU2Hr1G090690	3.21983	1.33409	0.549385	2.42832	0.0151688	0.0417007
HORVU2Hr1G090970	6.00962	1.64104	0.437807	3.74831	0.000178031	0.000851172
HORVU2Hr1G091160	4.2692	-1.09511	0.416463	-2.62955	0.00854991	0.0256146
HORVU2Hr1G091190	74.0054	4.25631	0.266534	15.9691	2.09744e-57	4.58824e-54
HORVU2Hr1G091460	14.2435	-1.19362	0.295844	-4.03464	5.46858e-05	0.000292879
HORVU2Hr1G091530	11.7054	1.46613	0.535932	2.73566	0.00622552	0.0195389
HORVU2Hr1G091550	1.53387	2.21201	0.887686	2.49188	0.0127068	0.0359359
HORVU2Hr1G091590	6.27068	2.0686	0.597202	3.46382	0.000532568	0.00227059
HORVU2Hr1G091910	76.4321	-1.89719	0.208992	-9.0778	1.1079e-19	4.8035e-18
HORVU2Hr1G091990	94.9022	-1.84409	0.168933	-10.9161	9.65579e-28	9.88712e-26
HORVU2Hr1G092250	208.666	-1.56452	0.202438	-7.72838	1.08927e-14	2.59004e-13
HORVU2Hr1G092460	12.2544	-1.2406	0.31879	-3.89158	9.9595e-05	0.000503161
HORVU2Hr1G092530	6.48353	3.13191	1.28494	2.4374	0.0147933	0.0408646
HORVU2Hr1G092650	3.65124	-1.89776	0.740651	-2.56229	0.0103984	0.0302981
HORVU2Hr1G092750	1271.02	-1.27594	0.137134	-9.30432	1.34859e-20	6.52938e-19
HORVU2Hr1G092980	3.99323	-2.5137	0.533669	-4.71021	2.47457e-06	1.72246e-05
HORVU2Hr1G093030	390.511	1.35158	0.248909	5.43004	5.63427e-08	5.24884e-07
HORVU2Hr1G093140	147.35	1.0377	0.149427	6.94452	3.79741e-12	6.58337e-11
HORVU2Hr1G093660	1.94034	2.59657	0.898724	2.88918	0.00386249	0.0129646
HORVU2Hr1G093950	162.332	4.29958	0.827672	5.19479	2.04949e-07	1.75943e-06
HORVU2Hr1G093960	3.93817	-3.50145	0.843101	-4.15306	3.28056e-05	0.000183795
HORVU2Hr1G094220	4.31963	-3.45127	0.977723	-3.52991	0.000415707	0.0018244
HORVU2Hr1G094230	17.5161	2.19592	0.446083	4.92268	8.53676e-07	6.53164e-06
HORVU2Hr1G094240	7.44344	-1.12986	0.384808	-2.93617	0.00332289	0.0113642
HORVU2Hr1G094280	30.5272	-2.18564	0.302746	-7.21938	5.22252e-13	1.00215e-11
HORVU2Hr1G094330	82.5484	2.15804	0.417172	5.17303	2.30334e-07	1.95642e-06
HORVU2Hr1G094630	14.9929	-1.74148	0.584453	-2.97968	0.00288549	0.0100555
HORVU2Hr1G095170	785.343	1.82847	0.354058	5.16434	2.41292e-07	2.04084e-06
HORVU2Hr1G095950	6.0597	1.27749	0.422103	3.02649	0.00247413	0.00879524
HORVU2Hr1G095970	35.9979	1.33986	0.241702	5.54345	2.96577e-08	2.88462e-07
HORVU2Hr1G096230	30.5279	-1.49589	0.427504	-3.49913	0.000466775	0.00201399
HORVU2Hr1G096270	296.095	-1.04544	0.162703	-6.42545	1.31483e-10	1.85565e-09
HORVU2Hr1G096280	2.44124	1.32942	0.472358	2.81443	0.00488633	0.0158591
HORVU2Hr1G096360	23701.1	-1.04514	0.193254	-5.40813	6.3687e-08	5.89877e-07
HORVU2Hr1G096380	36.1848	1.80362	0.277989	6.48811	8.6918e-11	1.25315e-09
HORVU2Hr1G096510	293.784	1.28132	0.222331	5.76312	8.25741e-09	8.84612e-08
HORVU2Hr1G096760	1776.83	-1.00188	0.208395	-4.80762	1.52735e-06	1.10834e-05
HORVU2Hr1G096810	19.6009	-2.39099	0.748323	-3.19513	0.00139767	0.0053342
HORVU2Hr1G097010	663.449	-1.04877	0.148424	-7.06603	1.59433e-12	2.8867e-11
HORVU2Hr1G097150	92.7617	1.13707	0.449886	2.52746	0.0114891	0.0330105
HORVU2Hr1G097250	2.55844	-4.50392	0.996964	-4.51764	6.25337e-06	4.05702e-05
HORVU2Hr1G097540	1.65771	-3.52389	1.01861	-3.4595	0.000541172	0.00230359
HORVU2Hr1G098040	20.6771	-1.4255	0.308367	-4.62273	3.78717e-06	2.55769e-05
HORVU2Hr1G098160	3.47929	2.72689	0.898296	3.03563	0.00240034	0.00856457
HORVU2Hr1G098650	541.031	1.40345	0.125958	11.1422	7.8174e-29	8.7088e-27
HORVU2Hr1G098980	44.7808	4.15357	0.461071	9.00852	2.08849e-19	8.72487e-18
HORVU2Hr1G099100	24.5644	1.97544	0.445751	4.43171	9.34894e-06	5.83563e-05
HORVU2Hr1G099510	311.109	-1.05274	0.284146	-3.70494	0.000211442	0.000994513
HORVU2Hr1G099530	1300.11	3.11026	0.254056	12.2425	1.84381e-34	3.99708e-32
HORVU2Hr1G099640	1448.1	3.30353	0.251429	13.139	1.96828e-39	7.4884e-37
HORVU2Hr1G099820	16.7466	-4.55227	0.957519	-4.75423	1.99201e-06	1.41565e-05
HORVU2Hr1G099830	27.7138	-5.02906	0.773382	-6.50269	7.88988e-11	1.14577e-09
HORVU2Hr1G099890	171.049	1.38515	0.302662	4.57657	4.7267e-06	3.13502e-05
HORVU2Hr1G100050	8.98483	5.87294	1.15214	5.09742	3.44311e-07	2.8248e-06
HORVU2Hr1G100090	194.606	1.49524	0.178395	8.38162	5.22037e-17	1.65504e-15
HORVU2Hr1G100360	26.8205	1.97944	0.430829	4.59448	4.3382e-06	2.90295e-05
HORVU2Hr1G100450	134.954	3.02085	0.294429	10.26	1.06668e-24	8.30666e-23
HORVU2Hr1G100870	1.86537	4.08873	0.798991	5.11736	3.09834e-07	2.56292e-06
HORVU2Hr1G101090	155.381	-2.05315	0.219473	-9.35492	8.3666e-21	4.1592e-19
HORVU2Hr1G101150	4.01922	2.74394	1.0901	2.51714	0.0118313	0.0338522
HORVU2Hr1G101750	1.72925	-4.3564	1.14926	-3.79061	0.000150275	0.000730963
HORVU2Hr1G101920	36.358	3.79323	0.556997	6.81015	9.74996e-12	1.58202e-10
HORVU2Hr1G101980	299.8	1.34914	0.169561	7.95666	1.76741e-15	4.62777e-14
HORVU2Hr1G101990	117.644	3.65472	0.443227	8.24572	1.64171e-16	4.93806e-15
HORVU2Hr1G102580	445.004	1.12826	0.237197	4.75664	1.96846e-06	1.40098e-05
HORVU2Hr1G102620	4277.84	-1.79195	0.255934	-7.0016	2.53057e-12	4.47086e-11
HORVU2Hr1G102710	6.80024	4.63889	0.809355	5.73159	9.94938e-09	1.05236e-07
HORVU2Hr1G102720	3.85497	3.88166	0.851656	4.55778	5.16964e-06	3.40814e-05
HORVU2Hr1G102960	33.9074	1.29152	0.243157	5.31145	1.08758e-07	9.76876e-07
HORVU2Hr1G103150	277.655	-1.52806	0.402512	-3.79632	0.000146857	0.000716946
HORVU2Hr1G103220	6581.27	-1.27117	0.173951	-7.30764	2.71865e-13	5.43346e-12
HORVU2Hr1G103310	4085.25	1.10455	0.115039	9.60152	7.87776e-22	4.46029e-20
HORVU2Hr1G103780	14.1945	1.83551	0.341178	5.37992	7.45179e-08	6.83356e-07
HORVU2Hr1G103890	413.745	1.33273	0.139158	9.57714	9.97671e-22	5.58301e-20
HORVU2Hr1G103930	110.71	1.21931	0.439349	2.77527	0.00551556	0.0175999
HORVU2Hr1G104270	192.676	-1.6248	0.126225	-12.8722	6.45069e-38	2.04241e-35
HORVU2Hr1G104390	8.24171	2.38234	0.495018	4.81263	1.48957e-06	1.08485e-05
HORVU2Hr1G104400	1.32186	2.48343	0.901356	2.75522	0.00586527	0.0185754
HORVU2Hr1G104470	225.033	1.09395	0.255259	4.28565	1.82208e-05	0.000107279
HORVU2Hr1G104550	20.392	-1.76711	0.273595	-6.45886	1.05496e-10	1.50745e-09
HORVU2Hr1G104630	109.72	-1.72683	0.187477	-9.2109	3.2341e-20	1.48515e-18
HORVU2Hr1G104690	10.8633	2.07148	0.506897	4.08659	4.37764e-05	0.000239516
HORVU2Hr1G104950	112.93	-1.03901	0.187451	-5.54286	2.97573e-08	2.89313e-07
HORVU2Hr1G105130	166.639	-1.62862	0.500863	-3.25163	0.00114743	0.00449247
HORVU2Hr1G105140	209.374	-2.39453	0.300571	-7.96661	1.63089e-15	4.2843e-14
HORVU2Hr1G105190	504.805	1.28181	0.248757	5.15287	2.56526e-07	2.16058e-06
HORVU2Hr1G105390	120.921	1.21449	0.156925	7.7393	9.99689e-15	2.40315e-13
HORVU2Hr1G105510	15.0679	2.13691	0.428434	4.98773	6.10927e-07	4.79946e-06
HORVU2Hr1G105690	7.30216	2.99728	0.575449	5.2086	1.90272e-07	1.64458e-06
HORVU2Hr1G105720	2.44984	3.41342	0.803981	4.24565	2.17959e-05	0.000126684
HORVU2Hr1G106020	1313.73	1.61017	0.124275	12.9565	2.15891e-38	7.21526e-36
HORVU2Hr1G106280	14.3499	1.65747	0.29402	5.63728	1.72754e-08	1.74151e-07
HORVU2Hr1G106760	1.1605	2.79219	0.863158	3.23485	0.00121707	0.00473049
HORVU2Hr1G107040	55.9999	-1.68398	0.378471	-4.44943	8.60978e-06	5.41357e-05
HORVU2Hr1G107100	17.4133	1.25592	0.428441	2.93138	0.00337462	0.0115199
HORVU2Hr1G107140	3.49919	1.67808	0.506076	3.31586	0.000913618	0.00365432
HORVU2Hr1G107150	39.5343	2.0649	0.300452	6.87264	6.30229e-12	1.05534e-10
HORVU2Hr1G107180	677.675	1.76227	0.191385	9.208	3.32258e-20	1.51999e-18
HORVU2Hr1G107250	701.478	1.90829	0.354393	5.38467	7.25764e-08	6.67076e-07
HORVU2Hr1G107430	2.11621	1.64286	0.679968	2.41609	0.0156882	0.0428884
HORVU2Hr1G107550	305.5	1.11285	0.221083	5.03362	4.81298e-07	3.84511e-06
HORVU2Hr1G107600	8.79258	4.60391	0.697651	6.59915	4.13509e-11	6.26197e-10
HORVU2Hr1G107630	106.219	1.3055	0.539892	2.41808	0.0156028	0.0426891
HORVU2Hr1G107970	117.528	1.84051	0.334637	5.50003	3.79736e-08	3.64338e-07
HORVU2Hr1G108180	1567.16	-2.38034	0.383518	-6.2066	5.41427e-10	6.96703e-09
HORVU2Hr1G108250	20.7603	-2.46647	0.895984	-2.7528	0.00590871	0.0186909
HORVU2Hr1G108290	97.2817	-1.28909	0.333395	-3.86656	0.000110382	0.000552666
HORVU2Hr1G108350	103.113	1.13681	0.175585	6.47442	9.51765e-11	1.3673e-09
HORVU2Hr1G108490	1.8227	2.79711	1.09532	2.55368	0.010659	0.0309506
HORVU2Hr1G108520	12.9082	-6.8259	1.18572	-5.75673	8.57583e-09	9.16748e-08
HORVU2Hr1G108530	391.64	4.37837	0.383249	11.4243	3.16021e-30	4.24827e-28
HORVU2Hr1G108730	1.73301	-2.49122	0.96668	-2.57708	0.00996376	0.0292032
HORVU2Hr1G108790	95.5883	1.93599	0.391954	4.93934	7.83858e-07	6.04357e-06
HORVU2Hr1G108820	179.47	1.94865	0.396019	4.92061	8.62769e-07	6.58864e-06
HORVU2Hr1G109040	116.07	-1.6452	0.295989	-5.55831	2.72394e-08	2.65908e-07
HORVU2Hr1G109080	37.0864	2.7144	0.405939	6.68672	2.28231e-11	3.53178e-10
HORVU2Hr1G109330	24.9633	5.51089	0.657776	8.37806	5.3806e-17	1.7036e-15
HORVU2Hr1G109440	3.52916	4.04364	0.846145	4.77889	1.76263e-06	1.26647e-05
HORVU2Hr1G109590	31.2344	1.86629	0.516759	3.61152	0.000304403	0.00138074
HORVU2Hr1G109640	282.828	6.16032	0.790734	7.79063	6.66743e-15	1.62882e-13
HORVU2Hr1G109780	178.993	1.1603	0.132717	8.74266	2.27688e-18	8.46809e-17
HORVU2Hr1G109940	36.7212	6.93512	0.865148	8.0161	1.09153e-15	2.93142e-14
HORVU2Hr1G109990	17.9494	1.40378	0.405974	3.45781	0.00054458	0.00231565
HORVU2Hr1G110080	9169.08	6.34924	0.409049	15.522	2.46431e-54	3.70617e-51
HORVU2Hr1G110470	33.0577	1.02469	0.226445	4.52512	6.03621e-06	3.92672e-05
HORVU2Hr1G110690	12.8229	1.14739	0.278029	4.12687	3.67739e-05	0.000203845
HORVU2Hr1G111120	2.97233	2.5116	0.747001	3.36224	0.00077312	0.00315797
HORVU2Hr1G111140	333.179	1.5566	0.200235	7.77386	7.61279e-15	1.85411e-13
HORVU2Hr1G111240	1.14243	-1.98676	0.763597	-2.60184	0.00927258	0.0274279
HORVU2Hr1G111430	14.5741	-1.65042	0.395208	-4.17608	2.96582e-05	0.00016737
HORVU2Hr1G111600	180.337	1.15204	0.201664	5.71269	1.11205e-08	1.16598e-07
HORVU2Hr1G111750	6.86858	1.33863	0.450169	2.97361	0.00294322	0.0102375
HORVU2Hr1G111760	294.652	1.92516	0.253223	7.60262	2.90188e-14	6.58133e-13
HORVU2Hr1G111780	36.5428	3.0893	0.46589	6.63096	3.3351e-11	5.09217e-10
HORVU2Hr1G112040	46.0266	5.99312	0.572237	10.4731	1.14761e-25	9.7236e-24
HORVU2Hr1G112060	11.8552	3.62892	0.769526	4.71578	2.40781e-06	1.67988e-05
HORVU2Hr1G112070	2.80656	2.94941	0.94327	3.12679	0.00176724	0.00656351
HORVU2Hr1G112090	147.258	1.45892	0.186071	7.84067	4.48165e-15	1.11292e-13
HORVU2Hr1G112120	1.07039	2.53943	1.0118	2.50981	0.0120797	0.034436
HORVU2Hr1G112230	2806.67	2.70346	0.335148	8.06648	7.23562e-16	1.99668e-14
HORVU2Hr1G112240	2.03084	3.01948	1.20551	2.50474	0.0122541	0.0348383
HORVU2Hr1G112320	560.267	1.34453	0.200517	6.70529	2.01e-11	3.15093e-10
HORVU2Hr1G112440	3.25478	-2.29637	0.697503	-3.29227	0.000993809	0.00394947
HORVU2Hr1G112580	466.583	2.61232	0.659568	3.96065	7.47463e-05	0.000387877
HORVU2Hr1G112650	5.47321	1.27956	0.482395	2.65251	0.00798959	0.024195
HORVU2Hr1G112830	147.009	4.18512	0.692619	6.04245	1.51788e-09	1.83357e-08
HORVU2Hr1G112860	23.9232	-1.92964	0.362304	-5.32602	1.00385e-07	9.06406e-07
HORVU2Hr1G113050	3742.85	-1.10299	0.188908	-5.83876	5.259e-09	5.7837e-08
HORVU2Hr1G113120	234.173	3.92127	0.531451	7.37841	1.60191e-13	3.31157e-12
HORVU2Hr1G113260	9005.83	-1.19053	0.25352	-4.69599	2.65313e-06	1.83666e-05
HORVU2Hr1G113270	46809.4	-1.42288	0.246498	-5.77239	7.81538e-09	8.39935e-08
HORVU2Hr1G113350	360.729	-1.53126	0.161442	-9.48493	2.42552e-21	1.28913e-19
HORVU2Hr1G113430	9.3087	6.43862	1.32309	4.86634	1.13683e-06	8.47443e-06
HORVU2Hr1G114100	76.5238	1.65369	0.164048	10.0806	6.73256e-24	4.76487e-22
HORVU2Hr1G114260	2593.04	1.26494	0.108487	11.6598	2.0447e-31	3.09445e-29
HORVU2Hr1G114390	18.069	3.20864	0.651183	4.9274	8.33304e-07	6.3961e-06
HORVU2Hr1G114410	1.91176	1.58151	0.567771	2.78547	0.00534498	0.0171534
HORVU2Hr1G114440	9.46753	3.29517	0.933959	3.52818	0.000418429	0.00183295
HORVU2Hr1G114450	24.5131	5.51087	0.766222	7.19226	6.37261e-13	1.21317e-11
HORVU2Hr1G114590	252.371	1.02066	0.215742	4.73091	2.23514e-06	1.57172e-05
HORVU2Hr1G115030	13.3206	5.56505	0.98875	5.62837	1.8192e-08	1.82702e-07
HORVU2Hr1G115180	34.1252	1.06327	0.449339	2.36631	0.0179665	0.0479726
HORVU2Hr1G115360	119.56	1.48733	0.435736	3.41337	0.000641643	0.00268007
HORVU2Hr1G115640	4.18279	-2.37283	0.714585	-3.32058	0.000898319	0.00359791
HORVU2Hr1G115750	23.9037	-1.73884	0.535376	-3.24789	0.00116263	0.00454826
HORVU2Hr1G115960	52367.1	-3.08562	0.494056	-6.24548	4.22489e-10	5.57671e-09
HORVU2Hr1G115980	76.1625	-3.089	0.523009	-5.90621	3.50058e-09	3.9677e-08
HORVU2Hr1G116050	284.143	-1.71241	0.213836	-8.00808	1.16513e-15	3.11864e-14
HORVU2Hr1G116340	3.05244	3.28887	0.858296	3.83186	0.000127178	0.000628912
HORVU2Hr1G116390	5501.2	-2.87004	0.324488	-8.84484	9.16607e-19	3.59809e-17
HORVU2Hr1G116880	552.35	1.33484	0.180244	7.40574	1.30417e-13	2.72889e-12
HORVU2Hr1G116970	57.613	4.52499	0.431158	10.495	9.11214e-26	7.77537e-24
HORVU2Hr1G117400	13.0699	3.15247	0.798529	3.94785	7.88565e-05	0.000407632
HORVU2Hr1G117460	6.46981	2.76936	0.879932	3.14724	0.00164819	0.00616899
HORVU2Hr1G117490	51.3392	2.76441	1.013	2.72892	0.0063542	0.0198831
HORVU2Hr1G117610	122.306	-3.6445	0.444785	-8.19385	2.53e-16	7.36149e-15
HORVU2Hr1G117620	2.43918	3.9601	1.15603	3.4256	0.000613446	0.0025757
HORVU2Hr1G117800	5.68006	2.58553	0.63405	4.07779	4.54655e-05	0.000248306
HORVU2Hr1G117840	82.2872	1.73163	0.280429	6.17494	6.61904e-10	8.43166e-09
HORVU2Hr1G117900	24.3286	-1.67999	0.492717	-3.40964	0.000650487	0.0027123
HORVU2Hr1G117940	1442.05	3.65458	0.421127	8.6781	4.02434e-18	1.45184e-16
HORVU2Hr1G117960	5.44538	1.57986	0.515519	3.06459	0.00217969	0.0078659
HORVU2Hr1G118050	231.407	3.08019	0.345395	8.91786	4.75385e-19	1.9269e-17
HORVU2Hr1G118060	1022.99	2.36525	0.263438	8.97839	2.74747e-19	1.13791e-17
HORVU2Hr1G118080	612.065	3.95242	0.347852	11.3624	6.43741e-30	8.46467e-28
HORVU2Hr1G118100	1329.96	1.36069	0.230733	5.89724	3.69643e-09	4.1681e-08
HORVU2Hr1G118110	4685.84	1.2929	0.379773	3.4044	0.0006631	0.00275953
HORVU2Hr1G118120	1176.16	1.26187	0.387	3.26064	0.00111161	0.00436783
HORVU2Hr1G118210	69.5493	1.64722	0.62813	2.62241	0.00873095	0.0260726
HORVU2Hr1G118230	69.3845	1.83519	0.408311	4.49459	6.97053e-06	4.47762e-05
HORVU2Hr1G118550	124.809	1.51874	0.271519	5.59347	2.2257e-08	2.20271e-07
HORVU2Hr1G118570	87.2046	1.06844	0.309261	3.45481	0.000550685	0.00233912
HORVU2Hr1G119160	15.789	1.84402	0.643156	2.86714	0.00414197	0.0137587
HORVU2Hr1G119220	30.8231	-2.20929	0.54559	-4.04935	5.13595e-05	0.000277037
HORVU2Hr1G119500	38.5146	4.54332	0.572466	7.93639	2.08143e-15	5.4205e-14
HORVU2Hr1G120010	205.31	2.55826	0.586433	4.36241	1.2864e-05	7.80896e-05
HORVU2Hr1G120190	2.71324	-4.30756	0.92905	-4.63653	3.54315e-06	2.40844e-05
HORVU2Hr1G120410	30.959	2.36076	0.384155	6.14533	7.97967e-10	1.00269e-08
HORVU2Hr1G120430	12.767	1.32627	0.324881	4.08231	4.45894e-05	0.00024378
HORVU2Hr1G120530	360.485	-1.445	0.390124	-3.70394	0.000212274	0.000998035
HORVU2Hr1G120750	4.01892	2.33917	0.485713	4.81596	1.46491e-06	1.07045e-05
HORVU2Hr1G120850	40.9815	1.20521	0.269684	4.46896	7.86004e-06	4.98383e-05
HORVU2Hr1G121060	3249.67	1.88453	0.275021	6.85232	7.26627e-12	1.20447e-10
HORVU2Hr1G121170	10.778	2.96075	1.14951	2.57566	0.0100049	0.0293113
HORVU2Hr1G121290	27.183	4.65232	0.620802	7.49404	6.67831e-14	1.4543e-12
HORVU2Hr1G121340	69.0319	4.97903	0.623752	7.98239	1.43532e-15	3.81215e-14
HORVU2Hr1G121740	61.4443	-1.01713	0.227926	-4.46252	8.10023e-06	5.11859e-05
HORVU2Hr1G121990	6628.55	1.7507	0.224422	7.80095	6.14414e-15	1.50399e-13
HORVU2Hr1G122270	63.5718	5.97318	0.72268	8.26532	1.39319e-16	4.2169e-15
HORVU2Hr1G122490	34.9639	1.93245	0.439418	4.39774	1.09385e-05	6.73525e-05
HORVU2Hr1G122580	1.17245	2.39882	0.910968	2.63326	0.00845694	0.025393
HORVU2Hr1G123030	456.072	2.14343	0.271008	7.9091	2.59263e-15	6.65101e-14
HORVU2Hr1G123100	46.1474	-1.73261	0.224421	-7.72033	1.16028e-14	2.74801e-13
HORVU2Hr1G123160	145.53	1.28278	0.349614	3.66914	0.000243365	0.00112834
HORVU2Hr1G123200	210.596	-1.51003	0.176354	-8.56249	1.10457e-17	3.81339e-16
HORVU2Hr1G123270	1286.44	1.91563	0.336763	5.68834	1.28277e-08	1.33394e-07
HORVU2Hr1G123310	2.24515	3.17285	1.10009	2.88417	0.00392452	0.0131453
HORVU2Hr1G123350	452.979	1.68752	0.209125	8.06942	7.06339e-16	1.95588e-14
HORVU2Hr1G123370	247.054	1.19465	0.195828	6.10051	1.05733e-09	1.30676e-08
HORVU2Hr1G123480	140.595	3.85001	0.424555	9.06835	1.20834e-19	5.19219e-18
HORVU2Hr1G123590	362.199	3.1144	0.84563	3.68293	0.000230566	0.00107479
HORVU2Hr1G123730	427.04	1.43241	0.190831	7.50617	6.0882e-14	1.32941e-12
HORVU2Hr1G123980	23.4365	1.67952	0.57616	2.91503	0.00355654	0.012069
HORVU2Hr1G124250	1.16265	2.47604	0.772224	3.20638	0.00134417	0.00515456
HORVU2Hr1G124300	7.34342	2.2891	0.664518	3.44475	0.000571588	0.00241639
HORVU2Hr1G124330	1.83287	3.1511	1.19308	2.64114	0.0082628	0.024897
HORVU2Hr1G124430	147.193	4.2836	0.341163	12.5559	3.69108e-36	9.34931e-34
HORVU2Hr1G124510	351.492	-1.53072	0.21804	-7.02036	2.21291e-12	3.95025e-11
HORVU2Hr1G124740	25.2859	-1.09073	0.326636	-3.33927	0.000839987	0.00339081
HORVU2Hr1G124930	25.3525	2.33497	0.37507	6.22541	4.80287e-10	6.25726e-09
HORVU2Hr1G124960	12.7521	5.78365	0.700009	8.26224	1.4296e-16	4.31625e-15
HORVU2Hr1G125230	762.565	3.70797	0.317474	11.6796	1.62041e-31	2.48357e-29
HORVU2Hr1G125280	559.622	-1.59249	0.180425	-8.82632	1.0818e-18	4.19185e-17
HORVU2Hr1G125360	13.8011	-1.48751	0.289662	-5.13535	2.81625e-07	2.3514e-06
HORVU2Hr1G125420	59.2646	-3.50027	0.421187	-8.31048	9.53194e-17	2.94438e-15
HORVU2Hr1G126040	132.229	-2.11938	0.301937	-7.01928	2.23009e-12	3.97628e-11
HORVU2Hr1G126080	28.0774	-1.55997	0.297006	-5.25231	1.50206e-07	1.31913e-06
HORVU2Hr1G126150	4.12821	4.40717	0.842675	5.22998	1.69532e-07	1.47806e-06
HORVU2Hr1G126380	130.855	1.85425	0.218287	8.49458	1.98644e-17	6.62045e-16
HORVU2Hr1G126510	241.249	1.52341	0.206809	7.36629	1.75441e-13	3.60207e-12
HORVU2Hr1G126740	0.715277	2.0287	0.832764	2.4361	0.0148464	0.0409833
HORVU2Hr1G127490	3.57032	1.14461	0.406258	2.81746	0.00484059	0.0157297
HORVU2Hr1G127530	2.00388	-2.97043	0.820732	-3.61924	0.000295467	0.00134478
HORVU3Hr1G000110	12.5301	1.61634	0.411343	3.92942	8.515e-05	0.00043595
HORVU3Hr1G000180	44.9752	4.42444	0.946769	4.6732	2.96547e-06	2.03764e-05
HORVU3Hr1G000280	11.1877	-1.75699	0.479184	-3.66664	0.000245758	0.00113746
HORVU3Hr1G000600	47.1082	1.89538	0.637534	2.97298	0.00294923	0.0102569
HORVU3Hr1G000720	43.8203	-2.86385	0.44039	-6.50298	7.87417e-11	1.14418e-09
HORVU3Hr1G000980	168.237	2.41968	0.969075	2.49689	0.0125287	0.035518
HORVU3Hr1G001020	1619.4	4.84745	0.438252	11.0609	1.94212e-28	2.09567e-26
HORVU3Hr1G001060	4293.73	3.49156	0.27571	12.6639	9.37503e-37	2.593e-34
HORVU3Hr1G001390	56.3251	3.99249	0.341555	11.6892	1.44796e-31	2.24788e-29
HORVU3Hr1G001400	52.7373	5.74937	0.459918	12.5009	7.38547e-36	1.77717e-33
HORVU3Hr1G001480	60.814	-1.2505	0.206493	-6.05589	1.39644e-09	1.69968e-08
HORVU3Hr1G001540	4.27522	-1.683	0.622493	-2.70365	0.0068583	0.0212286
HORVU3Hr1G001680	112.858	-3.69571	0.419698	-8.80563	1.30117e-18	4.99362e-17
HORVU3Hr1G002080	33.115	1.38928	0.317138	4.38069	1.18302e-05	7.22698e-05
HORVU3Hr1G002220	24.5445	2.10666	0.510655	4.12541	3.70081e-05	0.000205049
HORVU3Hr1G002550	172.196	1.45973	0.255774	5.70713	1.14897e-08	1.19947e-07
HORVU3Hr1G002570	1685.06	2.20985	0.734367	3.0092	0.00261941	0.00925971
HORVU3Hr1G002830	14.9696	4.25823	0.581403	7.32406	2.40585e-13	4.8567e-12
HORVU3Hr1G002840	117.059	-2.75156	0.555301	-4.95508	7.22991e-07	5.60662e-06
HORVU3Hr1G002900	594.457	7.03448	0.602677	11.6721	1.77098e-31	2.69716e-29
HORVU3Hr1G002920	2632.29	1.01085	0.240133	4.20954	2.55886e-05	0.000146605
HORVU3Hr1G003100	7.79435	3.04553	0.545917	5.57874	2.42268e-08	2.38433e-07
HORVU3Hr1G003140	128.013	-1.1015	0.328481	-3.35333	0.000798465	0.00324442
HORVU3Hr1G003220	39.6978	-1.50599	0.628871	-2.39475	0.0166318	0.0449826
HORVU3Hr1G003580	41.2025	1.31146	0.241487	5.43077	5.61112e-08	5.23132e-07
HORVU3Hr1G003600	1024.68	1.32972	0.251513	5.28688	1.24423e-07	1.10686e-06
HORVU3Hr1G003920	433.962	2.15942	0.235654	9.16352	5.02308e-20	2.26774e-18
HORVU3Hr1G004110	3.83805	2.38384	0.733083	3.2518	0.00114676	0.00449057
HORVU3Hr1G004130	9.28368	3.67943	0.516513	7.12359	1.05151e-12	1.94336e-11
HORVU3Hr1G004140	23.6566	-2.75713	0.552605	-4.98934	6.05861e-07	4.76597e-06
HORVU3Hr1G004840	35.5648	4.69764	0.674221	6.96751	3.22589e-12	5.63723e-11
HORVU3Hr1G005040	66.8111	-1.17571	0.175685	-6.69214	2.19931e-11	3.41652e-10
HORVU3Hr1G006130	131.673	2.12365	0.276298	7.6861	1.51686e-14	3.54372e-13
HORVU3Hr1G006140	391.018	3.32794	0.31494	10.5669	4.24221e-26	3.7392e-24
HORVU3Hr1G006290	2552.6	1.35329	0.127994	10.5731	3.96983e-26	3.52495e-24
HORVU3Hr1G006410	106.532	5.65346	0.512368	11.034	2.62042e-28	2.81496e-26
HORVU3Hr1G006440	104.651	3.64092	0.597127	6.0974	1.0781e-09	1.33038e-08
HORVU3Hr1G006450	99.6725	1.30777	0.4101	3.18891	0.0014281	0.00543137
HORVU3Hr1G006620	348.817	3.09648	0.370065	8.36739	5.8907e-17	1.86265e-15
HORVU3Hr1G006640	672.374	1.54227	0.250648	6.15314	7.59647e-10	9.59044e-09
HORVU3Hr1G006730	58.4161	3.20758	0.40255	7.96816	1.61054e-15	4.23544e-14
HORVU3Hr1G006740	121.637	1.58601	0.277038	5.7249	1.03495e-08	1.08989e-07
HORVU3Hr1G006760	28.8683	2.59579	0.341638	7.59807	3.00585e-14	6.7979e-13
HORVU3Hr1G006910	9.99729	1.09755	0.326707	3.35945	0.000780979	0.0031852
HORVU3Hr1G006940	1695.02	2.01482	0.305342	6.59856	4.15158e-11	6.27904e-10
HORVU3Hr1G007120	7.57704	-2.20365	0.530908	-4.15072	3.31432e-05	0.0001856
HORVU3Hr1G007260	4.71363	-1.06075	0.407324	-2.6042	0.00920878	0.0272843
HORVU3Hr1G007290	1858.25	2.76404	0.293253	9.42544	4.28322e-21	2.20701e-19
HORVU3Hr1G007420	327.82	1.29582	0.226104	5.73108	9.97923e-09	1.05505e-07
HORVU3Hr1G007470	4.71848	-6.39037	1.36913	-4.66748	3.04924e-06	2.09102e-05
HORVU3Hr1G007500	6.45839	-1.68216	0.60477	-2.78149	0.00541094	0.0173281
HORVU3Hr1G007580	32.203	-2.87312	0.384077	-7.48059	7.39873e-14	1.60248e-12
HORVU3Hr1G007590	639.097	2.7885	0.292622	9.52934	1.58282e-21	8.67595e-20
HORVU3Hr1G007680	901.622	1.2908	0.0982813	13.1338	2.10946e-39	7.80921e-37
HORVU3Hr1G007720	37.9536	2.05853	0.297669	6.91549	4.66251e-12	7.98727e-11
HORVU3Hr1G007740	10.0943	3.93471	1.21962	3.22619	0.00125451	0.00485481
HORVU3Hr1G007920	71.987	1.87415	0.393615	4.76137	1.92279e-06	1.37091e-05
HORVU3Hr1G007960	22.0055	-1.98909	0.232823	-8.54334	1.30398e-17	4.46974e-16
HORVU3Hr1G007970	28.6702	-1.66538	0.244847	-6.80171	1.03383e-11	1.67184e-10
HORVU3Hr1G008400	11.0494	-1.68763	0.496938	-3.39606	0.000683642	0.00283384
HORVU3Hr1G009360	1617.77	-1.25257	0.425912	-2.9409	0.00327259	0.0112209
HORVU3Hr1G009490	34.4446	-1.46803	0.454768	-3.22809	0.00124621	0.00482737
HORVU3Hr1G009520	461.912	-1.1757	0.403078	-2.9168	0.00353648	0.0120127
HORVU3Hr1G009510	72.7716	-1.28688	0.424632	-3.03058	0.00244085	0.00868462
HORVU3Hr1G009560	13729.8	-1.00008	0.26848	-3.72498	0.000195331	0.0009247
HORVU3Hr1G009960	5.72431	-2.94626	0.603937	-4.87842	1.0694e-06	8.01651e-06
HORVU3Hr1G010190	98.3737	2.36296	0.296156	7.97878	1.47787e-15	3.89935e-14
HORVU3Hr1G010240	45.7203	8.10123	0.784656	10.3246	5.45711e-25	4.42137e-23
HORVU3Hr1G010260	2.7113	3.98026	1.07153	3.71455	0.000203564	0.000960085
HORVU3Hr1G010920	4.41989	2.97558	0.783452	3.79803	0.000145849	0.00071246
HORVU3Hr1G011030	84.9884	-3.17696	0.426528	-7.44841	9.44727e-14	2.00291e-12
HORVU3Hr1G011560	1022.16	1.03034	0.435928	2.36356	0.0181003	0.0482707
HORVU3Hr1G011870	1489.94	3.19674	0.478021	6.68745	2.27087e-11	3.51633e-10
HORVU3Hr1G012080	14.9226	2.00417	0.366967	5.46146	4.72248e-08	4.45635e-07
HORVU3Hr1G012110	4.42852	3.59459	0.632356	5.68444	1.3124e-08	1.36064e-07
HORVU3Hr1G012860	3.69458	1.94234	0.621471	3.1254	0.00177565	0.00659014
HORVU3Hr1G013180	246.804	1.55217	0.243429	6.37627	1.81449e-10	2.52236e-09
HORVU3Hr1G013230	6.06446	1.07536	0.42178	2.54957	0.0107857	0.0312656
HORVU3Hr1G013360	90.3152	-1.32988	0.367933	-3.61447	0.000300958	0.00136641
HORVU3Hr1G013390	708.586	1.24795	0.171297	7.28525	3.21075e-13	6.33281e-12
HORVU3Hr1G013630	342.64	-1.98013	0.345038	-5.73886	9.53146e-09	1.01216e-07
HORVU3Hr1G013680	168.776	1.16627	0.248497	4.69331	2.68819e-06	1.85826e-05
HORVU3Hr1G013840	22862.1	-1.01206	0.214328	-4.72201	2.3353e-06	1.63498e-05
HORVU3Hr1G013970	3938.47	-1.20656	0.156195	-7.72468	1.12135e-14	2.66104e-13
HORVU3Hr1G014140	905.206	1.72198	0.532526	3.23361	0.00122238	0.00474803
HORVU3Hr1G014270	1019.89	1.6776	0.360229	4.65705	3.20775e-06	2.19409e-05
HORVU3Hr1G014320	34.3518	-1.1091	0.299271	-3.70602	0.000210542	0.000990861
HORVU3Hr1G014890	794.761	1.67811	0.170059	9.86782	5.74004e-23	3.75333e-21
HORVU3Hr1G015640	1950.85	-1.28872	0.196047	-6.57351	4.91433e-11	7.32673e-10
HORVU3Hr1G015700	212.574	1.07871	0.266752	4.04386	5.25781e-05	0.000282913
HORVU3Hr1G015770	93.4299	4.62898	0.394921	11.7213	9.91764e-32	1.57005e-29
HORVU3Hr1G015780	169.789	4.5976	0.375639	12.2394	1.91371e-34	4.11157e-32
HORVU3Hr1G016320	4.99211	-1.28296	0.413174	-3.10514	0.00190187	0.0069891
HORVU3Hr1G016490	383.669	-1.11619	0.146647	-7.61141	2.71121e-14	6.19561e-13
HORVU3Hr1G016860	50.8508	2.52981	0.45645	5.54236	2.98421e-08	2.90021e-07
HORVU3Hr1G017020	1884.7	1.13381	0.138377	8.19367	2.53389e-16	7.36389e-15
HORVU3Hr1G017440	1.19755	-3.185	1.03258	-3.08452	0.00203879	0.00742538
HORVU3Hr1G018200	19.2032	1.03024	0.261214	3.94405	8.01157e-05	0.00041343
HORVU3Hr1G018350	4.71659	1.31695	0.536563	2.45442	0.0141113	0.0392691
HORVU3Hr1G018390	785.323	1.31898	0.181297	7.27521	3.45875e-13	6.78304e-12
HORVU3Hr1G018430	569.631	1.93823	0.35614	5.44234	5.2586e-08	4.92364e-07
HORVU3Hr1G018530	10.3336	3.90409	0.688459	5.67077	1.42159e-08	1.46125e-07
HORVU3Hr1G018670	5.47293	1.21827	0.397606	3.06401	0.00218394	0.0078789
HORVU3Hr1G018710	3.01031	3.7177	0.870492	4.27081	1.94766e-05	0.000114114
HORVU3Hr1G018810	102.379	-4.37032	0.611165	-7.1508	8.62752e-13	1.61183e-11
HORVU3Hr1G018980	3.51667	4.67952	0.768984	6.08533	1.16254e-09	1.4258e-08
HORVU3Hr1G019070	168.918	-1.95399	0.325886	-5.99593	2.02322e-09	2.39827e-08
HORVU3Hr1G019140	6.23786	-1.33923	0.492676	-2.71828	0.00656214	0.0204407
HORVU3Hr1G019190	11666.6	1.34348	0.317183	4.23564	2.27897e-05	0.000131985
HORVU3Hr1G019230	319.967	1.67648	0.224569	7.46532	8.30984e-14	1.77427e-12
HORVU3Hr1G019980	170.862	1.05535	0.110243	9.57293	1.03915e-21	5.78823e-20
HORVU3Hr1G020090	1.83016	2.24167	0.83533	2.68357	0.00728399	0.022385
HORVU3Hr1G020120	1.54311	-1.81031	0.583942	-3.10016	0.00193417	0.00709479
HORVU3Hr1G020140	34.7415	4.87832	0.622733	7.83373	4.73604e-15	1.17367e-13
HORVU3Hr1G020740	6.83579	-2.05577	0.469577	-4.37792	1.19815e-05	7.31196e-05
HORVU3Hr1G021750	5106.98	-1.40346	0.267305	-5.2504	1.51773e-07	1.3324e-06
HORVU3Hr1G022260	270.539	1.82068	0.262391	6.93879	3.95476e-12	6.83644e-11
HORVU3Hr1G022780	30.7574	5.10864	0.544678	9.3792	6.64738e-21	3.33937e-19
HORVU3Hr1G023230	96.7536	2.96591	0.362056	8.19186	2.57227e-16	7.46642e-15
HORVU3Hr1G023400	300.288	1.32553	0.168608	7.86158	3.7932e-15	9.54766e-14
HORVU3Hr1G023480	72.0568	-1.73729	0.344745	-5.03936	4.67099e-07	3.73912e-06
HORVU3Hr1G023490	2.40777	-2.42644	0.742756	-3.2668	0.00108771	0.00428583
HORVU3Hr1G023780	241.875	3.60083	0.433923	8.29833	1.05584e-16	3.24066e-15
HORVU3Hr1G023910	158.587	-1.42044	0.240102	-5.91601	3.29844e-09	3.76163e-08
HORVU3Hr1G024210	2550.74	1.67558	0.290467	5.76858	7.99425e-09	8.58775e-08
HORVU3Hr1G024400	55.5502	-2.05666	0.386013	-5.32795	9.93248e-08	8.97504e-07
HORVU3Hr1G024650	527.727	2.86977	0.214205	13.3973	6.27061e-41	2.60155e-38
HORVU3Hr1G024660	42.1882	1.59349	0.291767	5.46154	4.72031e-08	4.45606e-07
HORVU3Hr1G024820	31.8253	3.51771	0.40594	8.66558	4.49227e-18	1.61099e-16
HORVU3Hr1G024890	17.7993	-1.49355	0.371745	-4.01766	5.8778e-05	0.0003125
HORVU3Hr1G024920	17321.3	-1.67917	0.165017	-10.1757	2.54589e-24	1.89665e-22
HORVU3Hr1G025020	2906.48	-1.05966	0.16322	-6.49221	8.45849e-11	1.22391e-09
HORVU3Hr1G025030	5.03347	-1.82975	0.449469	-4.0709	4.6831e-05	0.000254896
HORVU3Hr1G025810	2.63903	2.36311	0.71891	3.28708	0.00101233	0.00401577
HORVU3Hr1G025920	1331.33	-1.25858	0.143775	-8.75378	2.06327e-18	7.7334e-17
HORVU3Hr1G025950	2.53741	4.38421	0.923669	4.74651	2.06952e-06	1.46634e-05
HORVU3Hr1G026050	99.5495	3.15871	0.491269	6.42968	1.27869e-10	1.80888e-09
HORVU3Hr1G026070	188.158	1.46207	0.345711	4.22916	2.34562e-05	0.000135525
HORVU3Hr1G026110	251.016	1.53402	0.442734	3.46487	0.000530484	0.0022621
HORVU3Hr1G026210	1008.56	-2.00813	0.117788	-17.0487	3.57299e-65	1.43295e-61
HORVU3Hr1G026270	9.01461	3.4759	0.673459	5.16127	2.45276e-07	2.07236e-06
HORVU3Hr1G026840	27.0445	1.06937	0.27784	3.84886	0.00011867	0.000590114
HORVU3Hr1G026920	79095	-1.65276	0.236248	-6.99586	2.63645e-12	4.64429e-11
HORVU3Hr1G027080	156.92	-1.17298	0.153952	-7.61916	2.55333e-14	5.84038e-13
HORVU3Hr1G027220	1354.89	-1.08495	0.344659	-3.14788	0.0016446	0.00615841
HORVU3Hr1G027340	3.59427	-4.04251	0.722623	-5.59422	2.21617e-08	2.19546e-07
HORVU3Hr1G027430	8.17099	2.79084	0.912843	3.05731	0.00223332	0.00803536
HORVU3Hr1G027700	2107.17	1.49093	0.202107	7.37694	1.61973e-13	3.34267e-12
HORVU3Hr1G027970	215.312	-3.87458	0.382609	-10.1267	4.20439e-24	3.02905e-22
HORVU3Hr1G028000	371.434	1.04469	0.177929	5.87137	4.32208e-09	4.82161e-08
HORVU3Hr1G028020	379.293	3.88773	0.382289	10.1696	2.71e-24	2.00033e-22
HORVU3Hr1G028060	1374.99	1.93539	0.254814	7.59531	3.07066e-14	6.93796e-13
HORVU3Hr1G028260	52.3875	2.55775	0.413827	6.18072	6.38113e-10	8.14153e-09
HORVU3Hr1G028280	219.667	2.74681	0.266963	10.2891	7.88931e-25	6.22428e-23
HORVU3Hr1G028440	61.5536	-1.77804	0.375723	-4.73231	2.21983e-06	1.5614e-05
HORVU3Hr1G028620	138.648	2.48801	0.44833	5.54951	2.86464e-08	2.78964e-07
HORVU3Hr1G028710	32.4594	-2.79541	0.323474	-8.64182	5.53261e-18	1.96359e-16
HORVU3Hr1G028820	4.0557	1.58872	0.593451	2.67708	0.0074266	0.0227333
HORVU3Hr1G028840	50.395	1.10026	0.332791	3.30618	0.000945786	0.00377233
HORVU3Hr1G028860	4668.82	1.74351	0.246462	7.07414	1.50383e-12	2.72901e-11
HORVU3Hr1G029010	90.1856	-1.37052	0.362607	-3.77962	0.000157067	0.000761538
HORVU3Hr1G029040	6.0328	-1.4254	0.463103	-3.07794	0.00208439	0.00756169
HORVU3Hr1G029240	3.8394	-3.44688	0.653131	-5.27747	1.30978e-07	1.16086e-06
HORVU3Hr1G029750	966.421	-1.38542	0.240497	-5.76066	8.37856e-09	8.96457e-08
HORVU3Hr1G029770	85.8599	-1.31446	0.244266	-5.38128	7.39585e-08	6.78742e-07
HORVU3Hr1G029880	9.95586	-1.28085	0.289904	-4.4182	9.95263e-06	6.17402e-05
HORVU3Hr1G030020	97.0828	1.00336	0.256166	3.91682	8.97252e-05	0.000457622
HORVU3Hr1G030060	2.73538	-2.02034	0.636089	-3.17618	0.00149227	0.00564745
HORVU3Hr1G030090	9.15654	-1.81111	0.411974	-4.39619	1.10168e-05	6.77306e-05
HORVU3Hr1G030100	159.161	1.80722	0.122093	14.802	1.4214e-49	1.26678e-46
HORVU3Hr1G030340	146.834	-1.30409	0.189374	-6.88632	5.72542e-12	9.65457e-11
HORVU3Hr1G030650	109.824	-2.07662	0.436978	-4.75222	2.01195e-06	1.42813e-05
HORVU3Hr1G030670	61.9879	-2.79534	0.529275	-5.28144	1.2817e-07	1.13764e-06
HORVU3Hr1G030840	14.233	5.06544	0.854265	5.92958	3.03706e-09	3.48502e-08
HORVU3Hr1G030850	8.05674	4.32742	0.857276	5.04788	4.46744e-07	3.58812e-06
HORVU3Hr1G031680	2.62057	-4.72612	0.780341	-6.05648	1.39133e-09	1.69431e-08
HORVU3Hr1G032370	427.754	5.15129	0.841993	6.11798	9.47707e-10	1.17732e-08
HORVU3Hr1G032680	4.51595	-1.92767	0.564361	-3.41567	0.000636253	0.00266032
HORVU3Hr1G032820	3.22418	3.69795	0.758699	4.87407	1.09324e-06	8.17737e-06
HORVU3Hr1G032940	1.18154	-1.91752	0.80752	-2.37458	0.0175691	0.0470808
HORVU3Hr1G033480	157.806	3.20826	0.273504	11.7302	8.92425e-32	1.43163e-29
HORVU3Hr1G033550	301.657	2.41701	0.269809	8.95824	3.29896e-19	1.36163e-17
HORVU3Hr1G033740	1010.66	2.87787	0.248391	11.586	4.8507e-31	6.94777e-29
HORVU3Hr1G033870	10.5106	3.59916	0.989299	3.63809	0.000274662	0.00125937
HORVU3Hr1G034020	714.969	1.61562	0.262779	6.14822	7.83556e-10	9.86916e-09
HORVU3Hr1G034720	3.99692	-1.14696	0.35929	-3.19228	0.00141153	0.00537856
HORVU3Hr1G034880	46.1825	-1.29473	0.23625	-5.48035	4.24489e-08	4.03894e-07
HORVU3Hr1G035180	297.755	1.48854	0.136002	10.945	7.02529e-28	7.28662e-26
HORVU3Hr1G035210	2.01004	2.85168	1.00135	2.84783	0.00440183	0.0144978
HORVU3Hr1G035650	241.523	-1.04697	0.278565	-3.75842	0.000170989	0.000821918
HORVU3Hr1G035680	75.0236	1.38525	0.579543	2.39025	0.016837	0.0454509
HORVU3Hr1G035820	271.295	1.40371	0.135727	10.3422	4.53888e-25	3.70234e-23
HORVU3Hr1G035900	762.41	1.41313	0.093933	15.044	3.77918e-51	4.13357e-48
HORVU3Hr1G036010	11.2751	1.26794	0.325374	3.89687	9.74443e-05	0.00049302
HORVU3Hr1G036600	1298.13	-1.44312	0.179274	-8.04979	8.29392e-16	2.26792e-14
HORVU3Hr1G036960	20.2101	2.48002	0.24307	10.2029	1.92391e-24	1.45582e-22
HORVU3Hr1G036970	12.4931	-1.06407	0.38861	-2.73815	0.00617859	0.0194195
HORVU3Hr1G037470	650.6	1.03966	0.206986	5.02285	5.09091e-07	4.04833e-06
HORVU3Hr1G037600	275.099	-1.03251	0.145673	-7.08784	1.36221e-12	2.48136e-11
HORVU3Hr1G038050	355.563	1.48328	0.306294	4.84267	1.28109e-06	9.47438e-06
HORVU3Hr1G038480	41.3077	1.32584	0.214545	6.17977	6.41961e-10	8.18628e-09
HORVU3Hr1G039040	8.29626	1.73654	0.348927	4.9768	6.46427e-07	5.06182e-06
HORVU3Hr1G039560	9.07309	1.32936	0.354324	3.75183	0.000175549	0.000841647
HORVU3Hr1G040720	140.076	1.42698	0.351324	4.06171	4.87136e-05	0.000264127
HORVU3Hr1G040880	4567.93	-1.00497	0.14422	-6.96835	3.20682e-12	5.60798e-11
HORVU3Hr1G045270	570.719	1.14822	0.17807	6.44816	1.13213e-10	1.61103e-09
HORVU3Hr1G045750	1.42096	-1.79586	0.640467	-2.80399	0.0050475	0.0163096
HORVU3Hr1G047690	33.0293	1.31663	0.268959	4.89527	9.8173e-07	7.42406e-06
HORVU3Hr1G048520	30805.1	1.41847	0.222535	6.37416	1.83971e-10	2.55594e-09
HORVU3Hr1G048610	1143.44	1.35805	0.172809	7.85865	3.88303e-15	9.76358e-14
HORVU3Hr1G048630	5.86041	1.6667	0.403656	4.12902	3.64308e-05	0.000202083
HORVU3Hr1G049390	26.762	-2.10641	0.587155	-3.58748	0.000333885	0.00150033
HORVU3Hr1G049640	1156.34	1.74024	0.178421	9.75357	1.781e-22	1.09888e-20
HORVU3Hr1G049730	912.25	-1.48225	0.149422	-9.91991	3.41076e-23	2.27349e-21
HORVU3Hr1G049780	1055.86	-1.00937	0.203361	-4.96342	6.92612e-07	5.38491e-06
HORVU3Hr1G049920	6.39035	2.31405	0.380901	6.07522	1.23819e-09	1.51473e-08
HORVU3Hr1G050340	1793.96	-1.00737	0.153558	-6.56017	5.37472e-11	7.97853e-10
HORVU3Hr1G050590	712.504	2.94863	0.205128	14.3746	7.47185e-47	4.99431e-44
HORVU3Hr1G051830	1.75025	3.15989	1.02008	3.09769	0.00195033	0.00714645
HORVU3Hr1G052500	789.065	-1.12025	0.180385	-6.21034	5.28709e-10	6.81797e-09
HORVU3Hr1G052980	213.077	1.08939	0.149093	7.30676	2.73666e-13	5.46491e-12
HORVU3Hr1G053090	602.292	1.17844	0.215181	5.47651	4.33795e-08	4.12097e-07
ENSRNA049487709	2.42949	1.32014	0.494995	2.66698	0.00765369	0.0233246
HORVU3Hr1G054780	105.059	-1.48386	0.225624	-6.5767	4.80996e-11	7.18448e-10
HORVU3Hr1G055180	1.64291	-1.94933	0.772911	-2.52206	0.011667	0.0334417
HORVU3Hr1G055620	187.162	1.08175	0.3084	3.50762	0.000452134	0.00196278
HORVU3Hr1G055670	128.967	1.22904	0.133665	9.1949	3.75353e-20	1.70739e-18
HORVU3Hr1G055740	5.95805	2.06712	0.755508	2.73606	0.00621788	0.0195175
HORVU3Hr1G055830	455.545	1.4791	0.199839	7.40145	1.34703e-13	2.8088e-12
HORVU3Hr1G055870	158.754	1.309	0.127199	10.2909	7.7432e-25	6.1291e-23
HORVU3Hr1G055960	45.1527	-1.20057	0.276014	-4.34969	1.36331e-05	8.22394e-05
HORVU3Hr1G055980	55.2996	-1.24912	0.193981	-6.43939	1.19952e-10	1.70089e-09
ENSRNA049488024	2.43904	1.12151	0.472022	2.37596	0.0175034	0.0469757
HORVU3Hr1G056270	75.927	-1.80298	0.406684	-4.43337	9.27697e-06	5.79672e-05
HORVU3Hr1G056630	23.0722	1.80783	0.577557	3.13013	0.00174727	0.00649839
HORVU3Hr1G056640	44.1529	3.69144	0.410985	8.98195	2.66006e-19	1.1036e-17
HORVU3Hr1G056830	107.319	-2.9758	0.410861	-7.24282	4.39438e-13	8.50016e-12
HORVU3Hr1G056960	1201.05	-1.99001	0.583231	-3.41205	0.000644772	0.0026908
HORVU3Hr1G057180	19.2084	2.01863	0.3061	6.59468	4.2618e-11	6.42152e-10
HORVU3Hr1G057200	912.558	-1.03703	0.132263	-7.84067	4.48136e-15	1.11292e-13
HORVU3Hr1G057530	1032.31	-1.5703	0.113315	-13.8578	1.14099e-43	6.10128e-41
HORVU3Hr1G057700	5.87914	-1.22624	0.510791	-2.40067	0.0163652	0.0444014
HORVU3Hr1G057730	3.96452	2.08485	0.651389	3.20061	0.00137135	0.00524588
HORVU3Hr1G058610	154.158	-1.79573	0.494581	-3.63082	0.000282525	0.00129149
HORVU3Hr1G058670	58.6621	4.13372	0.423917	9.75125	1.82206e-22	1.11563e-20
HORVU3Hr1G058810	4.09682	-1.93422	0.613098	-3.15483	0.00160592	0.00603141
HORVU3Hr1G058990	96.8452	-1.14964	0.206168	-5.57624	2.45769e-08	2.41582e-07
HORVU3Hr1G059480	603.405	3.73444	0.295461	12.6393	1.28124e-36	3.46409e-34
HORVU3Hr1G060060	9.02514	-2.42673	0.82464	-2.94277	0.00325288	0.0111693
HORVU3Hr1G060570	61.1691	2.09966	0.429635	4.88709	1.02336e-06	7.71004e-06
HORVU3Hr1G060600	93.3664	3.53477	0.562605	6.28287	3.32382e-10	4.45577e-09
HORVU3Hr1G061080	450.96	2.33007	0.254698	9.14837	5.78009e-20	2.59006e-18
HORVU3Hr1G061410	16.1149	1.26337	0.392271	3.22065	0.00127901	0.00493061
HORVU3Hr1G061560	10.1881	-5.0064	0.705178	-7.09948	1.25225e-12	2.29497e-11
HORVU3Hr1G061700	843.702	1.27057	0.14909	8.52218	1.56577e-17	5.2843e-16
HORVU3Hr1G061840	37.4906	1.73001	0.277503	6.23421	4.54058e-10	5.94126e-09
HORVU3Hr1G062430	1537.89	2.41957	0.247017	9.79516	1.18112e-22	7.42071e-21
HORVU3Hr1G062520	11.7458	5.80684	0.636035	9.12975	6.86546e-20	3.05933e-18
HORVU3Hr1G062690	144.786	1.00002	0.286117	3.49516	0.000473783	0.00204166
HORVU3Hr1G062900	8.38764	1.50469	0.522651	2.87896	0.00398984	0.0133307
HORVU3Hr1G063050	4062.17	-1.12858	0.35437	-3.18475	0.00144878	0.00550132
HORVU3Hr1G063430	533.597	1.00608	0.100794	9.98161	1.8347e-23	1.25422e-21
HORVU3Hr1G063620	6.06396	-1.83558	0.435056	-4.21919	2.45183e-05	0.00014101
HORVU3Hr1G063640	60.835	1.6275	0.312373	5.2101	1.88736e-07	1.6319e-06
HORVU3Hr1G063660	48.4749	1.70981	0.238403	7.17194	7.39398e-13	1.39437e-11
HORVU3Hr1G064110	1331.08	2.01809	0.203752	9.90465	3.97365e-23	2.61967e-21
HORVU3Hr1G064130	316.908	1.32047	0.188368	7.01005	2.38233e-12	4.2307e-11
HORVU3Hr1G064180	625.161	2.80411	0.190042	14.7552	2.84963e-49	2.44895e-46
HORVU3Hr1G064190	21.8668	2.66509	0.275402	9.67706	3.77406e-22	2.24235e-20
HORVU3Hr1G064420	2.49015	-3.13705	0.702106	-4.46806	7.89318e-06	4.99957e-05
HORVU3Hr1G064470	113.617	4.96313	0.726341	6.83306	8.31242e-12	1.36347e-10
HORVU3Hr1G064640	206.754	1.54598	0.185784	8.32138	8.69485e-17	2.70316e-15
HORVU3Hr1G064680	54.5914	3.45683	0.411937	8.39164	4.7942e-17	1.52596e-15
HORVU3Hr1G064710	4.63658	-2.45784	0.852165	-2.88423	0.00392376	0.0131446
HORVU3Hr1G064960	145.562	1.62281	0.201327	8.06055	7.59545e-16	2.08641e-14
HORVU3Hr1G065320	186.442	1.65763	0.389576	4.25497	2.09079e-05	0.000121876
HORVU3Hr1G065630	14.5248	3.19794	0.804093	3.97707	6.97695e-05	0.0003641
HORVU3Hr1G065880	22.3024	-2.56967	0.525918	-4.88606	1.02876e-06	7.74321e-06
HORVU3Hr1G065900	5.80705	-2.59026	0.573671	-4.51524	6.32465e-06	4.09885e-05
HORVU3Hr1G066220	150.617	1.51619	0.333745	4.54296	5.54701e-06	3.63402e-05
HORVU3Hr1G066280	33.384	3.21484	0.340483	9.44199	3.65772e-21	1.9051e-19
HORVU3Hr1G066390	57.6262	1.03531	0.375212	2.75927	0.00579301	0.0183804
HORVU3Hr1G066600	50.5403	-2.28962	0.52549	-4.35711	1.31789e-05	7.96795e-05
HORVU3Hr1G066650	23.5092	1.84838	0.529997	3.48752	0.000487518	0.00209522
HORVU3Hr1G066940	8.5817	-1.49328	0.349579	-4.27165	1.94029e-05	0.000113765
HORVU3Hr1G067290	1639.69	1.31028	0.346368	3.78291	0.000155003	0.000752135
HORVU3Hr1G067380	460.681	-1.21962	0.245469	-4.96854	6.74588e-07	5.26349e-06
HORVU3Hr1G067510	16.2369	3.03112	0.639159	4.74236	2.11247e-06	1.49331e-05
HORVU3Hr1G067540	6.35462	2.37518	0.647	3.67107	0.000241536	0.00112073
HORVU3Hr1G067610	1.85047	2.31651	0.747358	3.0996	0.00193781	0.00710599
HORVU3Hr1G068200	1104.22	-1.25066	0.273419	-4.57415	4.78153e-06	3.16877e-05
HORVU3Hr1G068430	232.23	1.33341	0.156419	8.52462	1.53314e-17	5.18144e-16
HORVU3Hr1G068460	5.12173	1.06441	0.387011	2.75035	0.00595321	0.018797
HORVU3Hr1G069010	411.403	1.55835	0.3447	4.5209	6.15785e-06	3.99936e-05
HORVU3Hr1G069320	34.6002	5.32461	0.614711	8.66197	4.63698e-18	1.66041e-16
HORVU3Hr1G069430	1.34407	2.60613	0.833507	3.12671	0.00176776	0.00656445
HORVU3Hr1G069590	24.4947	-1.10976	0.256385	-4.32847	1.50147e-05	8.9965e-05
HORVU3Hr1G069650	114.245	-4.37742	0.940928	-4.65223	3.28358e-06	2.24341e-05
HORVU3Hr1G069660	1.08167	-2.46385	0.989814	-2.4892	0.0128031	0.0361766
HORVU3Hr1G069780	743.477	-1.0302	0.109691	-9.39186	5.89482e-21	2.99884e-19
HORVU3Hr1G070440	14.6961	1.02011	0.341528	2.98689	0.0028183	0.00985137
HORVU3Hr1G070650	4.73366	2.89971	0.778084	3.72674	0.000193976	0.000919733
HORVU3Hr1G070700	827.734	3.15644	0.360642	8.75228	2.0908e-18	7.82439e-17
HORVU3Hr1G070880	632.233	-1.32808	0.169655	-7.82817	4.95012e-15	1.22546e-13
HORVU3Hr1G070910	4.57986	-1.58453	0.513195	-3.08758	0.00201795	0.00736174
HORVU3Hr1G071060	1.40841	2.87771	0.668327	4.30585	1.66349e-05	9.87627e-05
HORVU3Hr1G071320	730.92	1.17801	0.238721	4.93468	8.02817e-07	6.18182e-06
HORVU3Hr1G071470	4410.27	5.06431	0.367482	13.7811	3.31201e-43	1.69568e-40
HORVU3Hr1G071770	424.436	-4.35031	0.480326	-9.05701	1.34073e-19	5.73035e-18
HORVU3Hr1G071800	3.4847	-1.7061	0.71545	-2.38466	0.0170951	0.0460547
HORVU3Hr1G071830	295.872	2.0447	0.280523	7.28888	3.12538e-13	6.17962e-12
HORVU3Hr1G071890	391.247	1.17112	0.169731	6.89987	5.20498e-12	8.86393e-11
HORVU3Hr1G072670	40	-1.41422	0.260553	-5.42776	5.70648e-08	5.31199e-07
HORVU3Hr1G072730	399.945	-1.37059	0.11788	-11.627	3.00338e-31	4.46114e-29
HORVU3Hr1G072810	220.273	2.54319	0.513363	4.95398	7.27118e-07	5.63136e-06
HORVU3Hr1G072970	33.1496	3.66104	0.533403	6.86356	6.71651e-12	1.12002e-10
HORVU3Hr1G073050	10.2796	-1.48063	0.406294	-3.64422	0.000268202	0.0012321
HORVU3Hr1G073110	15.8072	-2.68169	0.55079	-4.86881	1.12272e-06	8.37694e-06
HORVU3Hr1G073280	33.9557	2.74142	0.408561	6.70994	1.94708e-11	3.05427e-10
HORVU3Hr1G073290	0.669844	2.61916	1.04685	2.50194	0.0123515	0.0350696
HORVU3Hr1G073740	1821.84	-1.00665	0.267446	-3.76395	0.000167253	0.000807022
HORVU3Hr1G073830	675.212	-1.22253	0.234539	-5.21248	1.86329e-07	1.61224e-06
HORVU3Hr1G073850	70.623	1.57111	0.20662	7.60388	2.87388e-14	6.52398e-13
HORVU3Hr1G074010	245.282	-1.27039	0.146785	-8.65478	4.93865e-18	1.76057e-16
HORVU3Hr1G074310	9.66858	1.68451	0.431623	3.90274	9.51093e-05	0.000482525
HORVU3Hr1G074350	18.6484	-1.33513	0.309449	-4.31455	1.5993e-05	9.52338e-05
HORVU3Hr1G074390	25.5572	-1.4518	0.397625	-3.65118	0.000261043	0.00120266
HORVU3Hr1G074680	2126.05	1.25637	0.206259	6.09124	1.12037e-09	1.379e-08
HORVU3Hr1G074840	1810.64	-1.23182	0.199209	-6.18353	6.2683e-10	8.00606e-09
HORVU3Hr1G074910	869.05	-1.22453	0.196101	-6.24439	4.25446e-10	5.60345e-09
HORVU3Hr1G074960	68.3768	2.95275	0.452602	6.52395	6.84781e-11	1.0023e-09
HORVU3Hr1G075040	16.4416	-3.03177	0.491492	-6.16851	6.89366e-10	8.75368e-09
HORVU3Hr1G075150	242.422	1.52195	0.235441	6.46425	1.01802e-10	1.45899e-09
HORVU3Hr1G075310	325.397	1.4523	0.12317	11.791	4.34338e-32	7.25797e-30
HORVU3Hr1G075600	8.96715	1.13397	0.337971	3.35524	0.000792965	0.00322643
HORVU3Hr1G075920	268.765	-1.64654	0.551894	-2.98344	0.00285026	0.00995151
HORVU3Hr1G075970	96.0524	-1.22926	0.279408	-4.39953	1.08485e-05	6.68156e-05
HORVU3Hr1G075990	3.04527	3.82825	0.8894	4.3043	1.67512e-05	9.93797e-05
HORVU3Hr1G076480	474.325	1.50766	0.194233	7.76212	8.35198e-15	2.0239e-13
HORVU3Hr1G076550	27.1633	-7.16666	0.731941	-9.79131	1.22694e-22	7.68852e-21
HORVU3Hr1G076710	6.20367	3.24614	1.30974	2.47847	0.0131947	0.0370829
HORVU3Hr1G076880	105.916	1.50016	0.248019	6.04858	1.46131e-09	1.77146e-08
HORVU3Hr1G077030	360.016	-1.07793	0.190596	-5.65556	1.5534e-08	1.58321e-07
HORVU3Hr1G077070	6.14628	2.82564	0.552358	5.11559	3.12764e-07	2.58627e-06
HORVU3Hr1G077110	424.657	1.69983	0.181256	9.3781	6.71712e-21	3.36738e-19
HORVU3Hr1G077130	174.068	2.30569	0.263896	8.73714	2.39079e-18	8.83711e-17
HORVU3Hr1G077490	15.7382	1.54078	0.337996	4.55858	5.14995e-06	3.39795e-05
HORVU3Hr1G077580	90.695	1.13838	0.267593	4.25415	2.09846e-05	0.000122235
HORVU3Hr1G077670	178.857	1.98547	0.230033	8.63121	6.07072e-18	2.14508e-16
HORVU3Hr1G077790	3.28625	4.51363	1.07522	4.19786	2.69454e-05	0.000153464
HORVU3Hr1G077890	415.038	2.07391	0.301966	6.86803	6.50965e-12	1.08779e-10
HORVU3Hr1G077950	145.652	3.6801	0.450036	8.17733	2.90205e-16	8.34314e-15
HORVU3Hr1G078360	34.3606	-1.27408	0.512168	-2.48763	0.0128598	0.0363052
HORVU3Hr1G078550	173.835	-1.01395	0.22659	-4.47481	7.64793e-06	4.86343e-05
HORVU3Hr1G078760	237.098	1.98212	0.306472	6.46753	9.96173e-11	1.42939e-09
HORVU3Hr1G078840	99.5945	2.15429	0.230203	9.35822	8.10894e-21	4.03986e-19
HORVU3Hr1G079230	2.67916	2.82925	0.997422	2.83656	0.00456019	0.0149559
HORVU3Hr1G079340	45.2232	1.72554	0.23658	7.29368	3.01596e-13	5.97801e-12
HORVU3Hr1G079800	11.1723	-3.67467	0.725719	-5.06349	4.11641e-07	3.3284e-06
HORVU3Hr1G079850	3.2794	-1.2262	0.465489	-2.63421	0.0084333	0.0253332
HORVU3Hr1G080100	81.752	2.263	0.364254	6.21269	5.20835e-10	6.72485e-09
HORVU3Hr1G080410	32.3068	-1.04656	0.265752	-3.93813	8.21189e-05	0.000422318
HORVU3Hr1G080430	3.84989	-1.4	0.437356	-3.20105	0.00136928	0.00523998
HORVU3Hr1G080770	287.844	1.05983	0.244889	4.32777	1.50624e-05	9.02057e-05
HORVU3Hr1G080810	19.522	1.11243	0.287721	3.86634	0.000110481	0.000553051
HORVU3Hr1G081000	8.6113	4.49235	0.753738	5.9601	2.52085e-09	2.94176e-08
HORVU3Hr1G081030	25.4609	1.27819	0.249203	5.12911	2.91123e-07	2.41979e-06
HORVU3Hr1G081300	791.405	1.16341	0.156176	7.44933	9.38142e-14	1.9907e-12
HORVU3Hr1G081380	501.186	1.04888	0.164236	6.38641	1.69824e-10	2.37173e-09
HORVU3Hr1G081410	1.09328	-3.95713	1.1908	-3.32308	0.0008903	0.00357055
HORVU3Hr1G081610	369.216	-1.12949	0.351183	-3.21625	0.00129879	0.00499884
HORVU3Hr1G082110	28.3353	-1.71822	0.333501	-5.15209	2.57602e-07	2.16737e-06
HORVU3Hr1G082440	515.237	-1.66094	0.167934	-9.89041	4.58154e-23	3.00397e-21
HORVU3Hr1G082580	512.712	1.36779	0.265254	5.15652	2.51577e-07	2.12261e-06
HORVU3Hr1G082690	597.243	-1.04346	0.108701	-9.59929	8.04952e-22	4.54685e-20
HORVU3Hr1G083520	157.363	-1.29264	0.245997	-5.25469	1.48271e-07	1.30308e-06
HORVU3Hr1G083650	647.212	1.62159	0.189338	8.56456	1.0849e-17	3.75627e-16
HORVU3Hr1G083670	13.6364	3.97295	1.2343	3.21879	0.00128734	0.00496034
HORVU3Hr1G083680	305.23	4.43467	0.372478	11.9058	1.10335e-32	1.98133e-30
HORVU3Hr1G083740	38.9631	2.61117	0.593009	4.40326	1.06637e-05	6.57782e-05
HORVU3Hr1G083820	25.1065	2.1409	0.273047	7.84076	4.47834e-15	1.11292e-13
HORVU3Hr1G084220	356.439	1.39228	0.245678	5.6671	1.45235e-08	1.48588e-07
HORVU3Hr1G084250	2.31852	1.57561	0.527222	2.98852	0.00280335	0.00980906
HORVU3Hr1G084530	7.27937	-1.36202	0.334265	-4.07467	4.60789e-05	0.000250973
HORVU3Hr1G085100	66.0462	-2.15775	0.448788	-4.80796	1.52479e-06	1.10719e-05
HORVU3Hr1G085360	11.2208	1.08283	0.399235	2.71226	0.00668254	0.020762
HORVU3Hr1G085480	598.41	1.03689	0.292896	3.54012	0.000399938	0.00176248
HORVU3Hr1G085860	2494.49	-1.49255	0.122067	-12.2273	2.22314e-34	4.73411e-32
HORVU3Hr1G085890	1822.85	1.01845	0.283213	3.59605	0.000323089	0.00145918
HORVU3Hr1G085930	503.142	-1.20808	0.285818	-4.22675	2.37089e-05	0.000136746
HORVU3Hr1G086040	1016.67	1.07004	0.173429	6.16992	6.83239e-10	8.68504e-09
HORVU3Hr1G086150	72.7164	4.49539	0.439851	10.2202	1.6093e-24	1.22935e-22
HORVU3Hr1G086200	12.9926	-7.67193	1.04196	-7.363	1.79825e-13	3.68266e-12
HORVU3Hr1G086220	473.748	1.85658	0.321363	5.77719	7.59575e-09	8.18158e-08
HORVU3Hr1G086230	45.9771	2.68253	0.35808	7.49143	6.81297e-14	1.48094e-12
HORVU3Hr1G086240	36.4545	1.74213	0.371956	4.68369	2.81751e-06	1.94207e-05
HORVU3Hr1G086700	11.4065	-3.14277	0.787188	-3.99239	6.54094e-05	0.000343431
HORVU3Hr1G086790	4.17888	3.42022	0.769783	4.4431	8.86717e-06	5.56232e-05
HORVU3Hr1G086840	28.8856	4.73655	0.653052	7.25295	4.0778e-13	7.90685e-12
HORVU3Hr1G086960	3.26798	4.09594	0.827343	4.95071	7.39422e-07	5.71681e-06
HORVU3Hr1G086980	1.52404	3.44536	0.811759	4.24431	2.19268e-05	0.000127384
HORVU3Hr1G087010	542.508	2.24227	0.612966	3.65806	0.000254132	0.00117306
HORVU3Hr1G087020	69.9114	5.13551	0.455522	11.2739	1.76605e-29	2.1355e-27
HORVU3Hr1G087050	478.468	1.23919	0.238039	5.20584	1.93117e-07	1.66618e-06
HORVU3Hr1G087180	511.897	-1.24611	0.2424	-5.14075	2.73651e-07	2.29039e-06
HORVU3Hr1G087210	2091.07	-1.67969	0.26199	-6.41125	1.44332e-10	2.02865e-09
HORVU3Hr1G087420	94.1949	-5.16086	0.68294	-7.55682	4.13031e-14	9.20256e-13
HORVU3Hr1G087430	43.8594	-1.6892	0.283748	-5.95318	2.62988e-09	3.05714e-08
HORVU3Hr1G087470	26.0497	-1.62355	0.333336	-4.87061	1.11254e-06	8.31396e-06
HORVU3Hr1G087550	76.1468	1.21425	0.178559	6.80028	1.04417e-11	1.6863e-10
HORVU3Hr1G087570	18.9176	-2.49433	0.920625	-2.70938	0.00674083	0.0209215
HORVU3Hr1G087610	1.26399	2.70418	0.944126	2.86421	0.00418053	0.0138657
HORVU3Hr1G087720	124.22	-1.15296	0.261643	-4.40661	1.04999e-05	6.48687e-05
HORVU3Hr1G087740	2019.33	1.81179	0.30415	5.95689	2.57085e-09	2.99141e-08
HORVU3Hr1G088080	31.9306	-1.10862	0.394425	-2.81074	0.00494284	0.0160123
HORVU3Hr1G088190	293.168	-1.23334	0.256811	-4.80252	1.56685e-06	1.13392e-05
HORVU3Hr1G088200	2397.38	1.76142	0.213092	8.26602	1.38501e-16	4.19743e-15
HORVU3Hr1G088270	17.4569	-2.00156	0.553512	-3.6161	0.000299071	0.00135938
HORVU3Hr1G088360	57.6557	-1.58085	0.502629	-3.14517	0.00165991	0.00620707
HORVU3Hr1G089290	3243.89	-1.3738	0.151509	-9.06745	1.21832e-19	5.22576e-18
HORVU3Hr1G089370	2284.28	-1.46965	0.214983	-6.83611	8.13732e-12	1.33749e-10
HORVU3Hr1G089380	1562.16	-1.72048	0.285879	-6.01823	1.7634e-09	2.10584e-08
HORVU3Hr1G089830	17886.3	1.53075	0.141877	10.7893	3.86677e-27	3.7978e-25
HORVU3Hr1G090220	294.2	2.42588	0.533937	4.54338	5.536e-06	3.62879e-05
HORVU3Hr1G090410	52.9442	2.27103	0.401866	5.65122	1.59312e-08	1.6182e-07
HORVU3Hr1G090560	1542.01	1.51081	0.154735	9.76385	1.60929e-22	9.99898e-21
HORVU3Hr1G090980	39.3796	-2.69348	0.502391	-5.36131	8.26198e-08	7.5369e-07
HORVU3Hr1G091120	126.644	1.50037	0.526952	2.84726	0.00440975	0.01452
HORVU3Hr1G091230	76.0839	1.84327	0.331345	5.56299	2.65194e-08	2.5951e-07
HORVU3Hr1G091320	3.59513	-2.18273	0.869702	-2.50975	0.0120817	0.0344376
HORVU3Hr1G091360	149.077	1.37092	0.167731	8.17335	2.99952e-16	8.59254e-15
HORVU3Hr1G092270	4.10772	4.80927	0.871306	5.51962	3.39742e-08	3.2819e-07
HORVU3Hr1G092370	0.951459	2.65101	0.93661	2.83043	0.0046485	0.0152021
HORVU3Hr1G092680	2211.43	1.39678	0.191444	7.29602	2.96413e-13	5.88498e-12
HORVU3Hr1G092820	1.45721	2.73652	0.805264	3.39829	0.000678094	0.00281376
HORVU3Hr1G092870	16.2418	2.0711	0.401868	5.15367	2.55439e-07	2.15218e-06
HORVU3Hr1G092980	1.80863	-3.36805	1.04424	-3.22538	0.00125807	0.00486782
HORVU3Hr1G093100	19053.2	4.61732	0.322957	14.297	2.28395e-46	1.48537e-43
HORVU3Hr1G093180	3.36566	-2.75632	0.961126	-2.8678	0.00413336	0.013732
HORVU3Hr1G093930	674.125	1.09251	0.126173	8.65883	4.76631e-18	1.70419e-16
HORVU3Hr1G094240	526.13	1.19182	0.417856	2.85223	0.00434137	0.0143242
HORVU3Hr1G094250	27.5614	4.84745	0.623853	7.77018	7.83727e-15	1.90493e-13
HORVU3Hr1G094320	12.9477	1.72915	0.398882	4.335	1.45761e-05	8.75113e-05
HORVU3Hr1G094340	606.268	5.70749	0.338318	16.8702	7.45348e-64	2.56219e-60
HORVU3Hr1G094370	50.3088	4.91953	0.65148	7.55132	4.30856e-14	9.58196e-13
HORVU3Hr1G094900	39.9717	1.03292	0.340414	3.0343	0.00241091	0.00859462
HORVU3Hr1G095080	24.4795	-1.3985	0.517831	-2.70068	0.00691971	0.0213967
HORVU3Hr1G095580	44.0065	1.54684	0.337732	4.58009	4.6477e-06	3.08518e-05
HORVU3Hr1G095670	3.21434	2.01384	0.745457	2.70149	0.00690293	0.0213503
HORVU3Hr1G095700	47339.5	-1.06136	0.100272	-10.5848	3.50601e-26	3.14796e-24
HORVU3Hr1G095730	168.663	6.18972	0.60714	10.1949	2.09009e-24	1.57661e-22
HORVU3Hr1G095790	8.75963	2.44689	0.711605	3.43855	0.000584835	0.0024659
HORVU3Hr1G095820	464.118	1.8179	0.175589	10.3531	4.04976e-25	3.33731e-23
HORVU3Hr1G095830	37.6528	1.58062	0.217438	7.26928	3.614e-13	7.07596e-12
HORVU3Hr1G096120	34.2932	-1.21644	0.324518	-3.74845	0.000177928	0.000851019
HORVU3Hr1G096210	1618.1	1.17574	0.142183	8.26923	1.34823e-16	4.09111e-15
HORVU3Hr1G096240	1.2902	2.15232	0.906206	2.37509	0.0175448	0.047045
HORVU3Hr1G096280	687.428	5.08324	0.348046	14.6051	2.60648e-48	2.02321e-45
HORVU3Hr1G096360	232.004	5.41205	0.55035	9.83384	8.04916e-23	5.13759e-21
HORVU3Hr1G096760	1058.18	2.83669	0.188793	15.0254	5.0052e-51	5.23653e-48
HORVU3Hr1G096830	2137.59	1.11619	0.17436	6.40165	1.53709e-10	2.15291e-09
HORVU3Hr1G096920	448.157	1.05531	0.13059	8.08105	6.42112e-16	1.78541e-14
HORVU3Hr1G097210	139.121	1.32616	0.226014	5.8676	4.42136e-09	4.92552e-08
HORVU3Hr1G097270	5.01929	-1.12381	0.366004	-3.07049	0.00213711	0.00773022
HORVU3Hr1G097300	54.2236	4.80796	0.434193	11.0733	1.69036e-28	1.8405e-26
HORVU3Hr1G097400	0.658156	-2.90573	1.23428	-2.35419	0.018563	0.0493186
HORVU3Hr1G098580	31.853	2.4165	0.356495	6.77848	1.21445e-11	1.94692e-10
HORVU3Hr1G098610	16.1553	1.90721	0.619011	3.08105	0.0020627	0.00749542
HORVU3Hr1G098730	55.9257	1.50413	0.376069	3.99963	6.34429e-05	0.000334713
HORVU3Hr1G099160	35.2349	1.50023	0.465394	3.22358	0.00126598	0.00488976
HORVU3Hr1G099220	764.275	1.2928	0.219961	5.87739	4.16795e-09	4.67133e-08
HORVU3Hr1G099530	978.598	5.08414	0.343476	14.802	1.42132e-49	1.26678e-46
HORVU3Hr1G099550	0.739094	2.79416	1.02142	2.73556	0.00622741	0.0195423
HORVU3Hr1G099560	2.47879	1.69221	0.608212	2.78226	0.00539811	0.0172916
HORVU3Hr1G099590	97.2495	2.3014	0.321597	7.15618	8.29572e-13	1.55225e-11
HORVU3Hr1G099630	135.845	1.76849	0.245019	7.21776	5.28518e-13	1.01337e-11
HORVU3Hr1G099760	11.0987	3.5111	0.745932	4.70699	2.51401e-06	1.74739e-05
HORVU3Hr1G100030	7.58346	1.28799	0.523154	2.46197	0.0138178	0.0385459
HORVU3Hr1G100190	229.393	5.92045	0.528618	11.1999	4.08404e-29	4.77059e-27
HORVU3Hr1G101240	1.37001	-2.09373	0.852124	-2.45708	0.0140072	0.0390156
HORVU3Hr1G101950	5.35419	1.34074	0.472446	2.83788	0.0045414	0.0149046
HORVU3Hr1G101970	6.81879	1.2947	0.431434	3.00092	0.00269167	0.00948313
HORVU3Hr1G104790	22.4342	1.24435	0.236451	5.26262	1.42015e-07	1.25176e-06
HORVU3Hr1G104940	8779.85	5.3986	0.384307	14.0476	7.96602e-45	4.79216e-42
HORVU3Hr1G105190	219.032	3.48031	0.409564	8.4976	1.93557e-17	6.45987e-16
HORVU3Hr1G105290	333.854	3.06394	0.557699	5.49391	3.93141e-08	3.76898e-07
HORVU3Hr1G105300	1971.38	1.46965	0.251226	5.84991	4.91831e-09	5.43385e-08
HORVU3Hr1G105400	163.46	3.28333	0.402657	8.15416	3.51619e-16	1.0013e-14
HORVU3Hr1G105420	916.327	4.62332	0.458253	10.089	6.17973e-24	4.38651e-22
HORVU3Hr1G105560	85.3937	4.86898	0.514661	9.46057	3.06282e-21	1.59871e-19
HORVU3Hr1G105600	114.661	3.10946	0.448531	6.93254	4.13339e-12	7.11967e-11
HORVU3Hr1G105630	11.0117	3.09217	0.916216	3.37494	0.000738317	0.00303021
HORVU3Hr1G105870	569.475	2.39172	0.248141	9.63857	5.495e-22	3.17089e-20
HORVU3Hr1G105880	3648.26	-1.13801	0.1504	-7.56656	3.83237e-14	8.56252e-13
HORVU3Hr1G105890	2.50068	3.62903	0.758695	4.78325	1.7248e-06	1.24114e-05
HORVU3Hr1G105920	18.7156	2.85097	0.53772	5.30196	1.14569e-07	1.02541e-06
HORVU3Hr1G106090	256.386	-1.13389	0.219132	-5.17448	2.28549e-07	1.94538e-06
HORVU3Hr1G106310	4.41593	-1.76447	0.709159	-2.48812	0.012842	0.0362697
HORVU3Hr1G106450	6.98498	2.29656	0.629794	3.64652	0.000265812	0.00122182
HORVU3Hr1G106880	7.81649	1.05031	0.365635	2.87256	0.00407155	0.0135547
HORVU3Hr1G106950	1188.12	1.63074	0.198388	8.21993	2.0362e-16	6.04902e-15
HORVU3Hr1G107960	3.90228	-1.1564	0.444072	-2.60407	0.00921226	0.0272898
HORVU3Hr1G108100	1514.62	2.74927	0.357448	7.69139	1.45544e-14	3.41014e-13
HORVU3Hr1G108360	504.373	3.36491	0.353741	9.51234	1.86419e-21	1.00804e-19
HORVU3Hr1G108370	5.58814	6.22148	0.855282	7.27418	3.48519e-13	6.82932e-12
HORVU3Hr1G108500	12.3417	1.25679	0.305737	4.1107	3.9446e-05	0.000217704
HORVU3Hr1G108630	70.5251	3.70055	0.427563	8.65499	4.92969e-18	1.75999e-16
HORVU3Hr1G108680	14.3309	-1.36963	0.541311	-2.53021	0.0113996	0.0327884
HORVU3Hr1G109040	0.954092	2.75288	1.16323	2.36659	0.017953	0.0479418
HORVU3Hr1G109170	42.4634	5.79161	0.711664	8.13813	4.01437e-16	1.13778e-14
HORVU3Hr1G109180	13.2976	6.43865	0.800362	8.04467	8.64771e-16	2.35662e-14
HORVU3Hr1G109220	26.7695	4.82704	0.604441	7.98595	1.3944e-15	3.70917e-14
HORVU3Hr1G109230	14.949	4.42937	0.596549	7.42499	1.12791e-13	2.37454e-12
HORVU3Hr1G109300	1915.65	-1.1346	0.182002	-6.23403	4.54599e-10	5.94511e-09
HORVU3Hr1G109350	940.769	8.4778	0.875308	9.68551	3.47483e-22	2.06967e-20
HORVU3Hr1G109430	107.767	5.09282	0.579899	8.78226	1.6022e-18	6.07145e-17
HORVU3Hr1G109460	131.267	4.23693	0.430265	9.84726	7.04406e-23	4.53212e-21
HORVU3Hr1G109590	64.4279	4.07812	0.579817	7.03347	2.01465e-12	3.6151e-11
HORVU3Hr1G110320	12.9151	-3.64054	0.505265	-7.20521	5.79557e-13	1.10858e-11
HORVU3Hr1G110330	12964.9	-3.29479	0.504192	-6.5348	6.36931e-11	9.37399e-10
HORVU3Hr1G110580	24.1321	3.24741	0.601074	5.40268	6.56529e-08	6.06684e-07
HORVU3Hr1G110720	5.67405	1.46838	0.580259	2.53056	0.0113881	0.0327673
HORVU3Hr1G111160	18.0548	-4.45167	1.82294	-2.44203	0.0146049	0.040437
HORVU3Hr1G111600	3242.27	8.80904	0.68328	12.8923	4.97549e-38	1.61619e-35
HORVU3Hr1G112010	90499.7	-1.30201	0.161507	-8.06161	7.52937e-16	2.07159e-14
HORVU3Hr1G112030	3.38591	2.15802	0.826992	2.60948	0.00906787	0.0269383
HORVU3Hr1G112040	17.1894	4.91035	1.3936	3.52351	0.000425879	0.00186157
HORVU3Hr1G112050	5.22975	3.4151	0.749559	4.55614	5.2101e-06	3.43293e-05
HORVU3Hr1G113100	322.828	1.30026	0.216602	6.00298	1.93734e-09	2.30247e-08
HORVU3Hr1G113120	511.025	5.30514	0.628881	8.43583	3.28848e-17	1.06502e-15
HORVU3Hr1G113200	19.2902	1.85691	0.347082	5.35007	8.79224e-08	7.98972e-07
HORVU3Hr1G113620	2966.43	5.76938	0.592375	9.73941	2.04748e-22	1.2379e-20
HORVU3Hr1G114150	3.74071	3.52176	0.767108	4.59096	4.41216e-06	2.94834e-05
HORVU3Hr1G114900	6.69771	1.80532	0.648475	2.78395	0.00537008	0.0172225
HORVU3Hr1G114990	18.0748	3.72078	0.431843	8.61603	6.93162e-18	2.4421e-16
HORVU3Hr1G115420	24.8349	3.06809	0.990166	3.09857	0.00194459	0.00712868
HORVU3Hr1G116300	26.9788	1.29343	0.358555	3.60735	0.000309341	0.00140103
HORVU3Hr1G117470	5.18254	3.61581	0.699452	5.16949	2.34736e-07	1.9903e-06
HORVU3Hr1G117480	13.1678	3.83142	0.542799	7.05862	1.6816e-12	3.0333e-11
HORVU3Hr1G117690	4.21025	3.48469	0.577254	6.03667	1.57326e-09	1.89287e-08
HORVU3Hr1G117910	194.504	1.87664	0.228178	8.22445	1.96088e-16	5.83968e-15
HORVU5Hr1G000630	1586.68	2.734	0.172512	15.8482	1.44753e-56	2.48799e-53
HORVU5Hr1G000640	16273.1	4.30696	0.286136	15.0521	3.34358e-51	3.83126e-48
HORVU5Hr1G000650	4.15557	2.7063	0.929642	2.91112	0.00360131	0.0121951
HORVU5Hr1G000910	35.0598	6.249	0.501883	12.4511	1.37917e-35	3.19106e-33
HORVU5Hr1G000940	692.161	5.97091	0.676812	8.82211	1.12322e-18	4.34536e-17
HORVU5Hr1G000980	36.0162	1.95055	0.478419	4.07708	4.5605e-05	0.000248786
HORVU5Hr1G001180	59160.4	-3.16184	0.523739	-6.03706	1.56951e-09	1.88979e-08
HORVU5Hr1G001730	1198.49	-1.08676	0.194566	-5.58554	2.32979e-08	2.29667e-07
HORVU5Hr1G001750	398.189	-1.28908	0.449625	-2.86701	0.00414364	0.0137624
HORVU5Hr1G002340	260.443	3.60578	0.319193	11.2966	1.36456e-29	1.69255e-27
HORVU5Hr1G004370	34.5966	-3.89572	1.44935	-2.68791	0.00719002	0.0221273
ENSRNA049480867	6.10419	-1.08833	0.460816	-2.36175	0.0181887	0.0484636
ENSRNA049480891	2.42441	-1.80723	0.560891	-3.22207	0.00127269	0.00491095
ENSRNA049480879	19.3233	-1.56086	0.443047	-3.52302	0.000426667	0.00186467
HORVU5Hr1G004700	2439.15	-3.44612	0.935097	-3.68531	0.000228429	0.00106672
HORVU5Hr1G005210	59.5131	6.22753	0.756089	8.23651	1.77313e-16	5.31344e-15
HORVU5Hr1G006190	4.14528	-2.12837	0.577889	-3.68301	0.000230495	0.00107471
HORVU5Hr1G006280	160.735	1.62345	0.23548	6.89423	5.41589e-12	9.17765e-11
HORVU5Hr1G007660	6.42846	1.35094	0.425126	3.17773	0.00148431	0.00562205
HORVU5Hr1G007760	5.51899	1.95884	0.483739	4.04938	5.13544e-05	0.000277037
HORVU5Hr1G008270	21.4459	3.8452	0.544479	7.06217	1.63922e-12	2.9613e-11
HORVU5Hr1G009460	188.098	1.2945	0.155647	8.3169	9.02911e-17	2.80345e-15
HORVU5Hr1G009840	262.167	5.20492	0.407434	12.7749	2.26506e-37	6.64683e-35
HORVU5Hr1G010120	9357.91	6.09861	0.430788	14.1569	1.69326e-45	1.04474e-42
HORVU5Hr1G010130	13570.8	6.56019	0.418415	15.6787	2.11627e-55	3.39492e-52
HORVU5Hr1G010150	16.6979	3.18723	0.466032	6.83909	7.96996e-12	1.31088e-10
HORVU5Hr1G010420	11.6947	3.37853	0.526154	6.42118	1.35224e-10	1.9062e-09
HORVU5Hr1G010560	32.9543	2.35919	0.598313	3.94307	8.04461e-05	0.000414601
HORVU5Hr1G010880	18.9453	7.01493	0.846902	8.28305	1.20055e-16	3.6522e-15
HORVU5Hr1G010960	189.519	-2.23278	0.821672	-2.71736	0.00658059	0.0204876
HORVU5Hr1G011050	2.48411	3.13948	0.659782	4.75836	1.95173e-06	1.3903e-05
HORVU5Hr1G011640	51.1995	1.95899	0.329276	5.94938	2.69153e-09	3.12127e-08
HORVU5Hr1G011730	114.217	1.9412	0.813075	2.38748	0.0169642	0.0457528
HORVU5Hr1G011780	72.4152	-1.19805	0.426684	-2.80781	0.004988	0.0161391
HORVU5Hr1G011920	8.12908	1.01461	0.378736	2.67893	0.00738568	0.0226339
HORVU5Hr1G012010	144.291	1.32607	0.553398	2.39624	0.0165643	0.0448506
HORVU5Hr1G012040	460.874	3.21393	0.590016	5.44719	5.11718e-08	4.80304e-07
HORVU5Hr1G012120	419.207	3.21117	0.368661	8.71035	3.0295e-18	1.10872e-16
HORVU5Hr1G014060	97.5748	3.13524	0.359948	8.71026	3.03177e-18	1.10872e-16
HORVU5Hr1G014070	12.2687	2.98803	0.480147	6.22316	4.87241e-10	6.33755e-09
HORVU5Hr1G014130	5.66276	2.6855	0.830915	3.23198	0.00122934	0.00477046
HORVU5Hr1G014300	2477.31	-1.14055	0.21228	-5.37286	7.74984e-08	7.08797e-07
HORVU5Hr1G014320	67.251	-2.20874	0.307158	-7.19087	6.43807e-13	1.22466e-11
HORVU5Hr1G015120	3.55355	1.18478	0.504145	2.35009	0.0187691	0.0497731
HORVU5Hr1G016400	627.014	1.11896	0.189992	5.88949	3.87383e-09	4.35793e-08
HORVU5Hr1G016810	515.839	-1.80398	0.241572	-7.46767	8.16287e-14	1.74598e-12
HORVU5Hr1G016990	0.843209	2.25632	0.905657	2.49136	0.0127254	0.0359742
HORVU5Hr1G017720	9.68457	1.2528	0.380506	3.29246	0.000993136	0.00394744
HORVU5Hr1G017960	1.8073	3.59846	0.723118	4.97631	6.48072e-07	5.07278e-06
HORVU5Hr1G018220	563.061	-1.95406	0.410064	-4.76526	1.88615e-06	1.34878e-05
HORVU5Hr1G018590	4.87309	-1.74915	0.590305	-2.96313	0.00304531	0.0105392
HORVU5Hr1G018960	4.58547	-1.97297	0.584744	-3.37408	0.00074062	0.00303863
HORVU5Hr1G019820	766.109	4.67358	0.291282	16.0449	6.20987e-58	1.49428e-54
HORVU5Hr1G019880	39.3158	1.40011	0.39568	3.5385	0.000402405	0.00177248
HORVU5Hr1G020310	9.67521	-4.27627	0.81713	-5.23328	1.66533e-07	1.45296e-06
HORVU5Hr1G020880	9.09493	-2.60072	0.540149	-4.81482	1.4733e-06	1.07365e-05
HORVU5Hr1G021230	155.124	3.01287	0.474978	6.34318	2.25076e-10	3.08426e-09
HORVU5Hr1G021270	9.88338	1.03058	0.288482	3.57241	0.000353705	0.00158054
HORVU5Hr1G021280	7.79686	1.16344	0.356305	3.26528	0.00109356	0.00430325
HORVU5Hr1G021300	547.996	-1.54456	0.128974	-11.9758	4.75868e-33	9.01639e-31
HORVU5Hr1G021560	3.05256	1.30665	0.548427	2.38255	0.0171934	0.0462676
HORVU5Hr1G021610	95.1619	-1.32901	0.185385	-7.16891	7.55957e-13	1.42448e-11
HORVU5Hr1G022040	5.03639	2.58879	0.497188	5.20688	1.92046e-07	1.65813e-06
HORVU5Hr1G022500	4.74165	-2.46868	0.849325	-2.90664	0.00365336	0.0123538
HORVU5Hr1G022550	29.2794	-1.93621	0.475945	-4.06813	4.7392e-05	0.000257774
HORVU5Hr1G022690	19.0429	1.71397	0.620237	2.76341	0.00572001	0.0181728
HORVU5Hr1G022960	17.6124	1.07533	0.327394	3.2845	0.00102165	0.00404731
HORVU5Hr1G023160	829.185	-1.6198	0.360562	-4.49243	7.04163e-06	4.51968e-05
HORVU5Hr1G023430	1.00639	-2.14919	0.675414	-3.18203	0.00146247	0.00554632
HORVU5Hr1G023530	688.453	2.65012	0.227773	11.6349	2.73768e-31	4.09172e-29
HORVU5Hr1G023660	1.64313	3.86261	0.840192	4.59729	4.28021e-06	2.86733e-05
HORVU5Hr1G023710	5.56937	1.1295	0.320622	3.52283	0.00042696	0.00186528
HORVU5Hr1G023720	94.8345	6.31562	0.499833	12.6355	1.34606e-36	3.59893e-34
HORVU5Hr1G023730	322.969	5.68937	0.432531	13.1537	1.62079e-39	6.2905e-37
HORVU5Hr1G024040	11.9174	-1.52376	0.458783	-3.32132	0.000895935	0.00358956
HORVU5Hr1G024390	41.0702	1.79471	0.246488	7.28112	3.31055e-13	6.51897e-12
HORVU5Hr1G024400	614.988	3.18024	0.342527	9.28464	1.62261e-20	7.77788e-19
ENSRNA049477372	6.32543	1.12844	0.375475	3.00537	0.0026526	0.00935779
HORVU5Hr1G025530	18.8399	-1.52646	0.362545	-4.2104	2.54917e-05	0.000146119
HORVU5Hr1G025690	123.833	-1.70488	0.711792	-2.39519	0.0166116	0.044945
HORVU5Hr1G025760	46.8077	-4.54785	0.477335	-9.52758	1.60999e-21	8.80481e-20
HORVU5Hr1G026270	20.8151	4.08916	0.374334	10.9238	8.86748e-28	9.11873e-26
HORVU5Hr1G026360	110.053	-1.22105	0.25587	-4.77214	1.82279e-06	1.30619e-05
HORVU5Hr1G028140	7.10838	-2.36135	0.767291	-3.07752	0.00208732	0.00757058
HORVU5Hr1G030110	2.79515	-1.26992	0.468313	-2.71169	0.00669418	0.0207928
HORVU5Hr1G034830	20.3036	4.08084	0.403029	10.1254	4.2608e-24	3.06053e-22
HORVU5Hr1G035940	0.699543	2.04477	0.870802	2.34814	0.0188674	0.0499676
HORVU5Hr1G036790	1506.87	1.0052	0.163814	6.13626	8.44859e-10	1.05774e-08
HORVU5Hr1G037120	303.757	1.34352	0.133452	10.0675	7.69254e-24	5.42832e-22
HORVU5Hr1G037990	524.235	1.54731	0.155076	9.97773	1.90786e-23	1.30053e-21
HORVU5Hr1G038840	116.779	1.2155	0.234525	5.18282	2.18557e-07	1.86627e-06
HORVU5Hr1G040210	193.956	1.32287	0.212415	6.22778	4.7308e-10	6.17339e-09
HORVU5Hr1G040310	133.972	1.43935	0.276789	5.20018	1.99101e-07	1.7141e-06
HORVU5Hr1G040360	3.25937	1.47817	0.616979	2.39582	0.0165833	0.044892
HORVU5Hr1G040610	10.1288	1.87078	0.297034	6.29819	3.01138e-10	4.05726e-09
HORVU5Hr1G041590	185.148	6.38046	0.92727	6.88091	5.94727e-12	1.00076e-10
HORVU5Hr1G041660	996.688	5.52416	0.593652	9.30539	1.33503e-20	6.47679e-19
HORVU5Hr1G041870	300.711	1.31317	0.166748	7.87514	3.40349e-15	8.63904e-14
HORVU5Hr1G042320	7.30389	1.06971	0.309065	3.46111	0.000537956	0.00229153
HORVU5Hr1G042740	575.339	1.52309	0.171743	8.86841	7.42006e-19	2.92703e-17
HORVU5Hr1G043010	59.9737	3.26521	0.409695	7.96986	1.58852e-15	4.18213e-14
HORVU5Hr1G043460	187.547	2.42008	0.258773	9.35213	8.59027e-21	4.23581e-19
HORVU5Hr1G044330	25.8575	-1.09075	0.377198	-2.89171	0.00383152	0.0128732
HORVU5Hr1G044370	0.999064	2.87548	1.14725	2.50642	0.0121962	0.0346981
HORVU5Hr1G044410	1393.65	-1.11976	0.15285	-7.32589	2.37312e-13	4.79868e-12
HORVU5Hr1G044710	8.5518	-1.18869	0.46352	-2.56448	0.0103332	0.0301537
HORVU5Hr1G044960	55.0917	1.02067	0.211844	4.81803	1.44981e-06	1.06103e-05
HORVU5Hr1G045570	6.25878	2.37766	0.495832	4.79529	1.62441e-06	1.17206e-05
HORVU5Hr1G045640	54.1126	1.10491	0.291319	3.79277	0.000148979	0.000725684
HORVU5Hr1G045650	2.94002	1.963	0.798133	2.45948	0.0139137	0.0387888
HORVU5Hr1G045700	33.4603	1.55597	0.263213	5.91144	3.39121e-09	3.85828e-08
HORVU5Hr1G045710	1.1438	-2.58947	0.990195	-2.61511	0.00891987	0.0265347
HORVU5Hr1G045770	1.1125	-3.29211	0.929208	-3.54292	0.000395727	0.00174659
HORVU5Hr1G045850	2883.83	2.51569	0.238502	10.5479	5.19409e-26	4.54492e-24
HORVU5Hr1G045990	461.216	-1.5466	0.210163	-7.35908	1.85182e-13	3.78272e-12
HORVU5Hr1G046370	85.6966	2.15264	0.208768	10.3111	6.27492e-25	5.06689e-23
HORVU5Hr1G046480	1561.04	-2.6413	0.317943	-8.30748	9.77574e-17	3.01582e-15
HORVU5Hr1G046520	13456.5	-1.00598	0.184955	-5.43905	5.35643e-08	5.0094e-07
HORVU5Hr1G046900	48.1066	1.72953	0.37222	4.64652	3.37588e-06	2.30124e-05
HORVU5Hr1G047050	1.22681	2.70428	0.67883	3.98373	6.78421e-05	0.000355042
HORVU5Hr1G047060	375.201	2.31751	0.216671	10.696	1.06273e-26	1.00284e-24
HORVU5Hr1G047070	46.2414	1.31483	0.384803	3.41689	0.00063342	0.0026494
HORVU5Hr1G047110	13.3329	1.0872	0.315334	3.44777	0.000565239	0.00239313
HORVU5Hr1G047520	11.2686	3.0368	0.558523	5.4372	5.41258e-08	5.05797e-07
HORVU5Hr1G047630	37.1131	-3.13752	0.589714	-5.3204	1.03537e-07	9.33464e-07
HORVU5Hr1G047840	48.7709	1.43321	0.247782	5.78417	7.28716e-09	7.87032e-08
HORVU5Hr1G047920	28.8097	3.90969	0.445904	8.768	1.81869e-18	6.84867e-17
HORVU5Hr1G048810	670.052	1.93403	0.282652	6.84244	7.78542e-12	1.2814e-10
HORVU5Hr1G048890	1183.16	1.15788	0.140909	8.21724	2.08237e-16	6.17856e-15
HORVU5Hr1G049260	2.66157	3.73195	0.675347	5.52598	3.27644e-08	3.17012e-07
ENSRNA049473924	151.944	-1.57738	0.186155	-8.47347	2.38187e-17	7.87292e-16
HORVU5Hr1G050240	904.352	1.14341	0.204422	5.59336	2.22715e-08	2.20271e-07
HORVU5Hr1G050270	88.6335	-1.14609	0.202958	-5.64695	1.63317e-08	1.65539e-07
HORVU5Hr1G050510	647.533	-1.30714	0.166263	-7.86187	3.78436e-15	9.53541e-14
HORVU5Hr1G051760	13.7194	1.10163	0.323014	3.41047	0.000648504	0.00270543
HORVU5Hr1G051970	51.1373	6.40373	0.657243	9.74333	1.97e-22	1.19406e-20
HORVU5Hr1G052150	153.303	1.86893	0.416629	4.48584	7.2628e-06	4.64552e-05
HORVU5Hr1G052310	8.96599	-2.81515	0.607904	-4.6309	3.64072e-06	2.46779e-05
HORVU5Hr1G052760	34.5674	4.63188	0.492588	9.40316	5.29501e-21	2.70518e-19
HORVU5Hr1G053010	10.9083	1.75065	0.465163	3.76352	0.00016754	0.000807919
HORVU5Hr1G053020	10.9483	-1.48002	0.336757	-4.39492	1.10815e-05	6.80761e-05
HORVU5Hr1G053160	2.26737	1.77173	0.605954	2.92386	0.00345718	0.011775
HORVU5Hr1G053480	687.271	1.30876	0.450151	2.90737	0.00364479	0.0123277
HORVU5Hr1G053580	51.7095	1.00972	0.293575	3.43939	0.000583027	0.00245871
HORVU5Hr1G055010	16.7435	1.24753	0.327299	3.8116	0.000138073	0.000678049
HORVU5Hr1G055180	0.590241	2.49191	0.982048	2.53747	0.0111658	0.0322007
HORVU5Hr1G055850	1921.4	1.69889	0.180104	9.43284	3.99141e-21	2.06994e-19
HORVU5Hr1G055920	1378.19	1.21805	0.101705	11.9763	4.73186e-33	9.01639e-31
HORVU5Hr1G055950	7904.91	7.38496	0.503415	14.6697	1.00738e-48	8.08019e-46
HORVU5Hr1G056040	3510.3	7.32278	0.58909	12.4307	1.78135e-35	4.04383e-33
HORVU5Hr1G056130	874.109	2.5954	0.236438	10.9771	4.92436e-28	5.22004e-26
HORVU5Hr1G056270	238.905	-1.02153	0.180072	-5.67291	1.40396e-08	1.44653e-07
HORVU5Hr1G056300	1.41428	-3.44442	1.04415	-3.29876	0.000971123	0.00386826
HORVU5Hr1G056420	119.533	4.92626	0.468831	10.5075	7.97515e-26	6.8294e-24
HORVU5Hr1G056450	9.46572	1.26449	0.285385	4.43084	9.3865e-06	5.85452e-05
HORVU5Hr1G057090	2297.58	2.57109	0.367137	7.00308	2.50404e-12	4.42723e-11
HORVU5Hr1G057210	3.81914	1.02311	0.405227	2.52479	0.0115767	0.0332145
HORVU5Hr1G057320	21.8401	1.44674	0.254691	5.68036	1.34409e-08	1.3899e-07
HORVU5Hr1G057670	165.974	1.34251	0.20191	6.64907	2.94944e-11	4.52342e-10
HORVU5Hr1G057800	199.502	5.63997	0.523721	10.769	4.82004e-27	4.6768e-25
HORVU5Hr1G058020	630.196	1.91436	0.212265	9.01875	1.90251e-19	8.00353e-18
HORVU5Hr1G058060	8.56472	6.84975	0.779157	8.79124	1.47923e-18	5.62319e-17
HORVU5Hr1G058170	203.15	1.12062	0.189912	5.90076	3.61829e-09	4.08573e-08
HORVU5Hr1G058300	8937.94	-1.09063	0.184606	-5.9079	3.46503e-09	3.93483e-08
HORVU5Hr1G059070	84.1516	-1.1386	0.254926	-4.46641	7.95448e-06	5.0331e-05
HORVU5Hr1G059140	11665.3	-1.40181	0.204668	-6.84915	7.42895e-12	1.22777e-10
HORVU5Hr1G059160	4.42657	-3.47225	0.708377	-4.90169	9.50144e-07	7.20105e-06
HORVU5Hr1G059530	456.528	1.04594	0.241732	4.32685	1.51258e-05	9.0563e-05
HORVU5Hr1G059890	5.11662	1.29283	0.414868	3.11625	0.00183165	0.0067655
HORVU5Hr1G060070	1543.32	1.20868	0.160834	7.51508	5.68758e-14	1.24645e-12
HORVU5Hr1G060140	184.186	5.50166	0.322089	17.0812	2.04983e-65	9.86503e-62
HORVU5Hr1G060280	1.9194	-1.64963	0.667585	-2.47104	0.013472	0.0377213
HORVU5Hr1G060370	5.75147	-1.31759	0.349542	-3.76947	0.000163591	0.000790462
HORVU5Hr1G060580	18.2373	1.56048	0.469699	3.3223	0.000892781	0.00357931
HORVU5Hr1G060620	330.997	1.85639	0.219325	8.46409	2.58156e-17	8.48156e-16
HORVU5Hr1G060650	17.1448	3.5702	0.526793	6.77723	1.22499e-11	1.96251e-10
HORVU5Hr1G061150	161.616	1.29075	0.234967	5.4933	3.94486e-08	3.77887e-07
HORVU5Hr1G061160	8.26077	-2.60776	0.599717	-4.34832	1.37184e-05	8.26918e-05
HORVU5Hr1G061580	159.853	1.96014	0.242375	8.08721	6.10454e-16	1.7041e-14
HORVU5Hr1G061760	2.42294	1.72774	0.631059	2.73785	0.00618423	0.0194321
HORVU5Hr1G061860	9.55282	1.70114	0.693841	2.45177	0.0142156	0.0395046
HORVU5Hr1G061880	14.3155	1.75768	0.544973	3.22527	0.00125853	0.00486882
HORVU5Hr1G061930	556.847	4.46498	0.350068	12.7546	2.93906e-37	8.5208e-35
HORVU5Hr1G061950	588.515	3.43928	0.289658	11.8736	1.62329e-32	2.81016e-30
HORVU5Hr1G062090	940.641	1.11267	0.368116	3.02262	0.00250599	0.00889403
HORVU5Hr1G062290	236.985	-1.33591	0.419533	-3.18428	0.00145113	0.00550765
HORVU5Hr1G062300	78.2795	1.90057	0.267914	7.09398	1.30308e-12	2.38268e-11
HORVU5Hr1G062410	9464.11	3.83052	0.210986	18.1553	1.16497e-73	9.3442e-70
HORVU5Hr1G062580	9.1681	-1.03823	0.395266	-2.62667	0.00862259	0.0257938
HORVU5Hr1G062720	13.1533	-3.04153	0.518405	-5.86709	4.43517e-09	4.93862e-08
HORVU5Hr1G062860	37.7314	1.5565	0.328324	4.74074	2.12943e-06	1.50354e-05
HORVU5Hr1G063270	104.47	2.77955	0.349945	7.94283	1.97622e-15	5.15768e-14
HORVU5Hr1G063330	36.5119	1.72617	0.442626	3.89984	9.62574e-05	0.000487733
HORVU5Hr1G063340	1272.85	1.47187	0.366578	4.01517	5.94028e-05	0.000315473
HORVU5Hr1G063360	59.3642	-2.12547	0.4545	-4.67649	2.91822e-06	2.00861e-05
HORVU5Hr1G063390	16.9031	-1.91366	0.462446	-4.13812	3.50157e-05	0.000195141
HORVU5Hr1G063410	0.829329	2.739	1.06168	2.57988	0.00988347	0.0289938
HORVU5Hr1G063430	206.848	2.65058	0.383838	6.90547	5.0038e-12	8.54552e-11
HORVU5Hr1G063440	167.074	1.52461	0.205998	7.40109	1.3507e-13	2.81402e-12
HORVU5Hr1G063480	723.601	2.25146	0.241495	9.32304	1.13055e-20	5.49584e-19
HORVU5Hr1G063510	122.142	4.39691	0.412587	10.6569	1.61838e-26	1.5036e-24
HORVU5Hr1G063540	64.0127	3.79839	0.358991	10.5807	3.66086e-26	3.27477e-24
HORVU5Hr1G063570	131.196	-1.86146	0.325822	-5.71313	1.10917e-08	1.16397e-07
HORVU5Hr1G063620	408.023	-3.2763	0.314975	-10.4018	2.43388e-25	2.02652e-23
HORVU5Hr1G063630	415.383	-3.53979	0.474114	-7.46611	8.25977e-14	1.76514e-12
HORVU5Hr1G063650	845.661	-1.49998	0.204088	-7.34969	1.9866e-13	4.0487e-12
HORVU5Hr1G063660	21.1632	-3.98429	0.541003	-7.36464	1.77629e-13	3.64389e-12
HORVU5Hr1G063670	44.8141	-2.15187	0.556676	-3.86556	0.000110833	0.000554693
HORVU5Hr1G063820	855.07	-1.25846	0.199711	-6.30141	2.94958e-10	3.97623e-09
HORVU5Hr1G064010	216.319	1.28138	0.200514	6.39048	1.65368e-10	2.31217e-09
HORVU5Hr1G064020	3208.49	3.19172	0.240323	13.2809	2.98697e-40	1.21823e-37
HORVU5Hr1G064230	354.388	-3.73382	0.45306	-8.24133	1.703e-16	5.10964e-15
HORVU5Hr1G065200	37.8726	-3.04541	0.422834	-7.20238	5.91693e-13	1.13089e-11
HORVU5Hr1G065330	3471.01	-1.12275	0.183116	-6.13137	8.71261e-10	1.08797e-08
HORVU5Hr1G065350	750.945	-1.07803	0.3585	-3.00706	0.00263787	0.00931403
HORVU5Hr1G065380	20.3885	6.55828	0.895992	7.31958	2.48751e-13	5.00057e-12
HORVU5Hr1G065420	1794.66	5.30765	0.692662	7.66269	1.82072e-14	4.22896e-13
HORVU5Hr1G065530	1.33158	1.79982	0.701679	2.56502	0.010317	0.0301101
HORVU5Hr1G065620	6807.24	1.40841	0.261813	5.37944	7.47162e-08	6.84912e-07
HORVU5Hr1G065950	3.34419	-1.74658	0.601139	-2.90546	0.00366719	0.0123885
HORVU5Hr1G066190	80.234	1.15272	0.325435	3.54209	0.000396974	0.00175177
HORVU5Hr1G066260	971.825	3.02252	0.347766	8.69125	3.58465e-18	1.30102e-16
HORVU5Hr1G066460	332.194	3.7866	0.695179	5.44694	5.12443e-08	4.80738e-07
HORVU5Hr1G066470	38.6274	2.4704	0.517242	4.7761	1.78728e-06	1.28265e-05
HORVU5Hr1G066750	254.261	-1.75604	0.296791	-5.91676	3.28341e-09	3.74982e-08
HORVU5Hr1G066760	10.5013	-4.25651	0.556647	-7.6467	2.06206e-14	4.78028e-13
HORVU5Hr1G066850	41.9896	1.25124	0.307023	4.07541	4.59342e-05	0.000250297
HORVU5Hr1G066920	6.63598	2.22306	0.729841	3.04595	0.00231949	0.00830564
HORVU5Hr1G066950	10.8744	3.08574	0.555035	5.55955	2.70477e-08	2.64358e-07
HORVU5Hr1G067200	59.3481	-1.90337	0.33369	-5.704	1.17027e-08	1.22011e-07
HORVU5Hr1G067360	5.60879	1.27195	0.40385	3.14956	0.00163517	0.00612692
HORVU5Hr1G067490	1166.16	-1.88684	0.236435	-7.98038	1.45886e-15	3.86161e-14
HORVU5Hr1G067530	1772.55	-1.54781	0.243901	-6.34607	2.2089e-10	3.03383e-09
HORVU5Hr1G067650	1.33838	-3.45022	0.725903	-4.753	2.00416e-06	1.42386e-05
HORVU5Hr1G067760	25.8228	6.25718	0.742326	8.42916	3.48156e-17	1.11852e-15
HORVU5Hr1G067800	650.389	1.08418	0.168577	6.43137	1.26456e-10	1.79101e-09
HORVU5Hr1G068070	104.338	1.56489	0.261255	5.9899	2.09972e-09	2.48039e-08
HORVU5Hr1G068110	13.8801	-3.71174	0.645457	-5.75055	8.89518e-09	9.47101e-08
HORVU5Hr1G068200	406.474	-1.11138	0.244155	-4.55193	5.31563e-06	3.49672e-05
HORVU5Hr1G068490	38.6988	-1.46992	0.349949	-4.20039	2.66453e-05	0.000152115
HORVU5Hr1G068500	11.5319	-1.5425	0.652246	-2.36491	0.0180344	0.0481325
HORVU5Hr1G069040	3.67389	-3.04724	0.935442	-3.25755	0.0011238	0.0044107
HORVU5Hr1G069050	433.921	1.46387	0.140342	10.4308	1.79417e-25	1.50955e-23
HORVU5Hr1G069380	1068.48	-1.08145	0.125476	-8.61874	6.76936e-18	2.38843e-16
HORVU5Hr1G069450	37.9993	-1.39768	0.221479	-6.31066	2.7784e-10	3.756e-09
HORVU5Hr1G069510	6.72742	-1.05836	0.374989	-2.82238	0.00476682	0.0155334
HORVU5Hr1G069750	82.5334	1.99229	0.288053	6.91638	4.63321e-12	7.94737e-11
HORVU5Hr1G069960	137.939	-1.5968	0.387164	-4.12434	3.71794e-05	0.000205808
HORVU5Hr1G069980	34.4574	3.25123	0.449166	7.23838	4.54062e-13	8.7619e-12
HORVU5Hr1G070230	795.148	-2.34175	0.222332	-10.5327	6.10811e-26	5.32534e-24
HORVU5Hr1G070360	3026.31	3.60631	0.786724	4.58396	4.5625e-06	3.037e-05
HORVU5Hr1G070910	208.547	-1.40922	0.136686	-10.3099	6.35912e-25	5.11771e-23
HORVU5Hr1G071080	9.89072	1.53942	0.436389	3.52764	0.000419288	0.00183609
HORVU5Hr1G071140	3187.46	2.1695	0.41438	5.23552	1.64521e-07	1.43698e-06
HORVU5Hr1G071270	638.555	1.22707	0.313368	3.91576	9.01209e-05	0.000459445
HORVU5Hr1G071340	1.02235	-2.97704	1.07219	-2.77659	0.00549324	0.0175427
HORVU5Hr1G071480	19.3251	-1.11651	0.246559	-4.52836	5.94442e-06	3.87224e-05
HORVU5Hr1G071800	5.26162	-2.84232	0.918337	-3.09508	0.00196763	0.00720217
HORVU5Hr1G071940	954.986	-1.70386	0.253711	-6.71575	1.87106e-11	2.94271e-10
HORVU5Hr1G072070	13.1789	1.43242	0.468166	3.05963	0.00221609	0.00798052
HORVU5Hr1G072370	12.2218	-1.80279	0.602394	-2.99271	0.00276512	0.0096993
HORVU5Hr1G072480	6925.09	1.86478	0.182403	10.2234	1.55788e-24	1.19768e-22
HORVU5Hr1G072520	110.513	5.48006	0.625683	8.75853	1.97808e-18	7.42567e-17
HORVU5Hr1G072540	111.402	1.49762	0.22621	6.62047	3.58067e-11	5.46018e-10
HORVU5Hr1G072620	5.63141	-5.10684	1.03075	-4.95448	7.25244e-07	5.62047e-06
HORVU5Hr1G072760	38.9331	1.40518	0.2848	4.93393	8.05907e-07	6.20165e-06
HORVU5Hr1G072770	244.3	3.35553	0.348517	9.62801	6.08994e-22	3.48081e-20
HORVU5Hr1G072780	16.0978	2.66174	0.48374	5.50241	3.7463e-08	3.59582e-07
HORVU5Hr1G072870	7.11891	-1.04383	0.431751	-2.41766	0.0156205	0.0427229
HORVU5Hr1G072940	12.6565	-1.84362	0.476613	-3.86816	0.00010966	0.000549398
HORVU5Hr1G072980	2490.14	-2.10199	0.229574	-9.15605	5.38315e-20	2.41669e-18
HORVU5Hr1G073010	5.28959	-1.48368	0.626345	-2.36879	0.0178465	0.0477014
HORVU5Hr1G073660	4.92623	-1.20495	0.323773	-3.72158	0.000197978	0.000935816
HORVU5Hr1G073680	1418.85	-1.06593	0.103728	-10.2763	9.01632e-25	7.09019e-23
HORVU5Hr1G073800	3.39022	-2.21447	0.588384	-3.76365	0.000167449	0.000807642
HORVU5Hr1G074010	7.6007	1.70058	0.671527	2.53241	0.011328	0.0326216
HORVU5Hr1G074030	4.96415	4.64112	0.816168	5.68647	1.29692e-08	1.34632e-07
HORVU5Hr1G074110	88.8643	7.43037	0.59868	12.4113	2.2702e-35	5.1054e-33
HORVU5Hr1G074220	40.798	-1.31884	0.44912	-2.93649	0.00331948	0.0113542
HORVU5Hr1G074230	1874.73	1.04523	0.162031	6.45075	1.11294e-10	1.58654e-09
HORVU5Hr1G074270	139.204	1.12093	0.278111	4.03053	5.56517e-05	0.000297654
HORVU5Hr1G074300	5.01056	4.45118	0.737164	6.03825	1.55795e-09	1.87726e-08
HORVU5Hr1G074820	105.321	2.40872	0.472086	5.1023	3.35551e-07	2.75953e-06
HORVU5Hr1G075050	152.85	3.94899	0.381707	10.3456	4.38108e-25	3.58578e-23
HORVU5Hr1G075060	94.8971	1.51075	0.184065	8.20767	2.25513e-16	6.62579e-15
HORVU5Hr1G075350	9.93803	-1.49639	0.597784	-2.50324	0.0123063	0.0349702
HORVU5Hr1G075390	1.55078	-2.71718	1.01657	-2.67287	0.00752045	0.0229826
HORVU5Hr1G075510	80.3828	2.18064	0.343991	6.33926	2.30874e-10	3.15297e-09
HORVU5Hr1G075540	6.43538	2.71454	0.768468	3.53241	0.000411791	0.00181018
HORVU5Hr1G075660	127.265	-2.85305	0.368762	-7.73682	1.01934e-14	2.4382e-13
HORVU5Hr1G075710	4.61801	-4.69291	0.998664	-4.69919	2.61197e-06	1.81025e-05
HORVU5Hr1G075700	17.1097	-5.525	0.946661	-5.8363	5.33735e-09	5.85381e-08
HORVU5Hr1G076100	2778.08	-1.17558	0.143641	-8.18416	2.74216e-16	7.91183e-15
HORVU5Hr1G076250	2362.1	2.4319	0.191916	12.6717	8.48583e-37	2.37436e-34
HORVU5Hr1G076410	119.439	8.24562	0.77225	10.6774	1.29854e-26	1.21583e-24
HORVU5Hr1G076510	4.50738	2.74994	0.625321	4.39765	1.09429e-05	6.73621e-05
HORVU5Hr1G076690	5.11809	-2.75024	0.571951	-4.80852	1.52053e-06	1.10475e-05
HORVU5Hr1G076820	8.34041	-2.70674	0.603794	-4.48288	7.36434e-06	4.70048e-05
HORVU5Hr1G076910	4.4995	-2.6124	0.656574	-3.97884	6.92523e-05	0.000361793
HORVU5Hr1G077120	473.806	1.48996	0.47055	3.16642	0.00154328	0.00582523
HORVU5Hr1G077140	162.455	-1.47188	0.209977	-7.00975	2.38745e-12	4.23666e-11
HORVU5Hr1G077390	19.8781	-2.29272	0.701981	-3.26608	0.00109048	0.00429604
HORVU5Hr1G077580	49.6442	1.09332	0.316188	3.45781	0.000544581	0.00231565
HORVU5Hr1G077590	9.84426	-1.48131	0.348794	-4.24695	2.16698e-05	0.000126013
HORVU5Hr1G077650	82.2886	-1.45111	0.218429	-6.6434	3.06536e-11	4.69521e-10
HORVU5Hr1G077670	143.064	-1.51015	0.206202	-7.32362	2.41369e-13	4.86438e-12
HORVU5Hr1G077700	253.763	1.16583	0.255129	4.56958	4.88697e-06	3.23686e-05
HORVU5Hr1G077810	15.6872	-3.83383	0.516359	-7.42475	1.12994e-13	2.37673e-12
HORVU5Hr1G077880	13.6404	-4.23246	0.541581	-7.815	5.49648e-15	1.35099e-13
HORVU5Hr1G077920	2318.07	2.20481	0.284944	7.73771	1.01226e-14	2.42851e-13
HORVU5Hr1G078100	206.36	1.26008	0.238526	5.28279	1.27233e-07	1.12974e-06
HORVU5Hr1G078310	206.467	-1.22132	0.326348	-3.74238	0.000182288	0.000870316
HORVU5Hr1G078630	89.1968	1.07147	0.261094	4.10377	4.06475e-05	0.000223644
HORVU5Hr1G079610	3.576	4.96701	0.758773	6.5461	5.90571e-11	8.72906e-10
HORVU5Hr1G080030	10.183	1.01034	0.327409	3.08585	0.0020297	0.00739673
HORVU5Hr1G080090	6.42912	5.02521	1.16844	4.30078	1.70195e-05	0.000100823
HORVU5Hr1G080110	117.576	-1.94498	0.520772	-3.7348	0.000187865	0.000894461
HORVU5Hr1G080420	2.47374	3.87567	1.22534	3.16293	0.0015619	0.00588444
HORVU5Hr1G081500	1652.38	1.3187	0.483721	2.72616	0.00640759	0.0200215
HORVU5Hr1G081840	913.66	2.27121	0.166801	13.6163	3.20512e-42	1.51225e-39
HORVU5Hr1G081860	8413.73	1.6867	0.473541	3.56189	0.0003682	0.0016374
HORVU5Hr1G081950	176.93	4.51458	0.481942	9.36748	7.42819e-21	3.7161e-19
HORVU5Hr1G082030	5.56295	-6.11238	1.33394	-4.58221	4.60082e-06	3.05912e-05
HORVU5Hr1G082040	13.5624	-6.62341	1.00856	-6.56716	5.12825e-11	7.6362e-10
HORVU5Hr1G082160	50.9117	-4.33435	0.802119	-5.40363	6.53068e-08	6.04182e-07
HORVU5Hr1G082210	15.9157	-3.49879	1.02878	-3.40091	0.000671627	0.00279174
HORVU5Hr1G082270	4.69228	-4.20412	1.1885	-3.53733	0.000404201	0.00177941
HORVU5Hr1G082310	102.557	1.63745	0.261136	6.27049	3.59907e-10	4.80602e-09
HORVU5Hr1G082460	161.46	-1.58898	0.299801	-5.30012	1.15725e-07	1.03482e-06
HORVU5Hr1G083110	116.448	3.20992	0.234129	13.7101	8.8392e-43	4.25396e-40
HORVU5Hr1G083240	5.22371	-1.92533	0.600738	-3.20494	0.00135092	0.00517797
HORVU5Hr1G084100	3536.04	1.96178	0.19194	10.2208	1.60024e-24	1.22633e-22
HORVU5Hr1G084230	19905.2	-2.11486	0.461044	-4.5871	4.49442e-06	2.99749e-05
HORVU5Hr1G084400	0.785915	2.24489	0.869856	2.58077	0.00985816	0.0289254
HORVU5Hr1G084450	699.835	1.06918	0.125311	8.53226	1.43515e-17	4.8915e-16
HORVU5Hr1G084590	8.76849	1.28575	0.475205	2.70566	0.00681682	0.0211274
HORVU5Hr1G084700	98.567	1.27283	0.252245	5.04601	4.51139e-07	3.61995e-06
HORVU5Hr1G084860	28.7717	4.6458	0.490097	9.47936	2.55845e-21	1.34713e-19
HORVU5Hr1G084880	3.82463	2.13258	0.598879	3.56095	0.00036952	0.00164206
HORVU5Hr1G084900	55.0692	1.84805	0.41349	4.46941	7.84362e-06	4.97735e-05
HORVU5Hr1G084980	4.39981	4.69737	0.917509	5.1197	3.06018e-07	2.53484e-06
HORVU5Hr1G085020	116.792	2.40514	0.352858	6.81618	9.34944e-12	1.52319e-10
HORVU5Hr1G085130	12.4713	3.55594	0.740839	4.79989	1.58755e-06	1.14822e-05
HORVU5Hr1G086520	13.9323	4.39906	1.56489	2.81109	0.00493739	0.0159968
HORVU5Hr1G086830	471.252	-1.1027	0.333473	-3.30671	0.000943988	0.00376578
HORVU5Hr1G087240	89.272	3.07093	0.32058	9.57931	9.76943e-22	5.49257e-20
HORVU5Hr1G087330	13.3152	3.50511	1.29244	2.712	0.00668776	0.0207756
HORVU5Hr1G087730	4.71071	-3.07083	0.814465	-3.77037	0.000163006	0.000788266
HORVU5Hr1G087880	605.07	2.18986	0.423567	5.17005	2.34028e-07	1.98499e-06
HORVU5Hr1G088130	125.65	-1.53989	0.220331	-6.98897	2.76916e-12	4.86381e-11
HORVU5Hr1G088260	1.63281	3.32489	1.04368	3.18573	0.0014439	0.00548426
HORVU5Hr1G088420	30.1046	-1.15824	0.301559	-3.84083	0.000122621	0.000607876
HORVU5Hr1G088860	3.13978	3.69885	0.958981	3.85706	0.000114757	0.00057243
HORVU5Hr1G089000	1.07459	2.34498	0.837261	2.80077	0.00509809	0.0164554
HORVU5Hr1G089110	6.53384	-4.37874	0.848575	-5.16012	2.46795e-07	2.08446e-06
HORVU5Hr1G089230	496.513	-4.71495	0.519527	-9.07548	1.13178e-19	4.88941e-18
HORVU5Hr1G089620	1013.66	1.31438	0.122649	10.7166	8.50812e-27	8.15661e-25
HORVU5Hr1G089840	61.4856	3.37577	0.418146	8.07318	6.8491e-16	1.89873e-14
HORVU5Hr1G090000	2.42464	-1.17495	0.438018	-2.68244	0.00730883	0.0224527
HORVU5Hr1G091010	6.63754	-1.02755	0.381314	-2.69476	0.00704403	0.0217336
HORVU5Hr1G091790	9.56924	1.22505	0.348723	3.51295	0.000443158	0.00192869
HORVU5Hr1G091920	66.0878	1.10059	0.219588	5.01207	5.38465e-07	4.26781e-06
HORVU5Hr1G092190	234.906	-1.22466	0.173453	-7.06044	1.65976e-12	2.99617e-11
HORVU5Hr1G092200	37.9496	1.16906	0.263937	4.42932	9.45308e-06	5.89098e-05
HORVU5Hr1G092990	175.918	-1.07725	0.408716	-2.6357	0.00839628	0.0252455
HORVU5Hr1G093090	21.5981	2.28228	0.354414	6.43959	1.19794e-10	1.69964e-09
HORVU5Hr1G093390	8054.09	-1.56922	0.220471	-7.1176	1.09826e-12	2.02509e-11
HORVU5Hr1G093410	18.1337	-2.80549	0.528248	-5.31094	1.09063e-07	9.79243e-07
HORVU5Hr1G093450	133.017	1.14209	0.388556	2.93933	0.00328922	0.0112715
HORVU5Hr1G093640	19.5825	-2.1251	0.503995	-4.21652	2.48106e-05	0.000142623
HORVU5Hr1G093860	233.42	2.43361	0.493227	4.93405	8.05417e-07	6.19986e-06
HORVU5Hr1G093950	3.78553	4.56937	0.720775	6.33952	2.30487e-10	3.14947e-09
HORVU5Hr1G094220	259.625	-1.16955	0.213223	-5.48511	4.13205e-08	3.94249e-07
HORVU5Hr1G094280	4.78786	-5.30164	1.50932	-3.5126	0.000443746	0.0019302
HORVU5Hr1G094460	13.0558	-2.77544	0.413963	-6.70454	2.02037e-11	3.16312e-10
HORVU5Hr1G094570	9.29623	-1.65301	0.296407	-5.57684	2.44928e-08	2.40953e-07
HORVU5Hr1G094690	2.00185	2.53528	0.82451	3.0749	0.00210575	0.00763228
HORVU5Hr1G094700	248.811	5.24017	0.498565	10.5105	7.72866e-26	6.68974e-24
HORVU5Hr1G094710	129.649	6.02981	0.468635	12.8667	6.92594e-38	2.13665e-35
HORVU5Hr1G094740	0.691119	2.73047	0.798564	3.41922	0.000628005	0.00262903
HORVU5Hr1G094940	8.6858	-2.12702	0.664682	-3.20007	0.00137396	0.00525455
HORVU5Hr1G095020	22.323	-2.78543	0.754662	-3.69097	0.000223403	0.00104587
HORVU5Hr1G095130	426.631	1.87242	0.42305	4.426	9.59977e-06	5.97515e-05
HORVU5Hr1G095260	102.225	-1.30577	0.193825	-6.73684	1.61864e-11	2.56752e-10
HORVU5Hr1G095480	105.767	-2.34712	0.278251	-8.43525	3.30486e-17	1.06888e-15
HORVU5Hr1G095490	44.5168	-2.29638	0.289847	-7.92275	2.32316e-15	5.98328e-14
HORVU5Hr1G095540	414.354	-1.18084	0.141581	-8.3404	7.40368e-17	2.31972e-15
HORVU5Hr1G095550	84.2182	-1.48649	0.145097	-10.2448	1.24897e-24	9.63272e-23
HORVU5Hr1G095910	969.558	-1.00836	0.172714	-5.83834	5.27232e-09	5.79539e-08
HORVU5Hr1G096000	45.7757	2.42683	0.292937	8.28448	1.18631e-16	3.61344e-15
HORVU5Hr1G096210	329.907	3.79103	0.538442	7.04073	1.91233e-12	3.43663e-11
HORVU5Hr1G096370	2461.27	1.01551	0.187512	5.41571	6.10471e-08	5.67173e-07
HORVU5Hr1G096650	20.8313	-1.54898	0.253892	-6.10095	1.05441e-09	1.30382e-08
HORVU5Hr1G096900	0.889688	3.16753	1.03714	3.05409	0.00225746	0.00811129
HORVU5Hr1G096990	19.5356	1.37388	0.220954	6.21796	5.03648e-10	6.5333e-09
HORVU5Hr1G097220	221.507	1.14782	0.219317	5.23362	1.6622e-07	1.45105e-06
HORVU5Hr1G097260	4.12646	2.65785	0.875752	3.03494	0.00240583	0.00857906
HORVU5Hr1G097270	1193.96	3.92996	0.266668	14.7373	3.71377e-49	3.08154e-46
HORVU5Hr1G097500	545.914	1.41301	0.275207	5.13436	2.83111e-07	2.36217e-06
HORVU5Hr1G097940	424.584	2.35701	0.259621	9.07866	1.09921e-19	4.77443e-18
HORVU5Hr1G098030	279.146	2.20016	0.238589	9.22158	2.92749e-20	1.34693e-18
HORVU5Hr1G098630	13.6352	3.90311	0.60953	6.40347	1.51884e-10	2.12859e-09
HORVU5Hr1G098640	1679.79	3.07038	0.2564	11.975	4.80678e-33	9.03637e-31
HORVU5Hr1G099180	62.6657	-1.33805	0.317907	-4.20892	2.56595e-05	0.000146906
HORVU5Hr1G099330	120.88	4.51746	0.360356	12.5361	4.73798e-36	1.17536e-33
HORVU5Hr1G099390	26.204	6.63233	0.695931	9.53015	1.57051e-21	8.62811e-20
HORVU5Hr1G099460	35.3256	5.62025	0.584161	9.62106	6.51564e-22	3.71531e-20
HORVU5Hr1G099470	55.3993	4.96255	0.563734	8.80298	1.33225e-18	5.08855e-17
HORVU5Hr1G099700	405.596	1.34939	0.11255	11.9892	4.0456e-33	7.78795e-31
HORVU5Hr1G100150	304.979	1.58348	0.499853	3.16789	0.00153548	0.00579945
HORVU5Hr1G100890	32.2334	-1.1038	0.221832	-4.97585	6.49626e-07	5.08191e-06
HORVU5Hr1G101990	10.5989	-3.28201	0.572455	-5.73322	9.85444e-09	1.04369e-07
HORVU5Hr1G102900	1609.99	2.3909	0.293244	8.1533	3.54114e-16	1.00603e-14
HORVU5Hr1G103060	23.8435	-3.58925	0.604241	-5.94011	2.84837e-09	3.28731e-08
HORVU5Hr1G103400	26.9529	-1.01756	0.244706	-4.1583	3.20624e-05	0.000179967
HORVU5Hr1G103440	876.876	-1.32362	0.258468	-5.12102	3.03895e-07	2.51899e-06
HORVU5Hr1G103450	28.335	-1.20837	0.197445	-6.12002	9.3564e-10	1.16413e-08
HORVU5Hr1G103460	23.1917	-3.24872	0.673956	-4.82038	1.43284e-06	1.05021e-05
HORVU5Hr1G103770	23.1897	2.54639	0.487207	5.22652	1.72731e-07	1.50291e-06
HORVU5Hr1G103850	415.497	-1.17879	0.272697	-4.3227	1.54133e-05	9.21009e-05
HORVU5Hr1G103990	151.108	1.49967	0.289131	5.18681	2.13931e-07	1.82892e-06
HORVU5Hr1G104580	388.104	2.05102	0.310959	6.59578	4.23022e-11	6.37794e-10
HORVU5Hr1G104620	220.074	2.39718	0.197237	12.1538	5.47867e-34	1.11723e-31
HORVU5Hr1G104670	73.7334	4.24104	0.552814	7.67173	1.69692e-14	3.94904e-13
HORVU5Hr1G104800	336.165	2.97054	0.455448	6.52224	6.92661e-11	1.01322e-09
HORVU5Hr1G105430	4.21466	1.42025	0.510121	2.78414	0.00536694	0.017217
HORVU5Hr1G105770	192.522	-1.00485	0.125894	-7.98168	1.4436e-15	3.82858e-14
HORVU5Hr1G105930	39.892	6.23737	0.698833	8.92541	4.44043e-19	1.81102e-17
HORVU5Hr1G106010	5449.2	7.18404	0.468462	15.3354	4.43714e-53	5.61952e-50
HORVU5Hr1G106370	63.6141	1.76798	0.383852	4.60588	4.10716e-06	2.75986e-05
HORVU5Hr1G106550	1754.9	2.69828	0.296168	9.11063	8.19085e-20	3.60983e-18
HORVU5Hr1G106610	7585.84	1.20688	0.189066	6.38337	1.73234e-10	2.41513e-09
HORVU5Hr1G106640	26.9536	-3.87393	0.833741	-4.64644	3.37713e-06	2.30144e-05
HORVU5Hr1G106680	0.660199	-2.30211	0.842832	-2.73139	0.00630669	0.0197498
HORVU5Hr1G106730	641.942	1.18679	0.180497	6.57512	4.86143e-11	7.25236e-10
HORVU5Hr1G106740	115.956	1.02685	0.180766	5.68059	1.34233e-08	1.38867e-07
HORVU5Hr1G106890	25.8871	1.13343	0.40405	2.80518	0.00502881	0.0162558
HORVU5Hr1G107120	45.4107	1.17767	0.303811	3.87633	0.000106043	0.000532937
HORVU5Hr1G108670	63.2815	2.30165	0.344114	6.68863	2.25269e-11	3.49269e-10
HORVU5Hr1G109100	35.279	4.11287	0.434166	9.47303	2.71833e-21	1.42508e-19
HORVU5Hr1G109190	595.745	4.56947	0.350342	13.0429	6.97667e-39	2.50567e-36
HORVU5Hr1G109290	883.558	1.16319	0.267629	4.34628	1.38466e-05	8.34227e-05
ENSRNA049480422	5.62011	1.49314	0.533347	2.79956	0.00511727	0.0165063
HORVU5Hr1G109610	30.0747	-2.53882	0.405916	-6.25454	3.98685e-10	5.27698e-09
HORVU5Hr1G109680	35.2433	-1.23371	0.317772	-3.88237	0.000103441	0.000520517
HORVU5Hr1G110090	2.61098	-2.42021	0.854573	-2.83207	0.00462475	0.0151367
HORVU5Hr1G110180	1250.75	2.55233	0.319778	7.98158	1.44469e-15	3.82858e-14
HORVU5Hr1G110220	177.486	2.67513	0.303449	8.81573	1.18909e-18	4.57809e-17
HORVU5Hr1G110300	88.0443	-1.44679	0.586301	-2.46766	0.0135999	0.0380351
HORVU5Hr1G110440	1726.31	3.34931	0.396836	8.44003	3.17251e-17	1.03023e-15
HORVU5Hr1G110680	181.378	2.27227	0.276672	8.21288	2.15953e-16	6.37603e-15
HORVU5Hr1G110890	71.7785	1.42239	0.205245	6.93022	4.20174e-12	7.22705e-11
HORVU5Hr1G111240	7.80409	3.35484	0.588118	5.70436	1.16778e-08	1.21805e-07
HORVU5Hr1G111290	109.298	-1.47275	0.183188	-8.03954	9.01729e-16	2.44902e-14
HORVU5Hr1G111520	101.772	4.89756	0.469921	10.4221	1.96605e-25	1.64268e-23
HORVU5Hr1G111780	30.4515	-4.62154	0.578712	-7.9859	1.395e-15	3.70917e-14
HORVU5Hr1G111790	16.2648	-3.71546	0.5337	-6.9617	3.3619e-12	5.86639e-11
HORVU5Hr1G112040	74.8835	1.31756	0.38067	3.46115	0.000537867	0.00229153
HORVU5Hr1G112160	43.5756	-1.28381	0.479445	-2.67771	0.0074127	0.0226994
HORVU5Hr1G112210	420.294	1.19989	0.171538	6.99489	2.65463e-12	4.67288e-11
HORVU5Hr1G112280	91.1712	-2.27203	0.373142	-6.08893	1.13671e-09	1.39625e-08
HORVU5Hr1G112300	80.9428	-1.50396	0.251252	-5.98587	2.15243e-09	2.53806e-08
HORVU5Hr1G112540	1.76878	-2.04525	0.713469	-2.86663	0.00414864	0.0137771
HORVU5Hr1G112570	39.9251	4.11669	0.584141	7.04743	1.82257e-12	3.27897e-11
HORVU5Hr1G112580	1166.61	-1.71599	0.224736	-7.6356	2.24773e-14	5.19071e-13
HORVU5Hr1G112670	905.641	-2.18771	0.280371	-7.80293	6.04878e-15	1.4822e-13
HORVU5Hr1G112720	100.699	1.33174	0.290195	4.58912	4.45115e-06	2.9711e-05
HORVU5Hr1G112930	2.3755	3.42287	0.793895	4.31148	1.62163e-05	9.65155e-05
HORVU5Hr1G113060	0.944935	-3.70177	0.884797	-4.18375	2.86744e-05	0.000162504
HORVU5Hr1G113290	9.97005	-1.10633	0.380941	-2.90421	0.00368182	0.012431
HORVU5Hr1G113880	919.987	1.4582	0.185248	7.8716	3.50137e-15	8.87813e-14
HORVU5Hr1G114030	102.565	1.52579	0.208739	7.30953	2.68076e-13	5.36665e-12
HORVU5Hr1G114070	35.9077	1.12727	0.282547	3.98966	6.61678e-05	0.000346959
HORVU5Hr1G114100	44.7299	-1.19696	0.17619	-6.7936	1.09372e-11	1.76513e-10
HORVU5Hr1G114330	362.663	-1.02084	0.346143	-2.94918	0.00318619	0.0109668
HORVU5Hr1G114470	0.980839	2.9175	1.00064	2.91562	0.00354979	0.0120478
HORVU5Hr1G114530	6.62175	6.13149	0.997143	6.14905	7.7946e-10	9.82511e-09
HORVU5Hr1G114700	241.094	5.21906	0.373527	13.9724	2.29825e-44	1.34885e-41
HORVU5Hr1G114800	1.36356	-1.7311	0.716556	-2.41586	0.0156981	0.0429059
HORVU5Hr1G114850	268.122	-2.07286	0.223692	-9.2666	1.92166e-20	9.08466e-19
HORVU5Hr1G114920	481.489	1.35587	0.24426	5.55092	2.84175e-08	2.76958e-07
HORVU5Hr1G115230	5909	1.47522	0.158864	9.28606	1.60099e-20	7.68956e-19
HORVU5Hr1G115240	131.405	1.51487	0.184841	8.19554	2.49475e-16	7.26769e-15
HORVU5Hr1G115310	25.2509	4.98728	0.680558	7.32823	2.33217e-13	4.72382e-12
HORVU5Hr1G115340	1985.07	1.11156	0.317552	3.50039	0.000464572	0.0020067
HORVU5Hr1G115750	11.3261	2.47014	0.824924	2.99438	0.00275002	0.00965618
HORVU5Hr1G115870	2269.85	6.77517	0.535849	12.6438	1.21062e-36	3.31035e-34
HORVU5Hr1G115880	4.8707	4.10775	0.842474	4.87581	1.08361e-06	8.11544e-06
HORVU5Hr1G115900	58.0853	5.54867	0.698382	7.94504	1.94132e-15	5.07211e-14
HORVU5Hr1G116770	7.59273	1.37213	0.521494	2.63114	0.00850981	0.0255103
HORVU5Hr1G116980	1.11821	-2.55598	0.970204	-2.63448	0.00842671	0.0253217
HORVU5Hr1G117080	2.86801	2.99791	0.995728	3.01077	0.00260589	0.00921596
HORVU5Hr1G117630	64.3723	1.21704	0.381084	3.19364	0.00140492	0.00535845
HORVU5Hr1G117910	2995.54	1.44193	0.246431	5.85128	4.87818e-09	5.392e-08
HORVU5Hr1G118010	786.745	1.17857	0.171438	6.87458	6.21719e-12	1.04254e-10
HORVU5Hr1G118020	60.3449	1.30246	0.218598	5.95824	2.54966e-09	2.97106e-08
HORVU5Hr1G118060	152.529	2.6931	0.250674	10.7434	6.36284e-27	6.12437e-25
HORVU5Hr1G118460	2365.15	1.01626	0.140083	7.25467	4.02653e-13	7.81375e-12
HORVU5Hr1G118590	927.015	5.32939	0.469151	11.3596	6.64104e-30	8.59157e-28
HORVU5Hr1G118820	96.7365	-1.09249	0.354	-3.08613	0.00202779	0.0073909
HORVU5Hr1G119000	3.09121	-1.34059	0.537957	-2.49201	0.0127022	0.0359339
HORVU5Hr1G119030	142.37	-1.15184	0.211562	-5.44446	5.19618e-08	4.86899e-07
HORVU5Hr1G119520	44.4048	-2.70786	0.620591	-4.36336	1.28079e-05	7.77685e-05
HORVU5Hr1G119550	5.62618	-2.2109	0.633593	-3.48947	0.00048398	0.00208262
HORVU5Hr1G119830	2876	-1.16112	0.181181	-6.40863	1.46834e-10	2.05901e-09
HORVU5Hr1G121430	428.677	1.33338	0.180587	7.38362	1.54041e-13	3.19818e-12
HORVU5Hr1G121600	6.45653	-1.78192	0.363185	-4.90636	9.27811e-07	7.03904e-06
HORVU5Hr1G121970	16.9745	1.23611	0.393653	3.14011	0.00168886	0.0063016
HORVU5Hr1G122060	6.30781	5.25304	0.648013	8.10639	5.21475e-16	1.46935e-14
HORVU5Hr1G122390	6256.23	4.87987	0.376401	12.9645	1.94383e-38	6.58793e-36
HORVU5Hr1G122410	78.4284	7.29617	0.972977	7.4988	6.44027e-14	1.40373e-12
HORVU5Hr1G122510	16.559	2.91181	0.643617	4.52414	6.06426e-06	3.9439e-05
HORVU5Hr1G122520	3.67189	3.42453	0.844162	4.05672	4.97674e-05	0.000269476
HORVU5Hr1G123010	8.82958	2.39405	0.499634	4.7916	1.65457e-06	1.19311e-05
HORVU5Hr1G123120	230.738	1.43274	0.425955	3.3636	0.000769333	0.0031441
HORVU5Hr1G123150	15.1166	1.18973	0.305679	3.89208	9.9388e-05	0.000502326
HORVU5Hr1G123200	10.995	-1.11476	0.347653	-3.20654	0.0013434	0.00515323
HORVU5Hr1G123410	27.7684	1.13534	0.224221	5.0635	4.11628e-07	3.3284e-06
HORVU5Hr1G123540	110.147	3.62968	0.472052	7.68915	1.48117e-14	3.46368e-13
HORVU5Hr1G123550	302.641	5.40561	0.493342	10.9571	6.14135e-28	6.42518e-26
HORVU5Hr1G123970	1042.94	-1.01629	0.181538	-5.59821	2.16571e-08	2.14813e-07
HORVU5Hr1G124120	277.33	-2.73203	0.444364	-6.14818	7.83775e-10	9.86916e-09
HORVU5Hr1G124450	6.96079	-1.23127	0.464292	-2.65193	0.00800339	0.0242246
HORVU5Hr1G124650	901.685	6.83538	0.448255	15.2489	1.67528e-52	2.01561e-49
HORVU5Hr1G125000	5.24039	-4.65324	0.891368	-5.22034	1.78598e-07	1.55092e-06
HORVU5Hr1G125010	68.9114	-1.28081	0.363564	-3.52294	0.000426786	0.00186486
HORVU5Hr1G125220	44.9022	-1.2873	0.343538	-3.7472	0.000178823	0.000854451
HORVU5Hr1G125400	7.09642	2.34472	0.486961	4.81501	1.47192e-06	1.07365e-05
HORVU5Hr1G125450	20.8097	-1.91318	0.717129	-2.66783	0.00763434	0.0232744
HORVU5Hr1G125460	13.8378	-1.8213	0.603578	-3.0175	0.00254865	0.00902947
HORVU5Hr1G125550	109.485	-1.14022	0.219519	-5.19417	2.05635e-07	1.76406e-06
HORVU5Hr1G125560	7.3895	-1.70819	0.360954	-4.73243	2.21849e-06	1.56092e-05
HORVU5Hr1G125780	16.4043	1.61502	0.484653	3.33232	0.000861259	0.00346911
HORVU7Hr1G000400	0.926655	-3.11066	1.28009	-2.43003	0.0150978	0.0415292
HORVU7Hr1G000530	4490.7	2.41453	0.345648	6.98552	2.83799e-12	4.98107e-11
HORVU7Hr1G000700	50.2261	-1.48543	0.234965	-6.32191	2.58352e-10	3.50831e-09
HORVU7Hr1G000970	66.6448	2.83486	0.317887	8.9178	4.7566e-19	1.9269e-17
HORVU7Hr1G001030	7.24818	-4.04587	1.35702	-2.98143	0.0028691	0.0100057
HORVU7Hr1G001310	251.118	-1.11539	0.121284	-9.19645	3.69984e-20	1.68616e-18
HORVU7Hr1G002010	0.738187	2.68965	1.12884	2.38267	0.0171877	0.0462625
HORVU7Hr1G002360	251.713	4.44616	0.722573	6.15324	7.59179e-10	9.58957e-09
HORVU7Hr1G002750	2.87894	-2.17682	0.904163	-2.40756	0.0160597	0.0437302
HORVU7Hr1G002820	123.458	2.04056	0.726291	2.80956	0.00496094	0.0160688
HORVU7Hr1G002910	10.7709	-1.7057	0.335647	-5.08183	3.73812e-07	3.04297e-06
HORVU7Hr1G003630	38.5344	4.21518	0.360753	11.6844	1.53152e-31	2.36238e-29
HORVU7Hr1G003840	32.8111	1.33241	0.240753	5.53433	3.1242e-08	3.02891e-07
HORVU7Hr1G003880	131.662	2.11162	0.199017	10.6102	2.67143e-26	2.42576e-24
HORVU7Hr1G003940	36.6012	1.01439	0.222472	4.55964	5.12409e-06	3.38553e-05
HORVU7Hr1G005270	604.307	1.07175	0.164596	6.51143	7.44365e-11	1.08424e-09
HORVU7Hr1G006590	1778.99	4.20778	0.452488	9.29921	1.415e-20	6.80981e-19
HORVU7Hr1G006940	15.2207	5.24611	0.718787	7.29855	2.9088e-13	5.78945e-12
HORVU7Hr1G006980	4796.31	-1.15806	0.270726	-4.2776	1.88922e-05	0.000110987
HORVU7Hr1G007220	15.4726	-2.43591	0.433244	-5.62247	1.88241e-08	1.88657e-07
HORVU7Hr1G007520	9147.64	6.98785	0.362738	19.2642	1.0739e-82	1.29206e-78
HORVU7Hr1G007540	5255.43	2.05824	0.180452	11.406	3.90239e-30	5.21685e-28
HORVU7Hr1G007800	42.5308	-3.6694	0.719298	-5.10136	3.37217e-07	2.77038e-06
HORVU7Hr1G007810	10.5413	-3.91782	0.843774	-4.6432	3.43047e-06	2.33647e-05
HORVU7Hr1G008050	163.546	4.40157	0.529903	8.30638	9.86652e-17	3.03992e-15
HORVU7Hr1G008140	490.777	3.4087	0.386099	8.82858	1.06017e-18	4.12799e-17
HORVU7Hr1G008390	285.444	1.41681	0.393708	3.59864	0.000319885	0.00144606
HORVU7Hr1G008410	3.59031	2.48689	0.83791	2.96797	0.00299771	0.0103984
HORVU7Hr1G008420	3.31411	2.76358	0.947376	2.91709	0.00353317	0.0120049
HORVU7Hr1G008610	149.38	1.43293	0.38815	3.6917	0.000222763	0.00104307
HORVU7Hr1G008700	2.42352	4.19346	0.789188	5.31363	1.07461e-07	9.65588e-07
HORVU7Hr1G008760	735.001	1.23208	0.186738	6.59789	4.17039e-11	6.30305e-10
HORVU7Hr1G008830	22.1107	2.29031	0.499929	4.58127	4.62167e-06	3.07044e-05
HORVU7Hr1G008840	576.79	1.27029	0.187449	6.77675	1.22908e-11	1.96776e-10
HORVU7Hr1G009350	14.2087	1.84569	0.708821	2.60389	0.00921727	0.0272979
HORVU7Hr1G009380	295.451	-1.15771	0.485555	-2.38431	0.0171112	0.0460877
HORVU7Hr1G009680	55.3731	1.76939	0.395902	4.46926	7.84908e-06	4.97819e-05
HORVU7Hr1G009940	1149.64	2.62825	0.232578	11.3005	1.30465e-29	1.62663e-27
HORVU7Hr1G010230	208.869	-2.48859	0.27613	-9.01238	2.01631e-19	8.45268e-18
HORVU7Hr1G010320	119.096	2.56579	0.452771	5.66687	1.4543e-08	1.48724e-07
HORVU7Hr1G010340	84.8034	2.9721	0.334009	8.89825	5.67319e-19	2.26391e-17
HORVU7Hr1G010690	17856.6	-2.27634	0.805943	-2.82445	0.00473619	0.0154469
HORVU7Hr1G010740	69.5943	2.59457	0.30399	8.53505	1.4009e-17	4.78155e-16
HORVU7Hr1G010810	3.84333	-1.2817	0.482461	-2.65658	0.00789375	0.0239379
HORVU7Hr1G010850	5.7986	3.87551	0.870726	4.4509	8.55127e-06	5.38099e-05
HORVU7Hr1G010880	1.44289	2.70347	1.0132	2.66825	0.00762469	0.0232539
HORVU7Hr1G010990	7.04476	4.7502	0.831785	5.71085	1.12414e-08	1.17712e-07
HORVU7Hr1G011180	19.0343	1.69078	0.402702	4.1986	2.68573e-05	0.000153003
HORVU7Hr1G011230	205.683	3.85645	0.424772	9.07887	1.0971e-19	4.77389e-18
HORVU7Hr1G011580	110.177	-1.00421	0.188434	-5.32921	9.86397e-08	8.91983e-07
HORVU7Hr1G012300	4.82115	-2.22756	0.628332	-3.5452	0.000392313	0.00173342
HORVU7Hr1G012310	23.5966	-3.67899	0.6517	-5.64523	1.64964e-08	1.66997e-07
HORVU7Hr1G012600	6.47515	2.4427	0.531205	4.59842	4.25715e-06	2.85268e-05
HORVU7Hr1G012720	3.45554	-1.8108	0.538671	-3.36161	0.000774894	0.0031636
HORVU7Hr1G012730	6.30656	-1.50997	0.462945	-3.26166	0.00110763	0.00435434
HORVU7Hr1G012750	2.80438	-1.73975	0.634554	-2.7417	0.0061123	0.0192362
HORVU7Hr1G012760	9.95873	-2.33545	0.480879	-4.85662	1.19405e-06	8.86805e-06
HORVU7Hr1G012780	62.722	-1.59067	0.258395	-6.15598	7.46168e-10	9.43513e-09
HORVU7Hr1G013170	902.505	3.38772	0.577024	5.87103	4.33102e-09	4.82935e-08
HORVU7Hr1G014870	281.296	-1.39157	0.242977	-5.72717	1.02118e-08	1.07728e-07
HORVU7Hr1G017640	19.5703	1.97503	0.59354	3.32755	0.000876136	0.0035202
HORVU7Hr1G017810	6.06294	5.9938	1.83046	3.27448	0.00105857	0.00418198
HORVU7Hr1G017950	1201.8	1.46432	0.199515	7.3394	2.14546e-13	4.36032e-12
HORVU7Hr1G018190	421.361	1.02385	0.155639	6.57837	4.75641e-11	7.11333e-10
HORVU7Hr1G018530	1.5648	3.92377	1.57872	2.48542	0.0129399	0.0365033
HORVU7Hr1G018590	67.6682	1.17101	0.367991	3.18217	0.00146178	0.00554458
HORVU7Hr1G018780	63.1772	-1.3482	0.237658	-5.67287	1.40427e-08	1.44653e-07
HORVU7Hr1G019240	400.814	2.65156	0.282308	9.39241	5.86416e-21	2.98961e-19
HORVU7Hr1G019260	118.865	1.03805	0.351071	2.9568	0.00310851	0.0107348
HORVU7Hr1G019280	409.901	2.61983	0.270159	9.69736	3.09414e-22	1.8475e-20
HORVU7Hr1G019380	1.98205	4.42208	0.894966	4.94106	7.76988e-07	5.99252e-06
HORVU7Hr1G019390	126.14	4.93971	0.400232	12.3421	5.37213e-35	1.18596e-32
HORVU7Hr1G019400	50.1361	2.18749	0.2416	9.05417	1.37611e-19	5.87114e-18
HORVU7Hr1G019510	2159.03	-1.12261	0.316975	-3.54164	0.000397651	0.00175411
HORVU7Hr1G019890	122.902	1.41696	0.358798	3.9492	7.84124e-05	0.000405684
HORVU7Hr1G021120	16.9163	-1.88768	0.38753	-4.87105	1.11007e-06	8.29813e-06
HORVU7Hr1G021260	216.185	5.02306	0.453767	11.0697	1.76003e-28	1.90773e-26
HORVU7Hr1G021350	3607.5	1.0069	0.101075	9.96194	2.23647e-23	1.517e-21
HORVU7Hr1G021430	15.0397	-4.09304	0.77419	-5.28687	1.24425e-07	1.10686e-06
HORVU7Hr1G022250	139.915	-1.25933	0.21576	-5.83671	5.3241e-09	5.84194e-08
HORVU7Hr1G022310	100.875	1.27316	0.178649	7.12661	1.02871e-12	1.90414e-11
HORVU7Hr1G024350	613.319	3.7566	0.261031	14.3914	5.8594e-47	4.02842e-44
HORVU7Hr1G024550	196.256	-1.42837	0.326028	-4.38112	1.18072e-05	7.21473e-05
HORVU7Hr1G024660	67.9285	3.13282	0.296415	10.569	4.14865e-26	3.67018e-24
HORVU7Hr1G024670	16215.7	1.4103	0.208683	6.7581	1.39808e-11	2.23091e-10
HORVU7Hr1G024930	77.7705	2.47322	0.514342	4.80851	1.52057e-06	1.10475e-05
HORVU7Hr1G024940	5.87511	2.49226	0.71149	3.50287	0.000460266	0.00199305
HORVU7Hr1G025780	37.718	1.78626	0.227033	7.86782	3.60872e-15	9.1407e-14
HORVU7Hr1G026000	25.4882	-1.61265	0.271437	-5.94113	2.83058e-09	3.26991e-08
HORVU7Hr1G026150	13.4745	-1.90057	0.366425	-5.18678	2.13956e-07	1.82892e-06
HORVU7Hr1G026570	144.331	4.64999	0.394402	11.79	4.39739e-32	7.29755e-30
HORVU7Hr1G026720	1.40516	2.93369	1.24176	2.36253	0.0181509	0.0483788
HORVU7Hr1G026760	11.7267	2.16685	0.702345	3.08516	0.0020344	0.00741161
HORVU7Hr1G027080	31.5811	-1.04071	0.430129	-2.41954	0.0155402	0.0425467
HORVU7Hr1G027930	599.407	1.29651	0.346727	3.73928	0.000184548	0.000880061
HORVU7Hr1G028010	7.42461	2.35454	0.622169	3.7844	0.000154082	0.000747968
HORVU7Hr1G028260	4.07868	2.04606	0.55986	3.65459	0.000257594	0.00118768
HORVU7Hr1G028290	226.108	-1.04765	0.43734	-2.39551	0.0165971	0.0449242
HORVU7Hr1G028370	8398.69	1.06032	0.342033	3.10004	0.00193492	0.00709648
HORVU7Hr1G028470	4.32111	5.12996	0.730724	7.02038	2.21264e-12	3.95025e-11
HORVU7Hr1G028660	91.9088	2.34481	0.344658	6.8033	1.02248e-11	1.65461e-10
HORVU7Hr1G028710	200.706	7.04201	0.691476	10.184	2.3371e-24	1.75195e-22
HORVU7Hr1G028730	957.039	1.99094	0.226385	8.7945	1.43683e-18	5.4793e-17
HORVU7Hr1G028830	1.06126	2.41013	0.973498	2.47574	0.013296	0.0373111
HORVU7Hr1G028840	803.262	1.29301	0.200519	6.44833	1.1309e-10	1.61023e-09
HORVU7Hr1G028870	15.4122	1.19888	0.493334	2.43016	0.0150922	0.0415235
HORVU7Hr1G028940	2.12785	-1.35995	0.556339	-2.44447	0.0145064	0.0401921
HORVU7Hr1G029420	149.373	1.06278	0.161896	6.5646	5.21713e-11	7.75416e-10
HORVU7Hr1G029460	567.377	2.94464	0.625291	4.70923	2.48659e-06	1.73033e-05
HORVU7Hr1G029900	127.855	-1.00107	0.14492	-6.90775	4.92398e-12	8.41665e-11
HORVU7Hr1G029920	19.1156	1.92958	0.32158	6.0003	1.96949e-09	2.33803e-08
HORVU7Hr1G030000	383.951	-1.04248	0.23229	-4.48783	7.19535e-06	4.60851e-05
HORVU7Hr1G030080	190.654	1.79785	0.262158	6.85787	6.9896e-12	1.16207e-10
HORVU7Hr1G030160	2.01268	-2.16846	0.877374	-2.47153	0.0134535	0.0376804
HORVU7Hr1G030190	22.7655	-2.13882	0.480433	-4.45185	8.51318e-06	5.35983e-05
HORVU7Hr1G030210	1008.86	-1.78855	0.221693	-8.0677	7.16347e-16	1.97904e-14
HORVU7Hr1G030310	64.2646	1.01276	0.172439	5.87316	4.27565e-09	4.77424e-08
HORVU7Hr1G030460	22.5179	3.07966	0.430873	7.14748	8.83862e-13	1.64616e-11
HORVU7Hr1G030740	26.2749	2.91114	0.647815	4.49378	6.99687e-06	4.49334e-05
HORVU7Hr1G030780	133.595	-1.35479	0.203091	-6.67086	2.54314e-11	3.92028e-10
HORVU7Hr1G030860	4.22129	1.6663	0.473881	3.51628	0.000437631	0.0019069
HORVU7Hr1G030900	2.42543	-1.71173	0.574389	-2.98009	0.00288161	0.0100435
HORVU7Hr1G031360	42.3258	5.26399	0.466544	11.2829	1.59331e-29	1.94619e-27
HORVU7Hr1G031430	372.891	1.81036	0.362845	4.98934	6.05872e-07	4.76597e-06
HORVU7Hr1G031650	45.822	3.41972	0.460913	7.41945	1.17612e-13	2.46739e-12
HORVU7Hr1G031680	4.40732	4.60657	0.701652	6.56531	5.19237e-11	7.72213e-10
HORVU7Hr1G032240	1920.44	-1.47373	0.199756	-7.37766	1.611e-13	3.32752e-12
HORVU7Hr1G032270	1.34588	-1.96521	0.830252	-2.367	0.0179329	0.0478933
HORVU7Hr1G032880	211.807	1.60881	0.316064	5.09015	3.57779e-07	2.92334e-06
HORVU7Hr1G033390	790.703	1.13014	0.186881	6.04737	1.47228e-09	1.78207e-08
HORVU7Hr1G033520	1202.22	1.2908	0.125724	10.2669	9.93043e-25	7.75831e-23
HORVU7Hr1G033530	1232.05	8.59192	0.721907	11.9017	1.15961e-32	2.05174e-30
HORVU7Hr1G033620	1497.09	8.09053	0.786017	10.2931	7.57189e-25	6.01328e-23
HORVU7Hr1G034230	3.40434	3.77819	0.815286	4.63419	3.58334e-06	2.43233e-05
HORVU7Hr1G034640	19.7375	-1.13899	0.246304	-4.62433	3.75812e-06	2.54093e-05
HORVU7Hr1G034760	1.01933	2.71264	0.988057	2.74543	0.00604319	0.0190412
HORVU7Hr1G035050	19.1201	-1.28207	0.309613	-4.14088	3.45978e-05	0.000193028
HORVU7Hr1G035190	10.2762	3.22315	0.533693	6.03933	1.54751e-09	1.86656e-08
HORVU7Hr1G035270	23.6739	-1.35974	0.309223	-4.39729	1.0961e-05	6.74567e-05
HORVU7Hr1G035430	1732.22	-1.50427	0.219564	-6.85117	7.32495e-12	1.21224e-10
HORVU7Hr1G035620	2.9496	2.06879	0.788604	2.62336	0.00870675	0.0260068
HORVU7Hr1G035770	19.734	-2.20698	0.486199	-4.53926	5.64513e-06	3.69127e-05
HORVU7Hr1G035970	1.13215	2.99612	0.894322	3.35016	0.000807661	0.00327515
HORVU7Hr1G035980	21.0743	1.97486	0.410263	4.81365	1.482e-06	1.07966e-05
HORVU7Hr1G036000	556.996	1.21614	0.18016	6.75032	1.47515e-11	2.35076e-10
HORVU7Hr1G036130	2775.54	-1.17754	0.162112	-7.26375	3.76512e-13	7.3539e-12
HORVU7Hr1G036140	92.8469	-1.23717	0.194258	-6.36873	1.90598e-10	2.63736e-09
HORVU7Hr1G036370	139.949	1.54829	0.239693	6.45947	1.05071e-10	1.50227e-09
HORVU7Hr1G036380	281.397	1.67022	0.222154	7.51831	5.54898e-14	1.21941e-12
HORVU7Hr1G036390	54.1285	-1.70385	0.454331	-3.75025	0.000176657	0.000845951
HORVU7Hr1G036410	12.3477	1.02788	0.403087	2.55003	0.0107713	0.0312277
HORVU7Hr1G036420	24.3849	2.72631	0.334092	8.16034	3.34075e-16	9.536e-15
HORVU7Hr1G036430	1.71449	1.94261	0.671283	2.89387	0.0038052	0.0127919
HORVU7Hr1G036460	42.642	-1.195	0.306407	-3.90004	9.61783e-05	0.000487434
HORVU7Hr1G036890	5.37664	1.78218	0.640427	2.78279	0.00538931	0.0172723
HORVU7Hr1G037140	2.17208	-2.09836	0.862033	-2.4342	0.0149246	0.0411469
HORVU7Hr1G037180	790.039	1.08684	0.127	8.5578	1.15042e-17	3.96032e-16
HORVU7Hr1G037350	6.06035	-1.4666	0.360915	-4.06356	4.83297e-05	0.000262341
HORVU7Hr1G037510	342.217	1.90207	0.169993	11.1891	4.61085e-29	5.35994e-27
HORVU7Hr1G037750	10.271	2.86935	0.418743	6.85229	7.26795e-12	1.20447e-10
HORVU7Hr1G038040	1388.46	-1.07397	0.147152	-7.29839	2.91224e-13	5.79151e-12
HORVU7Hr1G038160	520.756	1.34671	0.114195	11.7931	4.23421e-32	7.12501e-30
HORVU7Hr1G038200	2.07938	1.9881	0.641835	3.09752	0.00195148	0.00714958
HORVU7Hr1G038330	85.0018	1.049	0.218956	4.7909	1.66035e-06	1.19692e-05
HORVU7Hr1G038370	287.944	2.2115	0.238938	9.25556	2.13108e-20	1.00353e-18
ENSRNA049488568	12.6869	-1.21089	0.233262	-5.1911	2.09051e-07	1.79017e-06
ENSRNA049488572	10.8633	-1.08965	0.262634	-4.14893	3.34034e-05	0.000186927
ENSRNA049488573	8.04099	-1.29628	0.311021	-4.16783	3.07516e-05	0.000173175
HORVU7Hr1G038980	49.8917	-1.5019	0.444125	-3.38171	0.000720367	0.00296709
HORVU7Hr1G039180	4.7615	-3.67032	1.25007	-2.9361	0.0033237	0.0113654
HORVU7Hr1G039760	419.227	1.72419	0.253125	6.81161	9.65152e-12	1.5671e-10
HORVU7Hr1G039800	53.686	1.14231	0.282224	4.04753	5.17599e-05	0.000279072
HORVU7Hr1G039890	1004.08	2.22111	0.239996	9.25477	2.14698e-20	1.00511e-18
HORVU7Hr1G039900	61.6577	1.06929	0.184595	5.79261	6.93008e-09	7.50151e-08
HORVU7Hr1G040140	326.496	1.85228	0.41881	4.42272	9.7466e-06	6.0587e-05
HORVU7Hr1G040170	50.9705	3.73481	0.490795	7.60972	2.74689e-14	6.25933e-13
HORVU7Hr1G040280	24.8296	-1.67524	0.452549	-3.70178	0.000214091	0.00100619
HORVU7Hr1G040460	45.1182	-1.1859	0.163913	-7.23495	4.657e-13	8.97928e-12
HORVU7Hr1G040480	67.7192	2.35832	0.246876	9.55266	1.26413e-21	6.97676e-20
HORVU7Hr1G040730	31.6103	4.89613	0.710593	6.8902	5.57123e-12	9.42097e-11
HORVU7Hr1G040740	156.042	5.29068	0.67263	7.86567	3.67137e-15	9.2701e-14
HORVU7Hr1G040790	210.629	3.262	0.332388	9.81383	9.81689e-23	6.18387e-21
HORVU7Hr1G040850	16.6219	3.98974	0.456486	8.74013	2.32844e-18	8.6465e-17
HORVU7Hr1G040860	10.7023	4.09263	0.536738	7.62502	2.43999e-14	5.59708e-13
HORVU7Hr1G041160	264.291	1.06339	0.188153	5.65172	1.58855e-08	1.61492e-07
HORVU7Hr1G041570	233.218	1.46518	0.172902	8.47401	2.37078e-17	7.84705e-16
HORVU7Hr1G041610	23.207	-1.10788	0.266074	-4.16379	3.13014e-05	0.000176106
HORVU7Hr1G041810	20.3582	-2.45316	0.374935	-6.5429	6.03374e-11	8.89099e-10
HORVU7Hr1G042240	12.8967	1.15648	0.294212	3.93077	8.46751e-05	0.000433888
HORVU7Hr1G042300	2.52124	2.33649	0.636858	3.66878	0.000243707	0.00112949
HORVU7Hr1G042420	79.0669	1.10652	0.182723	6.0557	1.39805e-09	1.70077e-08
HORVU7Hr1G042890	3.61236	2.20632	0.893877	2.46826	0.0135771	0.037989
HORVU7Hr1G043010	2.40319	-2.4378	0.924754	-2.63616	0.00838497	0.0252219
HORVU7Hr1G043150	2.6019	1.51649	0.465665	3.25661	0.00112751	0.0044231
HORVU7Hr1G043230	74.1435	-1.34882	0.195986	-6.88222	5.89281e-12	9.92293e-11
HORVU7Hr1G043530	67.0592	-1.32561	0.278735	-4.7558	1.97665e-06	1.40556e-05
HORVU7Hr1G043540	87.1397	2.72924	0.597423	4.56836	4.91553e-06	3.25309e-05
HORVU7Hr1G043620	5534.76	1.35419	0.149066	9.08447	1.04206e-19	4.56741e-18
HORVU7Hr1G043690	592.008	-1.09227	0.221561	-4.92988	8.22803e-07	6.31953e-06
HORVU7Hr1G043810	578.219	2.30699	0.227436	10.1435	3.54247e-24	2.5753e-22
HORVU7Hr1G043880	328.631	2.81708	0.292023	9.64676	5.07316e-22	2.9345e-20
HORVU7Hr1G043950	99.3094	1.91515	0.212276	9.02197	1.84731e-19	7.79855e-18
HORVU7Hr1G044020	36.4118	-1.20003	0.189125	-6.34518	2.22166e-10	3.04962e-09
HORVU7Hr1G044100	97.5146	3.49186	0.434319	8.03986	8.99429e-16	2.44553e-14
HORVU7Hr1G044160	72.2518	4.68698	0.374885	12.5024	7.24033e-36	1.75984e-33
HORVU7Hr1G044210	171.768	3.08912	0.308289	10.0202	1.24271e-23	8.66763e-22
HORVU7Hr1G045140	165.047	1.00311	0.171883	5.83599	5.34713e-09	5.8592e-08
HORVU7Hr1G045510	6.22052	-1.23813	0.491924	-2.5169	0.0118391	0.0338704
HORVU7Hr1G045640	742.957	-1.23618	0.165455	-7.47142	7.93359e-14	1.70604e-12
HORVU7Hr1G045660	16.9794	1.70535	0.287169	5.93848	2.87673e-09	3.31686e-08
HORVU7Hr1G045680	1614.91	1.09062	0.278714	3.91303	9.11464e-05	0.000463985
HORVU7Hr1G045690	36.8571	1.49627	0.236945	6.31483	2.70453e-10	3.6623e-09
HORVU7Hr1G046040	74.8978	-1.97836	0.227571	-8.69335	3.51891e-18	1.27909e-16
HORVU7Hr1G046050	4964.61	-2.03512	0.223081	-9.12279	7.32179e-20	3.25063e-18
HORVU7Hr1G046370	122.525	1.30861	0.25221	5.18857	2.11912e-07	1.81338e-06
HORVU7Hr1G046820	34.7919	1.40892	0.280691	5.01949	5.18089e-07	4.11309e-06
HORVU7Hr1G047340	1.27403	2.19386	0.801358	2.73768	0.00618751	0.0194348
HORVU7Hr1G047470	1090.88	1.39376	0.166578	8.36703	5.90875e-17	1.86591e-15
HORVU7Hr1G047690	350.491	-1.31747	0.304105	-4.33229	1.47564e-05	8.85273e-05
HORVU7Hr1G047740	1.21256	2.88925	0.804159	3.59288	0.000327038	0.00147314
HORVU7Hr1G047820	39.4925	-3.102	0.457116	-6.78604	1.15254e-11	1.85138e-10
HORVU7Hr1G047910	908.642	-2.88818	0.351912	-8.2071	2.26597e-16	6.64952e-15
HORVU7Hr1G048160	7.08887	-1.38146	0.482254	-2.86459	0.00417549	0.013851
HORVU7Hr1G048430	118.359	1.72174	0.312146	5.51582	3.47152e-08	3.3481e-07
HORVU7Hr1G048570	395.311	1.67411	0.287951	5.81388	6.10413e-09	6.65234e-08
ENSRNA049488507	3.10287	1.70354	0.617158	2.7603	0.00577483	0.0183252
HORVU7Hr1G048690	684.014	1.11632	0.438436	2.54615	0.0108919	0.0315317
HORVU7Hr1G048820	9.92196	-1.37583	0.380703	-3.61393	0.000301596	0.00136879
HORVU7Hr1G048880	94.6269	-1.39974	0.235703	-5.93856	2.87544e-09	3.31686e-08
HORVU7Hr1G049080	302.281	1.40602	0.216253	6.50172	7.94072e-11	1.15246e-09
HORVU7Hr1G049340	3043.47	-1.88747	0.211691	-8.91613	4.82864e-19	1.94952e-17
HORVU7Hr1G049370	15543.9	-1.94781	0.206598	-9.42798	4.18068e-21	2.15879e-19
HORVU7Hr1G049380	9.38523	1.08029	0.343772	3.14246	0.00167532	0.00625691
HORVU7Hr1G049580	23.118	2.66794	0.366082	7.28782	3.15007e-13	6.22333e-12
HORVU7Hr1G049750	1.81027	3.51745	0.940902	3.73838	0.000185212	0.000882874
HORVU7Hr1G049860	12.1922	2.80485	0.74016	3.78952	0.000150939	0.000733893
HORVU7Hr1G049960	8818.25	1.46025	0.152713	9.56208	1.15409e-21	6.39881e-20
HORVU7Hr1G050160	148.544	-1.63031	0.350801	-4.6474	3.36145e-06	2.29205e-05
HORVU7Hr1G050660	148.649	1.92973	0.235893	8.18052	2.82617e-16	8.1347e-15
HORVU7Hr1G050670	466.284	2.12334	0.229556	9.24978	2.24949e-20	1.05106e-18
HORVU7Hr1G050680	1584.4	1.98177	0.231398	8.56434	1.08698e-17	3.75805e-16
HORVU7Hr1G050980	9.16906	-2.41089	0.603005	-3.99812	6.38476e-05	0.000336627
HORVU7Hr1G051260	228.005	-1.49767	0.18934	-7.90992	2.57553e-15	6.61419e-14
HORVU7Hr1G051310	5.49458	4.27575	0.682646	6.26349	3.76446e-10	5.01296e-09
HORVU7Hr1G051370	67.1735	1.75441	0.244909	7.1635	7.86409e-13	1.47608e-11
HORVU7Hr1G051420	51.8821	6.85148	0.644371	10.6328	2.09692e-26	1.92588e-24
HORVU7Hr1G051430	18.203	1.97318	0.405717	4.86343	1.15368e-06	8.59207e-06
HORVU7Hr1G051480	7.05189	1.87663	0.390375	4.80724	1.5303e-06	1.1097e-05
HORVU7Hr1G051550	245.073	1.46351	0.241533	6.05923	1.36778e-09	1.66816e-08
HORVU7Hr1G051730	183.38	-1.07765	0.262169	-4.11052	3.94767e-05	0.000217823
HORVU7Hr1G052100	6.7903	-1.67477	0.589204	-2.84243	0.0044771	0.0147156
HORVU7Hr1G052500	218.617	1.63702	0.243227	6.73042	1.69168e-11	2.67809e-10
HORVU7Hr1G052770	15.1001	2.79913	0.452133	6.19096	5.98004e-10	7.65413e-09
HORVU7Hr1G052800	113.514	-1.17705	0.196198	-5.99933	1.98136e-09	2.35096e-08
HORVU7Hr1G053070	15.6779	1.07242	0.320043	3.35085	0.000805626	0.00326855
HORVU7Hr1G053130	36.6038	2.19729	0.360742	6.09102	1.12191e-09	1.38019e-08
HORVU7Hr1G053170	7563.1	-1.14759	0.106483	-10.7772	4.4094e-27	4.31315e-25
HORVU7Hr1G053180	213.375	-1.02111	0.132476	-7.70785	1.27957e-14	3.01505e-13
HORVU7Hr1G053300	572.595	1.27319	0.207966	6.12212	9.23409e-10	1.1501e-08
ENSRNA049488871	1.27146	1.56866	0.653943	2.39877	0.01645	0.0446014
HORVU7Hr1G054020	355.155	1.4119	0.257543	5.48218	4.20124e-08	3.9999e-07
HORVU7Hr1G054090	9.77242	-3.20028	0.403358	-7.93409	2.12051e-15	5.4973e-14
HORVU7Hr1G054130	170.24	-2.04219	0.235402	-8.67533	4.12343e-18	1.48536e-16
HORVU7Hr1G054660	4.70845	1.49334	0.480682	3.10672	0.00189177	0.00695518
HORVU7Hr1G055330	243.857	-1.18571	0.191358	-6.19631	5.78038e-10	7.42227e-09
HORVU7Hr1G055440	114.516	-1.01457	0.210659	-4.8162	1.46321e-06	1.06954e-05
HORVU7Hr1G055680	9.8064	-1.34875	0.292844	-4.60569	4.11108e-06	2.76126e-05
HORVU7Hr1G056700	293.177	-3.2587	0.379807	-8.57988	9.49733e-18	3.30252e-16
HORVU7Hr1G057230	1.17383	-2.19231	0.927659	-2.36327	0.0181143	0.0483028
HORVU7Hr1G057260	25.3196	-1.6324	0.291369	-5.60251	2.11268e-08	2.10072e-07
HORVU7Hr1G057330	242.9	-1.3302	0.189287	-7.02744	2.10355e-12	3.76621e-11
HORVU7Hr1G058150	2.20491	-1.24691	0.523817	-2.38042	0.0172928	0.0464936
HORVU7Hr1G059000	37.8179	1.29265	0.496298	2.60458	0.00919879	0.0272633
HORVU7Hr1G061270	1.44625	3.16515	0.658636	4.80561	1.5428e-06	1.11787e-05
HORVU7Hr1G065130	9.25786	1.61492	0.315723	5.11499	3.13754e-07	2.59268e-06
HORVU7Hr1G065950	10.5665	-1.01832	0.388546	-2.62086	0.00877081	0.0261754
HORVU7Hr1G066420	16.328	1.17976	0.26046	4.52955	5.91103e-06	3.85258e-05
HORVU7Hr1G066980	0.765225	2.26807	0.801071	2.8313	0.00463598	0.0151653
HORVU7Hr1G068230	58.5191	-2.30488	0.422204	-5.45917	4.78357e-08	4.50693e-07
HORVU7Hr1G070010	59.4827	-4.85484	0.567584	-8.55352	1.19394e-17	4.10425e-16
HORVU7Hr1G072450	10.372	-5.03639	0.702916	-7.16499	7.77914e-13	1.46356e-11
HORVU7Hr1G072670	1728.78	-1.52701	0.354934	-4.30224	1.69081e-05	0.000100212
HORVU7Hr1G072960	16.0391	4.4099	0.628107	7.02094	2.20386e-12	3.93993e-11
HORVU7Hr1G073340	4.03524	4.17417	0.670814	6.22254	4.89157e-10	6.35904e-09
HORVU7Hr1G073350	3.04309	4.50968	0.781033	5.774	7.74122e-09	8.32337e-08
HORVU7Hr1G073390	21.9273	-2.82778	0.500215	-5.65314	1.57546e-08	1.60365e-07
HORVU7Hr1G073590	17.3812	1.00293	0.29947	3.34902	0.000810978	0.00328639
HORVU7Hr1G074030	105.748	-1.60422	0.274137	-5.85192	4.85942e-09	5.37619e-08
HORVU7Hr1G074640	2039.4	3.73593	0.355511	10.5086	7.88441e-26	6.77581e-24
HORVU7Hr1G074660	3467.87	2.3079	0.23684	9.74455	1.94643e-22	1.18275e-20
HORVU7Hr1G075120	1.54728	2.9649	0.915429	3.2388	0.00120032	0.00467293
HORVU7Hr1G075130	52.7996	1.42511	0.267724	5.32307	1.02032e-07	9.20238e-07
HORVU7Hr1G075220	10.3073	-1.64506	0.350205	-4.69741	2.63476e-06	1.82551e-05
[truncated: 1,563 more rows]

## Sheet: Supplementary Table S2c
Supplementary Table S2c. Significantly differentially expressed genes during powdery mildew infection in adult plant resistant (APR) DH lines compared to susceptible DH lines.
Gene	Average gene expression	log2 Fold Change	log2 Fold change Standard Error	stat	P-value	Adjusted P-value	Gene stable identifier (ID);Gene description	Gene Ontology (GO) term accession;GO term definition	Gene stable identifier (ID)	Interpro identifier (ID):Interpro Description
HORVU5Hr1G030290	347.512	45.0356	1.99201	22.6081	3.61092e-113	2.12015e-109	HORVU5Hr1G030290;	GO:0005515;Interacting selectively and non-covalently with any protein or protein complex (a complex of two or more proteins that may include other nonprotein molecules).	HORVU5Hr1G030290	IPR001680:WD40 repeat;IPR011047:Quinoprotein alcohol dehydrogenase-like superfamily;IPR015943:WD40/YVTN repeat-like-containing domain superfamily;IPR017986:WD40-repeat-containing domain
HORVU3Hr1G051370	7.14797	43.842	4.08134	10.7421	6.45777e-27	7.22225e-24	HORVU3Hr1G051370;Predicted protein [Source:UniProtKB/TrEMBL;Acc:F2EAC3]	;	HORVU3Hr1G051370	:
HORVU5Hr1G012030	117.618	35.1551	1.85778	18.9231	7.35454e-80	2.15911e-76	HORVU5Hr1G012030;	GO:0005524;Interacting selectively and non-covalently with ATP, adenosine 5'-triphosphate, a universally important coenzyme and enzyme regulator.;GO:0004672;Catalysis of the phosphorylation of an amino acid residue in a protein, usually according to the reaction: a protein + ATP = a phosphoprotein + ADP.;GO:0006468;The process of introducing a phosphate group on to a protein.;GO:0030247;Interacti…	HORVU5Hr1G012030	IPR000719:Protein kinase domain;IPR008271:Serine/threonine-protein kinase, active site;IPR011009:Protein kinase-like domain superfamily;IPR025287:Wall-associated receptor kinase, galacturonan-binding domain;IPR001245:Serine-threonine/tyrosine-protein kinase, catalytic domain;IPR017441:Protein kinase, ATP binding site
HORVU2Hr1G113250	47.2434	34.5533	1.88076	18.372	2.20255e-75	5.17292e-72	HORVU2Hr1G113250;	GO:0016021;The component of a membrane consisting of the gene products and protein complexes having at least some part of their peptide sequence embedded in the hydrophobic region of the membrane.;GO:0005524;Interacting selectively and non-covalently with ATP, adenosine 5'-triphosphate, a universally important coenzyme and enzyme regulator.;GO:0004672;Catalysis of the phosphorylation of an amino …	HORVU2Hr1G113250	IPR000719:Protein kinase domain;IPR001881:EGF-like calcium-binding domain;IPR008271:Serine/threonine-protein kinase, active site;IPR011009:Protein kinase-like domain superfamily;IPR017441:Protein kinase, ATP binding site;IPR018097:EGF-like calcium-binding, conserved site;IPR025287:Wall-associated receptor kinase, galacturonan-binding domain
HORVU2Hr1G115010	38.1022	32.1277	1.78868	17.9617	3.88616e-72	8.2973e-69	HORVU2Hr1G115010;	GO:0008234;Catalysis of the hydrolysis of peptide bonds in a polypeptide chain by a mechanism in which the sulfhydryl group of a cysteine residue at the active center acts as a nucleophile.;GO:0005764;A small lytic vacuole that has cell cycle-independent morphology and is found in most animal cells and that contains a variety of hydrolases, most of which have their maximal activities in the pH ra…	HORVU2Hr1G115010	IPR000668:Peptidase C1A, papain C-terminal;IPR013201:Cathepsin propeptide inhibitor domain (I29);IPR038765:Papain-like cysteine peptidase superfamily;IPR039417:Papain-like cysteine endopeptidase
HORVU5Hr1G015560	91.0841	29.348	1.85673	15.8063	2.81469e-56	5.08505e-53	HORVU5Hr1G015560;	;	HORVU5Hr1G015560	:
HORVU2Hr1G112800	428.57	12.0933	1.63751	7.38519	1.52232e-13	8.12575e-11	HORVU2Hr1G112800;	;	HORVU2Hr1G112800	:
HORVU7Hr1G001450	239.5	11.6219	0.530725	21.8981	2.70608e-106	1.05925e-102	HORVU7Hr1G001450;	GO:0005524;Interacting selectively and non-covalently with ATP, adenosine 5'-triphosphate, a universally important coenzyme and enzyme regulator.;GO:0004672;Catalysis of the phosphorylation of an amino acid residue in a protein, usually according to the reaction: a protein + ATP = a phosphoprotein + ADP.;GO:0006468;The process of introducing a phosphate group on to a protein.;GO:0004674;Catalysis…	HORVU7Hr1G001450	IPR000719:Protein kinase domain;IPR011009:Protein kinase-like domain superfamily;IPR008271:Serine/threonine-protein kinase, active site;:
HORVU7Hr1G001490	228.605	11.4467	0.517392	22.1238	1.86528e-108	8.76159e-105	HORVU7Hr1G001490;	;	HORVU7Hr1G001490	IPR011009:Protein kinase-like domain superfamily;:
HORVU2Hr1G007170	381.474	10.2245	0.908272	11.2571	2.13742e-29	2.64207e-26	HORVU2Hr1G007170;	GO:0043531;Interacting selectively and non-covalently with ADP, adenosine 5'-diphosphate.;GO:0005524;Interacting selectively and non-covalently with ATP, adenosine 5'-triphosphate, a universally important coenzyme and enzyme regulator.;GO:0006952;Reactions, triggered in response to the presence of a foreign body or the occurrence of an injury, which result in restriction of damage to the organism…	HORVU2Hr1G007170	IPR002182:NB-ARC;IPR027417:P-loop containing nucleoside triphosphate hydrolase;IPR032675:Leucine-rich repeat domain superfamily;IPR038005:Virus X resistance protein-like, coiled-coil domain;IPR041118:Rx, N-terminal
HORVU7Hr1G002490	52.3345	9.878	0.736131	13.4188	4.69245e-41	7.34712e-38	HORVU7Hr1G002490;	GO:0016021;The component of a membrane consisting of the gene products and protein complexes having at least some part of their peptide sequence embedded in the hydrophobic region of the membrane.;GO:0004190;Catalysis of the hydrolysis of internal, alpha-peptide bonds in a polypeptide chain by a mechanism in which a water molecule bound by the side chains of aspartic residues at the active center…	HORVU7Hr1G002490	IPR001461:Aspartic peptidase A1 family;IPR021109:Aspartic peptidase domain superfamily;IPR032861:Xylanase inhibitor, N-terminal;IPR033121:Peptidase family A1 domain
HORVU7Hr1G001600	1283.67	9.41263	0.199585	47.161	0	0	HORVU7Hr1G001600;	GO:0005524;Interacting selectively and non-covalently with ATP, adenosine 5'-triphosphate, a universally important coenzyme and enzyme regulator.;GO:0004672;Catalysis of the phosphorylation of an amino acid residue in a protein, usually according to the reaction: a protein + ATP = a phosphoprotein + ADP.;GO:0006468;The process of introducing a phosphate group on to a protein.;GO:0000166;Interacti…	HORVU7Hr1G001600	IPR000719:Protein kinase domain;IPR011009:Protein kinase-like domain superfamily;IPR017441:Protein kinase, ATP binding site;IPR008271:Serine/threonine-protein kinase, active site
HORVU5Hr1G059510	58.4551	9.26776	1.28103	7.23463	4.66803e-13	2.43629e-10	HORVU5Hr1G059510;	;	HORVU5Hr1G059510	:
HORVU2Hr1G010030	37.1986	8.60044	0.999978	8.60063	7.92782e-18	6.20642e-15	HORVU2Hr1G010030;	;
HORVU5Hr1G013040	22.3032	7.87887	1.69536	4.6473	3.36304e-06	0.000482954	HORVU5Hr1G013040;	GO:0004553;Catalysis of the hydrolysis of any O-glycosyl bond.;GO:0005975;The chemical reactions and pathways involving carbohydrates, any of a group of organic compounds based of the general formula Cx(H2O)y. Includes the formation of carbohydrate derivatives by the addition of a carbohydrate residue to another molecule.;GO:0009507;A chlorophyll-containing plastid with thylakoids organized into …	HORVU5Hr1G013040	IPR001360:Glycoside hydrolase family 1;IPR017853:Glycoside hydrolase superfamily
HORVU5Hr1G006830	14.3368	7.8324	1.64059	4.77414	1.80477e-06	0.000284475	HORVU5Hr1G006830;	GO:0005515;Interacting selectively and non-covalently with any protein or protein complex (a complex of two or more proteins that may include other nonprotein molecules).	HORVU5Hr1G006830	IPR000210:BTB/POZ domain;IPR002083:MATH/TRAF domain;IPR008974:TRAF-like;IPR011333:SKP1/BTB/POZ domain superfamily
HORVU5Hr1G055050	23.2003	7.7985	1.37693	5.66369	1.48152e-08	3.62447e-06	HORVU5Hr1G055050;	;	HORVU5Hr1G055050	IPR025886:Phloem protein 2-like
HORVU2Hr1G107220	13.6014	7.71069	1.74326	4.42315	9.72739e-06	0.00118988	HORVU2Hr1G107220;	GO:0016021;The component of a membrane consisting of the gene products and protein complexes having at least some part of their peptide sequence embedded in the hydrophobic region of the membrane.;GO:0016020;A lipid bilayer along with all the proteins and protein complexes embedded in it an attached to it.;GO:0005515;Interacting selectively and non-covalently with any protein or protein complex (…	HORVU2Hr1G107220	IPR001611:Leucine-rich repeat;IPR013210:Leucine-rich repeat-containing N-terminal, plant-type;IPR032675:Leucine-rich repeat domain superfamily
HORVU5Hr1G034930	26.4178	7.51747	1.64264	4.57644	4.7295e-06	0.000653395	HORVU5Hr1G034930;	GO:0016021;The component of a membrane consisting of the gene products and protein complexes having at least some part of their peptide sequence embedded in the hydrophobic region of the membrane.;GO:0016020;A lipid bilayer along with all the proteins and protein complexes embedded in it an attached to it.;;	HORVU5Hr1G034930	:
HORVU2Hr1G114090	16.7032	7.49613	1.78055	4.21002	2.55352e-05	0.00276368	HORVU2Hr1G114090;	GO:0005515;Interacting selectively and non-covalently with any protein or protein complex (a complex of two or more proteins that may include other nonprotein molecules).	HORVU2Hr1G114090	IPR001611:Leucine-rich repeat;IPR032675:Leucine-rich repeat domain superfamily
HORVU2Hr1G005520	60.348	7.40165	0.839072	8.82123	1.13205e-18	9.16807e-16	HORVU2Hr1G005520;	;;GO:0009865;The process in which the pollen tube adheres to cells of the stigma and style.	HORVU2Hr1G005520	IPR011008:Dimeric alpha-beta barrel;IPR013097:Stress responsive alpha-beta barrel
HORVU3Hr1G022060	15.6167	7.34756	1.6516	4.44876	8.63658e-06	0.00109053	HORVU3Hr1G022060;	;	HORVU3Hr1G022060	:
HORVU2Hr1G109840	14.7154	7.31809	1.76529	4.14555	3.38998e-05	0.00343177	HORVU2Hr1G109840;	;;GO:0005515;Interacting selectively and non-covalently with any protein or protein complex (a complex of two or more proteins that may include other nonprotein molecules).	HORVU2Hr1G109840	IPR011043:Galactose oxidase/kelch, beta-propeller;IPR001810:F-box domain;IPR036047:F-box-like domain superfamily;:
HORVU7Hr1G002350	603.462	7.17481	0.175736	40.8272	0	0	HORVU7Hr1G002350;	GO:0043531;Interacting selectively and non-covalently with ADP, adenosine 5'-diphosphate.;;	HORVU7Hr1G002350	IPR002182:NB-ARC;IPR027417:P-loop containing nucleoside triphosphate hydrolase;IPR032675:Leucine-rich repeat domain superfamily
HORVU5Hr1G007870	29.6321	6.90623	1.15705	5.96881	2.38996e-09	7.10514e-07	HORVU5Hr1G007870;	GO:0005515;Interacting selectively and non-covalently with any protein or protein complex (a complex of two or more proteins that may include other nonprotein molecules).	HORVU5Hr1G007870	IPR032675:Leucine-rich repeat domain superfamily;IPR036047:F-box-like domain superfamily
HORVU2Hr1G106300	13.3252	6.84685	1.15267	5.94	2.85027e-09	8.06523e-07	HORVU2Hr1G106300;	GO:0048544;The process, involving the sharing and interaction of the single locus incompatibility haplotypes, involved in the recognition or rejection of the self pollen by cells in the stigma. This process ensures out-breeding in certain plant species.;GO:0016021;The component of a membrane consisting of the gene products and protein complexes having at least some part of their peptide sequence …	HORVU2Hr1G106300	IPR000858:S-locus glycoprotein domain;IPR001480:Bulb-type lectin domain;IPR036426:Bulb-type lectin domain superfamily
HORVU5Hr1G033340	48.8677	6.46126	0.969453	6.66486	2.64926e-11	1.05425e-08	HORVU5Hr1G033340;	GO:0033186;A conserved heterotrimeric protein complex that promotes histone H3 and H4 deposition onto newly synthesized DNA during replication or DNA repair; specifically facilitates replication-dependent nucleosome assembly with the major histone H3 (H3.1). In many species the CAF-1 subunits are designated p150, p60, and p48.;GO:0005634;A membrane-bounded organelle of eukaryotic cells in which c…	HORVU5Hr1G033340	:
HORVU5Hr1G063980	5.79583	6.45872	1.06176	6.08306	1.17911e-09	3.74224e-07	HORVU5Hr1G063980;	GO:0004497;Catalysis of the incorporation of one atom from molecular oxygen into a compound and the reduction of the other atom of oxygen to water.;GO:0020037;Interacting selectively and non-covalently with heme, any compound of iron complexed in a porphyrin (tetrapyrrole) ring.;GO:0005506;Interacting selectively and non-covalently with iron (Fe) ions.;GO:0016705;Catalysis of an oxidation-reducti…	HORVU5Hr1G063980	IPR001128:Cytochrome P450;IPR002403:Cytochrome P450, E-class, group IV;IPR017972:Cytochrome P450, conserved site;IPR036396:Cytochrome P450 superfamily;IPR002401:Cytochrome P450, E-class, group I
HORVU6Hr1G004450	9.10889	6.31194	1.31822	4.78824	1.68249e-06	0.000272517	HORVU6Hr1G004450;	;	HORVU6Hr1G004450	:
HORVU5Hr1G063220	5.61818	6.09732	0.915179	6.66243	2.69332e-11	1.05425e-08	HORVU5Hr1G063220;	;	HORVU5Hr1G063220	:
HORVU7Hr1G003170	3.11916	6.00476	1.41004	4.25857	2.05743e-05	0.00231908	HORVU7Hr1G003170;LEA [Source:UniProtKB/TrEMBL;Acc:C9ELM9]	GO:0009793;The process whose specific outcome is the progression of the embryo over time, from zygote formation to the end of seed dormancy. An example of this process is found in Arabidopsis thaliana.	HORVU7Hr1G003170	IPR005513:Late embryogenesis abundant protein, LEA_1 subgroup
HORVU5Hr1G011430	5.11232	5.98239	1.04191	5.74174	9.37074e-09	2.36646e-06	HORVU5Hr1G011430;	;	HORVU5Hr1G011430	:
HORVU2Hr1G001550	6.27483	5.84832	0.989313	5.9115	3.39012e-09	9.25818e-07	HORVU2Hr1G001550;	GO:0016021;The component of a membrane consisting of the gene products and protein complexes having at least some part of their peptide sequence embedded in the hydrophobic region of the membrane.;GO:0005524;Interacting selectively and non-covalently with ATP, adenosine 5'-triphosphate, a universally important coenzyme and enzyme regulator.;GO:0004672;Catalysis of the phosphorylation of an amino …	HORVU2Hr1G001640	:;IPR001128:Cytochrome P450;IPR036396:Cytochrome P450 superfamily;IPR002401:Cytochrome P450, E-class, group I
HORVU5Hr1G033350	7.16274	5.80101	1.20622	4.80927	1.51485e-06	0.000248795	HORVU5Hr1G033350;	;	HORVU5Hr1G033350	:
HORVU5Hr1G020310	9.67521	5.7981	0.807785	7.17778	7.085e-13	3.61735e-10	HORVU5Hr1G020310;	GO:0008234;Catalysis of the hydrolysis of peptide bonds in a polypeptide chain by a mechanism in which the sulfhydryl group of a cysteine residue at the active center acts as a nucleophile.;GO:0006508;The hydrolysis of proteins into smaller polypeptides and/or amino acids by cleavage of their peptide bonds.	HORVU5Hr1G020310	IPR003653:Ulp1 protease family, C-terminal catalytic domain;IPR038765:Papain-like cysteine peptidase superfamily
HORVU0Hr1G010120	5.16264	5.65218	1.16386	4.85639	1.19545e-06	0.000199123	HORVU0Hr1G010120;	GO:0005515;Interacting selectively and non-covalently with any protein or protein complex (a complex of two or more proteins that may include other nonprotein molecules).	HORVU0Hr1G010120	IPR000210:BTB/POZ domain;IPR002083:MATH/TRAF domain;IPR008974:TRAF-like;IPR011333:SKP1/BTB/POZ domain superfamily
HORVU7Hr1G001520	4.5375	5.52476	0.818135	6.75287	1.44944e-11	6.07886e-09	HORVU7Hr1G001520;	;	HORVU7Hr1G001520	:
HORVU2Hr1G000760	3.70702	5.5187	0.900278	6.12999	8.78828e-10	2.94859e-07	HORVU2Hr1G000760;	;	HORVU2Hr1G000760	IPR032675:Leucine-rich repeat domain superfamily
HORVU6Hr1G004310	20.3301	5.5082	1.20049	4.58831	4.46856e-06	0.000620998	HORVU6Hr1G004310;	;	HORVU6Hr1G004310	:
HORVU3Hr1G097860	5.7324	5.4536	1.03294	5.2797	1.29395e-07	2.76269e-05	HORVU3Hr1G097860;Laccase [Source:UniProtKB/TrEMBL;Acc:A0A287MG47]	GO:0052716;Catalysis of the reaction: 4 hydroquinone + O2 = 4 benzosemiquinone + 4 H2O.;GO:0046274;The chemical reactions and pathways resulting in the breakdown of lignins, a class of polymers of phenylpropanoid units.;GO:0048046;The cell membranes and intracellular regions in a plant are connected through plasmodesmata, and plants may be described as having two major compartments: the living sy…	HORVU3Hr1G097860	IPR001117:Multicopper oxidase, type 1;IPR002355:Multicopper oxidase, copper-binding site;IPR008972:Cupredoxin;IPR011706:Multicopper oxidase, type 2;IPR011707:Multicopper oxidase, type 3;IPR017761:Laccase;IPR033138:Multicopper oxidases, conserved site;IPR034285:Laccase, second cupredoxin domain;IPR034288:Laccase, first cupredoxin domain;IPR034289:Laccase, third cupredoxin domain
HORVU2Hr1G000890	6.23868	5.41492	0.91532	5.91587	3.3012e-09	9.1214e-07	HORVU2Hr1G000890;	;;GO:0004497;Catalysis of the incorporation of one atom from molecular oxygen into a compound and the reduction of the other atom of oxygen to water.;GO:0020037;Interacting selectively and non-covalently with heme, any compound of iron complexed in a porphyrin (tetrapyrrole) ring.;GO:0005506;Interacting selectively and non-covalently with iron (Fe) ions.;GO:0016705;Catalysis of an oxidation-reduc…	HORVU2Hr1G000890	:;IPR001128:Cytochrome P450;IPR002401:Cytochrome P450, E-class, group I;IPR017972:Cytochrome P450, conserved site;IPR036396:Cytochrome P450 superfamily
HORVU2Hr1G114080	5.51281	5.40749	1.4468	3.73756	0.000185812	0.0121607	HORVU2Hr1G114080;	GO:0005515;Interacting selectively and non-covalently with any protein or protein complex (a complex of two or more proteins that may include other nonprotein molecules).	HORVU2Hr1G114080	IPR001611:Leucine-rich repeat;IPR032675:Leucine-rich repeat domain superfamily
HORVU2Hr1G108250	20.7603	5.37947	0.878695	6.12212	9.23387e-10	3.01204e-07	HORVU2Hr1G108250;	;;GO:0050662;OBSOLETE. Interacting selectively and non-covalently with a coenzyme, any of various nonprotein organic cofactors that are required, in addition to an enzyme and a substrate, for an enzymatic reaction to proceed.;GO:0003824;Catalysis of a biochemical reaction at physiological temperatures. In biologically catalyzed reactions, the reactants are known as substrates, and the catalysts a…	HORVU2Hr1G108250	IPR036291:NAD(P)-binding domain superfamily;IPR001509:NAD-dependent epimerase/dehydratase
HORVU1Hr1G089620	83.4225	5.37534	1.33582	4.024	5.72184e-05	0.005052	HORVU1Hr1G089620;	GO:0008171;Catalysis of the transfer of a methyl group to the oxygen atom of an acceptor molecule.;GO:0019438;The chemical reactions and pathways resulting in the formation of aromatic compounds, any substance containing an aromatic carbon ring.;GO:0032259;The process in which a methyl group is covalently attached to a molecule.;GO:0046983;The formation of a protein dimer, a macromolecular struct…	HORVU1Hr1G089620	IPR001077:O-methyltransferase domain;IPR012967:Plant methyltransferase dimerisation;IPR016461:O-methyltransferase COMT-type;IPR029063:S-adenosyl-L-methionine-dependent methyltransferase;IPR036388:Winged helix-like DNA-binding domain superfamily;IPR036390:Winged helix DNA-binding domain superfamily
HORVU2Hr1G081330	12.1027	5.34489	0.901815	5.92682	3.0886e-09	8.63558e-07	HORVU2Hr1G081330;	GO:0005886;The membrane surrounding a cell that separates the cell from its external environment. It consists of a phospholipid bilayer and associated proteins.;GO:0010155;Any process that modulates the frequency, rate or extent of proton transport into, out of or within a cell, or between cells, by means of some agent such as a transporter or pore.;GO:0005783;The irregular network of unit membra…	HORVU2Hr1G081330	IPR029669:Proton pump-interactor
HORVU7Hr1G001540	118.354	5.32476	0.331323	16.0712	4.06125e-58	7.94855e-55	HORVU7Hr1G001540;	GO:0043531;Interacting selectively and non-covalently with ADP, adenosine 5'-diphosphate.;GO:0005524;Interacting selectively and non-covalently with ATP, adenosine 5'-triphosphate, a universally important coenzyme and enzyme regulator.;;	HORVU7Hr1G001540	IPR002182:NB-ARC;IPR027417:P-loop containing nucleoside triphosphate hydrolase;IPR032675:Leucine-rich repeat domain superfamily;IPR041118:Rx, N-terminal;:
HORVU2Hr1G108690	1.95027	5.23701	1.57975	3.3151	0.00091611	0.0382163	HORVU2Hr1G108690;	GO:0016021;The component of a membrane consisting of the gene products and protein complexes having at least some part of their peptide sequence embedded in the hydrophobic region of the membrane.;GO:0005524;Interacting selectively and non-covalently with ATP, adenosine 5'-triphosphate, a universally important coenzyme and enzyme regulator.;GO:0006468;The process of introducing a phosphate group …	HORVU2Hr1G108690	IPR000719:Protein kinase domain;IPR003609:PAN/Apple domain;IPR008271:Serine/threonine-protein kinase, active site;IPR011009:Protein kinase-like domain superfamily;IPR017441:Protein kinase, ATP binding site
HORVU2Hr1G007550	19.2566	5.17978	0.932291	5.55597	2.76071e-08	6.68433e-06	HORVU2Hr1G007550;	;
HORVU7Hr1G000050	2.72571	5.17547	0.675837	7.65786	1.8905e-14	1.16843e-11	HORVU7Hr1G000050;	;	HORVU7Hr1G000050	:
HORVU2Hr1G010500	84.1633	5.17149	0.47086	10.9831	4.60963e-28	5.41309e-25	HORVU2Hr1G010500;	GO:0005515;Interacting selectively and non-covalently with any protein or protein complex (a complex of two or more proteins that may include other nonprotein molecules).;GO:0005524;Interacting selectively and non-covalently with ATP, adenosine 5'-triphosphate, a universally important coenzyme and enzyme regulator.;GO:0004672;Catalysis of the phosphorylation of an amino acid residue in a protein,…	HORVU2Hr1G010500	IPR001611:Leucine-rich repeat;IPR003591:Leucine-rich repeat, typical subtype;IPR013210:Leucine-rich repeat-containing N-terminal, plant-type;IPR032675:Leucine-rich repeat domain superfamily;IPR000719:Protein kinase domain;IPR011009:Protein kinase-like domain superfamily;IPR008271:Serine/threonine-protein kinase, active site
HORVU1Hr1G034370	1.98236	5.16059	1.29061	3.99858	6.37242e-05	0.00544228	HORVU1Hr1G034370;	GO:0016021;The component of a membrane consisting of the gene products and protein complexes having at least some part of their peptide sequence embedded in the hydrophobic region of the membrane.	HORVU1Hr1G034370	IPR001480:Bulb-type lectin domain;IPR036426:Bulb-type lectin domain superfamily
HORVU2Hr1G012340	5.93489	5.14447	1.27589	4.03206	5.52909e-05	0.00492193	HORVU2Hr1G012340;	GO:0008194;Catalysis of the transfer of a glycosyl group from a UDP-sugar to a small hydrophobic molecule.;GO:0016758;Catalysis of the transfer of a hexosyl group from one compound (donor) to another (acceptor).;GO:0016740;Catalysis of the transfer of a group, e.g. a methyl group, glycosyl group, acyl group, phosphorus-containing, or other groups, from one compound (generally regarded as the dono…	HORVU2Hr1G012340	IPR002213:UDP-glucuronosyl/UDP-glucosyltransferase;IPR035595:UDP-glycosyltransferase family, conserved site
HORVU0Hr1G039010	1.69886	5.10905	1.0736	4.7588	1.94744e-06	0.000302898	HORVU0Hr1G039010;	GO:0016021;The component of a membrane consisting of the gene products and protein complexes having at least some part of their peptide sequence embedded in the hydrophobic region of the membrane.;GO:0016020;A lipid bilayer along with all the proteins and protein complexes embedded in it an attached to it.;GO:0005515;Interacting selectively and non-covalently with any protein or protein complex (…	HORVU0Hr1G039010	IPR001611:Leucine-rich repeat;IPR003591:Leucine-rich repeat, typical subtype;IPR032675:Leucine-rich repeat domain superfamily;IPR013210:Leucine-rich repeat-containing N-terminal, plant-type
HORVU2Hr1G020630	2.24901	5.06848	1.39683	3.62855	0.000285019	0.0164876	HORVU2Hr1G020630;	GO:0048544;The process, involving the sharing and interaction of the single locus incompatibility haplotypes, involved in the recognition or rejection of the self pollen by cells in the stigma. This process ensures out-breeding in certain plant species.;GO:0016021;The component of a membrane consisting of the gene products and protein complexes having at least some part of their peptide sequence …	HORVU2Hr1G020630	IPR000858:S-locus glycoprotein domain;IPR001480:Bulb-type lectin domain;IPR036426:Bulb-type lectin domain superfamily
HORVU5Hr1G043020	3.55582	4.92178	1.35812	3.62395	0.000290132	0.0167011	HORVU5Hr1G043020;	GO:0016021;The component of a membrane consisting of the gene products and protein complexes having at least some part of their peptide sequence embedded in the hydrophobic region of the membrane.;GO:0009536;Any member of a family of organelles found in the cytoplasm of plants and some protists, which are membrane-bounded and contain DNA. Plant plastids develop from a common type, the proplastid.…	HORVU5Hr1G043020	IPR009631:CGLD27-like
HORVU5Hr1G054640	2.18928	4.77687	1.30032	3.67361	0.000239147	0.0145886	HORVU5Hr1G054640;	GO:0003677;Any molecular function by which a gene product interacts selectively and non-covalently with DNA (deoxyribonucleic acid).;GO:0005634;A membrane-bounded organelle of eukaryotic cells in which chromosomes are housed and replicated. In most cells, the nucleus contains all of the cell's chromosomes except the organellar chromosomes, and is the site of RNA synthesis and processing. In some …	HORVU5Hr1G054640	IPR015300:DNA-binding pseudobarrel domain superfamily
HORVU6Hr1G003630	3.99982	4.76305	1.32822	3.58605	0.000335723	0.0185962	HORVU6Hr1G003630;	;	HORVU6Hr1G003630	:;IPR037176:Osmotin/thaumatin-like superfamily
HORVU5Hr1G054160	2.34977	4.7492	1.32626	3.58091	0.000342399	0.0188401	HORVU5Hr1G054160;	;;GO:0006468;The process of introducing a phosphate group on to a protein.;GO:0005886;The membrane surrounding a cell that separates the cell from its external environment. It consists of a phospholipid bilayer and associated proteins.;GO:0004674;Catalysis of the reactions: ATP + protein serine = ADP + protein serine phosphate, and ATP + protein threonine = ADP + protein threonine phosphate.;GO:0…	HORVU5Hr1G054160	IPR011009:Protein kinase-like domain superfamily
HORVU2Hr1G008370	1.74993	4.71075	0.830434	5.67264	1.40616e-08	3.47633e-06	HORVU2Hr1G008370;	GO:0016021;The component of a membrane consisting of the gene products and protein complexes having at least some part of their peptide sequence embedded in the hydrophobic region of the membrane.;GO:0005524;Interacting selectively and non-covalently with ATP, adenosine 5'-triphosphate, a universally important coenzyme and enzyme regulator.;GO:0016020;A lipid bilayer along with all the proteins a…	HORVU2Hr1G008370	IPR011009:Protein kinase-like domain superfamily;IPR017441:Protein kinase, ATP binding site;IPR036426:Bulb-type lectin domain superfamily;IPR001245:Serine-threonine/tyrosine-protein kinase, catalytic domain
HORVU6Hr1G008720	17.6267	4.6391	1.36039	3.41014	0.000649297	0.0301371	HORVU6Hr1G008720;	GO:0008234;Catalysis of the hydrolysis of peptide bonds in a polypeptide chain by a mechanism in which the sulfhydryl group of a cysteine residue at the active center acts as a nucleophile.;GO:0005764;A small lytic vacuole that has cell cycle-independent morphology and is found in most animal cells and that contains a variety of hydrolases, most of which have their maximal activities in the pH ra…	HORVU6Hr1G008720	IPR000668:Peptidase C1A, papain C-terminal;IPR013201:Cathepsin propeptide inhibitor domain (I29);IPR025660:Cysteine peptidase, histidine active site;IPR025661:Cysteine peptidase, asparagine active site;IPR038765:Papain-like cysteine peptidase superfamily;IPR039417:Papain-like cysteine endopeptidase
HORVU2Hr1G016310	7.16307	4.55662	0.855405	5.32686	9.99242e-08	2.21398e-05	HORVU2Hr1G016310;	;	HORVU2Hr1G016310	:
HORVU2Hr1G115090	2.64093	4.51561	1.35459	3.33356	0.000857428	0.0366456	HORVU2Hr1G115090;	GO:0004553;Catalysis of the hydrolysis of any O-glycosyl bond.;GO:0005975;The chemical reactions and pathways involving carbohydrates, any of a group of organic compounds based of the general formula Cx(H2O)y. Includes the formation of carbohydrate derivatives by the addition of a carbohydrate residue to another molecule.;GO:0009507;A chlorophyll-containing plastid with thylakoids organized into …	HORVU2Hr1G115090	IPR001360:Glycoside hydrolase family 1;IPR017853:Glycoside hydrolase superfamily
HORVU2Hr1G116490	21.1427	4.51555	0.304316	14.8384	8.27287e-50	1.38783e-46	HORVU2Hr1G116490;	;	HORVU2Hr1G116490	:
HORVU6Hr1G012090	22.363	4.49804	0.789192	5.69956	1.2012e-08	3.0012e-06	HORVU6Hr1G012090;	GO:0000287;Interacting selectively and non-covalently with magnesium (Mg) ions.;GO:0010333;Catalysis of the formation of cyclic terpenes through the cyclization of linear terpenes (e.g. isopentenyl-PP, geranyl-PP, farnesyl-PP and geranylgeranyl-PP) containing varying numbers of isoprene units.;GO:0016829;Catalysis of the cleavage of C-C, C-O, C-N and other bonds by other means than by hydrolysis …	HORVU6Hr1G012090	IPR005630:Terpene synthase, metal-binding domain;IPR008930:Terpenoid cyclases/protein prenyltransferase alpha-alpha toroid;IPR008949:Isoprenoid synthase domain superfamily;IPR036965:Terpene synthase, N-terminal domain superfamily
HORVU6Hr1G051000	2.97643	4.45041	1.34669	3.30471	0.000950764	0.0389697	HORVU6Hr1G051000;	;	HORVU6Hr1G051000	:
HORVU2Hr1G012280	4.83133	4.44955	1.13497	3.9204	8.84022e-05	0.00689628	HORVU2Hr1G012280;	;;GO:0080043;Catalysis of the transfer of a glucosyl group from UDP-glucose to the 3-hydroxy group of a quercetin molecule.;GO:0080044;Catalysis of the transfer of a glucosyl group from UDP-glucose to the 7-hydroxy group of a quercetin molecule.;GO:0008194;Catalysis of the transfer of a glycosyl group from a UDP-sugar to a small hydrophobic molecule.;GO:0016758;Catalysis of the transfer of a hexo…	HORVU2Hr1G012280	:;IPR002213:UDP-glucuronosyl/UDP-glucosyltransferase;IPR035595:UDP-glycosyltransferase family, conserved site
ENSRNA049479359	5.1714	4.41299	1.1163	3.95322	7.71055e-05	0.00622302	ENSRNA049479359;Plant signal recognition particle RNA	;
HORVU5Hr1G035620	2.91824	4.33292	1.12755	3.84277	0.000121654	0.00891901	HORVU5Hr1G035620;	GO:0005515;Interacting selectively and non-covalently with any protein or protein complex (a complex of two or more proteins that may include other nonprotein molecules).	HORVU5Hr1G035620	IPR001680:WD40 repeat;IPR015943:WD40/YVTN repeat-like-containing domain superfamily;IPR036322:WD40-repeat-containing domain superfamily
HORVU2Hr1G003260	9.77133	4.16238	0.631267	6.59369	4.2904e-11	1.59943e-08	HORVU2Hr1G003260;	;
HORVU7Hr1G097940	3.10453	4.10465	0.614937	6.67491	2.47384e-11	1.00173e-08	HORVU7Hr1G097940;	GO:0004252;Catalysis of the hydrolysis of internal, alpha-peptide bonds in a polypeptide chain by a catalytic mechanism that involves a catalytic triad consisting of a serine nucleophile that is activated by a proton relay involving an acidic residue (e.g. aspartate or glutamate) and a basic residue (usually histidine).;GO:0006508;The hydrolysis of proteins into smaller polypeptides and/or amino …	HORVU7Hr1G097940	IPR036852:Peptidase S8/S53 domain superfamily
HORVU2Hr1G084130	500.485	4.0719	0.642511	6.33748	2.33555e-10	8.4389e-08	HORVU2Hr1G084130;Malate synthase [Source:UniProtKB/TrEMBL;Acc:A0A287IPV1]	GO:0006097;A modification of the TCA cycle occurring in some plants and microorganisms, in which isocitrate is cleaved to glyoxylate and succinate. Glyoxylate can then react with acetyl-CoA to form malate.;GO:0006099;A nearly universal metabolic pathway in which the acetyl group of acetyl coenzyme A is effectively oxidized to two CO2 and four pairs of electrons are transferred to coenzymes. The a…	HORVU2Hr1G084130	IPR001465:Malate synthase;IPR006252:Malate synthase A;IPR011076:Malate synthase-like superfamily;IPR019830:Malate synthase, conserved site;:
HORVU2Hr1G079580	25.8897	4.06615	0.917822	4.43022	9.41385e-06	0.00116365	HORVU2Hr1G079580;	;;GO:0016021;The component of a membrane consisting of the gene products and protein complexes having at least some part of their peptide sequence embedded in the hydrophobic region of the membrane.;GO:0016020;A lipid bilayer along with all the proteins and protein complexes embedded in it an attached to it.	HORVU2Hr1G079580	:
HORVU2Hr1G005170	8.17221	3.88751	0.994065	3.91072	9.20206e-05	0.00706077	HORVU2Hr1G005170;	;
HORVU2Hr1G110720	22.3293	3.87785	0.815382	4.75587	1.97593e-06	0.000303792	HORVU2Hr1G110720;Transmembrane 9 superfamily member [Source:UniProtKB/TrEMBL;Acc:A0A287JFB7]	GO:0016021;The component of a membrane consisting of the gene products and protein complexes having at least some part of their peptide sequence embedded in the hydrophobic region of the membrane.;GO:0072657;A process in which a protein is transported to, or maintained in, a specific location in a membrane.;GO:0016020;A lipid bilayer along with all the proteins and protein complexes embedded in i…	HORVU2Hr1G110720	IPR004240:Nonaspanin (TM9SF)
HORVU0Hr1G013110	17.8395	3.81033	0.657835	5.79223	6.94587e-09	1.77316e-06	HORVU0Hr1G013110;	;	HORVU0Hr1G013110	IPR032675:Leucine-rich repeat domain superfamily
HORVU1Hr1G045010	2.46708	3.73716	0.954695	3.91451	9.05874e-05	0.00699847	HORVU1Hr1G045010;	;	HORVU1Hr1G045010	:
HORVU1Hr1G089530	30.4513	3.70693	0.987608	3.75344	0.000174424	0.0115071	HORVU1Hr1G089530;Predicted protein [Source:UniProtKB/TrEMBL;Acc:F2E5N0]	GO:0016021;The component of a membrane consisting of the gene products and protein complexes having at least some part of their peptide sequence embedded in the hydrophobic region of the membrane.;GO:0022857;Enables the transfer of a substance, usually a specific substance or a group of related substances, from one side of a membrane to the other.;GO:0016020;A lipid bilayer along with all the pro…	HORVU1Hr1G089530	IPR003663:Sugar/inositol transporter;IPR005828:Major facilitator, sugar transporter-like;IPR005829:Sugar transporter, conserved site;IPR020846:Major facilitator superfamily domain;IPR036259:MFS transporter superfamily;:
HORVU2Hr1G006900	65.6671	3.70471	0.490607	7.55128	4.31015e-14	2.46898e-11	HORVU2Hr1G006900;	;;GO:0016491;Catalysis of an oxidation-reduction (redox) reaction, a reversible chemical reaction in which the oxidation state of an atom or atoms within a molecule is altered. One substrate acts as a hydrogen or electron donor and becomes oxidized, while the other acts as hydrogen or electron acceptor and becomes reduced.	HORVU2Hr1G006900	IPR029063:S-adenosyl-L-methionine-dependent methyltransferase;IPR026669:Arsenite methyltransferase-like;IPR036188:FAD/NAD(P)-binding domain superfamily
HORVU1Hr1G089520	1112.11	3.67575	0.991271	3.70812	0.000208802	0.0131472	HORVU1Hr1G089520;	GO:0008171;Catalysis of the transfer of a methyl group to the oxygen atom of an acceptor molecule.;GO:0032259;The process in which a methyl group is covalently attached to a molecule.;GO:0046983;The formation of a protein dimer, a macromolecular structure consists of two noncovalently associated identical or nonidentical subunits.;GO:0008168;Catalysis of the transfer of a methyl group to an accep…	HORVU1Hr1G089520	IPR001077:O-methyltransferase domain;IPR012967:Plant methyltransferase dimerisation;IPR016461:O-methyltransferase COMT-type;IPR029063:S-adenosyl-L-methionine-dependent methyltransferase;IPR036388:Winged helix-like DNA-binding domain superfamily;IPR036390:Winged helix DNA-binding domain superfamily
HORVU6Hr1G001520	2.98057	3.66767	0.804322	4.55995	5.1166e-06	0.000694615	HORVU6Hr1G001520;	;;GO:0016021;The component of a membrane consisting of the gene products and protein complexes having at least some part of their peptide sequence embedded in the hydrophobic region of the membrane.;GO:0005524;Interacting selectively and non-covalently with ATP, adenosine 5'-triphosphate, a universally important coenzyme and enzyme regulator.;GO:0004672;Catalysis of the phosphorylation of an amin…	HORVU6Hr1G001520	IPR024788:Malectin-like domain;IPR000719:Protein kinase domain;IPR001245:Serine-threonine/tyrosine-protein kinase, catalytic domain;IPR001611:Leucine-rich repeat;IPR008271:Serine/threonine-protein kinase, active site;IPR011009:Protein kinase-like domain superfamily;IPR017441:Protein kinase, ATP binding site;IPR025875:Leucine rich repeat 4;IPR032675:Leucine-rich repeat domain superfamily
HORVU3Hr1G093530	7.81869	3.62032	0.957609	3.78058	0.000156464	0.0106513	HORVU3Hr1G093530;Leucine-rich repeat receptor-like kinase, Specification of anther cell identity, Control of early sporogenic development, Initiation of anther wall formatio [Source: Projected from Oryza sativa (Os01g0917500)]	GO:0016021;The component of a membrane consisting of the gene products and protein complexes having at least some part of their peptide sequence embedded in the hydrophobic region of the membrane.;GO:0005524;Interacting selectively and non-covalently with ATP, adenosine 5'-triphosphate, a universally important coenzyme and enzyme regulator.;GO:0004674;Catalysis of the reactions: ATP + protein ser…	HORVU3Hr1G093530	IPR000719:Protein kinase domain;IPR001245:Serine-threonine/tyrosine-protein kinase, catalytic domain;IPR001611:Leucine-rich repeat;IPR003591:Leucine-rich repeat, typical subtype;IPR008271:Serine/threonine-protein kinase, active site;IPR011009:Protein kinase-like domain superfamily;IPR013210:Leucine-rich repeat-containing N-terminal, plant-type;IPR017441:Protein kinase, ATP binding site;IPR032675:…
HORVU5Hr1G012010	144.291	3.5857	0.541524	6.6215	3.55563e-11	1.3469e-08	HORVU5Hr1G012010;	GO:0016021;The component of a membrane consisting of the gene products and protein complexes having at least some part of their peptide sequence embedded in the hydrophobic region of the membrane.;GO:0005524;Interacting selectively and non-covalently with ATP, adenosine 5'-triphosphate, a universally important coenzyme and enzyme regulator.;GO:0007178;A series of molecular signals initiated by th…	HORVU5Hr1G012010	IPR000719:Protein kinase domain;IPR002902:Gnk2-homologous domain;IPR008271:Serine/threonine-protein kinase, active site;IPR011009:Protein kinase-like domain superfamily;IPR017441:Protein kinase, ATP binding site;IPR038408:Gnk2-homologous domain superfamily
HORVU6Hr1G093140	2.36532	3.55697	0.760878	4.67482	2.94205e-06	0.000437322	HORVU6Hr1G093140;	GO:0005524;Interacting selectively and non-covalently with ATP, adenosine 5'-triphosphate, a universally important coenzyme and enzyme regulator.;GO:0004672;Catalysis of the phosphorylation of an amino acid residue in a protein, usually according to the reaction: a protein + ATP = a phosphoprotein + ADP.;GO:0006468;The process of introducing a phosphate group on to a protein.;GO:0005886;The membr…	HORVU6Hr1G093140	IPR000719:Protein kinase domain;IPR008271:Serine/threonine-protein kinase, active site;IPR011009:Protein kinase-like domain superfamily
HORVU3Hr1G095790	8.75963	3.46076	0.501731	6.89765	5.28704e-12	2.43473e-09	HORVU3Hr1G095790;	GO:0005524;Interacting selectively and non-covalently with ATP, adenosine 5'-triphosphate, a universally important coenzyme and enzyme regulator.;GO:0004672;Catalysis of the phosphorylation of an amino acid residue in a protein, usually according to the reaction: a protein + ATP = a phosphoprotein + ADP.;GO:0006468;The process of introducing a phosphate group on to a protein.;GO:0016740;Catalysis…	HORVU3Hr1G095790	IPR000719:Protein kinase domain;IPR001480:Bulb-type lectin domain;IPR008271:Serine/threonine-protein kinase, active site;IPR011009:Protein kinase-like domain superfamily;IPR017441:Protein kinase, ATP binding site;IPR036426:Bulb-type lectin domain superfamily;IPR024171:S-receptor-like serine/threonine-protein kinase
HORVU5Hr1G103460	23.1917	3.45224	0.67356	5.12536	2.96969e-07	5.7169e-05	HORVU5Hr1G103460;	GO:0009415;Any process that results in a change in state or activity of a cell or an organism (in terms of movement, secretion, enzyme production, gene expression, etc.) as a result of a stimulus reflecting the presence, absence, or concentration of water.;GO:0009737;Any process that results in a change in state or activity of a cell or an organism (in terms of movement, secretion, enzyme product…	HORVU5Hr1G103460	IPR000167:Dehydrin;IPR030513:Dehydrin, conserved site
HORVU2Hr1G113070	2.92542	3.39749	0.96208	3.5314	0.00041336	0.021719	HORVU2Hr1G113070;	;
HORVU5Hr1G005210	59.5131	3.38625	0.558675	6.06121	1.35104e-09	4.17508e-07	HORVU5Hr1G005210;	;	HORVU5Hr1G005210	IPR037176:Osmotin/thaumatin-like superfamily
HORVU6Hr1G023530	27.9817	3.30018	0.835889	3.9481	7.8773e-05	0.00629273	HORVU6Hr1G023530;	GO:0016021;The component of a membrane consisting of the gene products and protein complexes having at least some part of their peptide sequence embedded in the hydrophobic region of the membrane.;GO:0005524;Interacting selectively and non-covalently with ATP, adenosine 5'-triphosphate, a universally important coenzyme and enzyme regulator.;GO:0004674;Catalysis of the reactions: ATP + protein ser…	HORVU6Hr1G023530	IPR000719:Protein kinase domain;IPR008271:Serine/threonine-protein kinase, active site;IPR011009:Protein kinase-like domain superfamily;IPR017441:Protein kinase, ATP binding site;:;IPR001881:EGF-like calcium-binding domain;IPR009030:Growth factor receptor cysteine-rich domain superfamily;IPR025287:Wall-associated receptor kinase, galacturonan-binding domain
HORVU2Hr1G101150	4.01922	3.28553	0.968324	3.39301	0.000691287	0.0312542	HORVU2Hr1G101150;	GO:0004553;Catalysis of the hydrolysis of any O-glycosyl bond.;GO:0005975;The chemical reactions and pathways involving carbohydrates, any of a group of organic compounds based of the general formula Cx(H2O)y. Includes the formation of carbohydrate derivatives by the addition of a carbohydrate residue to another molecule.;GO:0016787;Catalysis of the hydrolysis of various bonds, e.g. C-O, C-N, C-C…	HORVU2Hr1G101150	IPR000757:Glycoside hydrolase family 16;IPR008263:Glycoside hydrolase, family 16, active site;IPR013320:Concanavalin A-like lectin/glucanase domain superfamily;:;IPR016455:Xyloglucan endotransglucosylase/hydrolase
HORVU2Hr1G006470	24.795	3.20116	0.412679	7.75704	8.69344e-15	5.51822e-12	HORVU2Hr1G006470;	;;GO:0043531;Interacting selectively and non-covalently with ADP, adenosine 5'-diphosphate.	HORVU2Hr1G006470	IPR032675:Leucine-rich repeat domain superfamily;IPR002182:NB-ARC;IPR027417:P-loop containing nucleoside triphosphate hydrolase
HORVU6Hr1G015630	2.45971	3.19933	0.791465	4.04229	5.29317e-05	0.00478136	HORVU6Hr1G015630;	GO:0016021;The component of a membrane consisting of the gene products and protein complexes having at least some part of their peptide sequence embedded in the hydrophobic region of the membrane.	HORVU6Hr1G015630	IPR001480:Bulb-type lectin domain;IPR036426:Bulb-type lectin domain superfamily
HORVU2Hr1G004610	1.7138	3.15571	0.779561	4.04806	5.16431e-05	0.00470396	HORVU2Hr1G004610;	GO:0004497;Catalysis of the incorporation of one atom from molecular oxygen into a compound and the reduction of the other atom of oxygen to water.;GO:0020037;Interacting selectively and non-covalently with heme, any compound of iron complexed in a porphyrin (tetrapyrrole) ring.;GO:0005506;Interacting selectively and non-covalently with iron (Fe) ions.;GO:0016705;Catalysis of an oxidation-reducti…	HORVU2Hr1G004610	IPR001128:Cytochrome P450;IPR002401:Cytochrome P450, E-class, group I;IPR017972:Cytochrome P450, conserved site;IPR036396:Cytochrome P450 superfamily
HORVU6Hr1G004320	2006.03	3.14726	0.908842	3.46294	0.000534309	0.0260348	HORVU6Hr1G004320;	GO:0030247;Interacting selectively and non-covalently with any polysaccharide, a polymer of many (typically more than 10) monosaccharide residues linked glycosidically.;GO:0016021;The component of a membrane consisting of the gene products and protein complexes having at least some part of their peptide sequence embedded in the hydrophobic region of the membrane.;GO:0005524;Interacting selectivel…	HORVU6Hr1G004320	IPR025287:Wall-associated receptor kinase, galacturonan-binding domain;IPR000719:Protein kinase domain;IPR001881:EGF-like calcium-binding domain;IPR009030:Growth factor receptor cysteine-rich domain superfamily;IPR011009:Protein kinase-like domain superfamily;IPR017441:Protein kinase, ATP binding site;:
HORVU2Hr1G116800	24.0946	3.13104	0.716842	4.36783	1.25489e-05	0.00149606	HORVU2Hr1G116800;	;	HORVU2Hr1G116800	IPR022251:Protein of unknown function wound-induced
HORVU7Hr1G000080	1.74377	3.09659	0.861779	3.59325	0.000326577	0.0181753	HORVU7Hr1G000080;	;	HORVU7Hr1G000080	IPR032675:Leucine-rich repeat domain superfamily;:
HORVU3Hr1G112080	1.4226	3.07175	0.723707	4.24446	2.19119e-05	0.00243897	HORVU3Hr1G112080;	GO:0016021;The component of a membrane consisting of the gene products and protein complexes having at least some part of their peptide sequence embedded in the hydrophobic region of the membrane.;GO:0016020;A lipid bilayer along with all the proteins and protein complexes embedded in it an attached to it.;;	HORVU3Hr1G112080	IPR003496:ABA/WDS induced protein
HORVU2Hr1G108180	1567.16	3.06318	0.383449	7.9885	1.36593e-15	9.4354e-13	HORVU2Hr1G108180;	GO:0050662;OBSOLETE. Interacting selectively and non-covalently with a coenzyme, any of various nonprotein organic cofactors that are required, in addition to an enzyme and a substrate, for an enzymatic reaction to proceed.;GO:0003824;Catalysis of a biochemical reaction at physiological temperatures. In biologically catalyzed reactions, the reactants are known as substrates, and the catalysts are…	HORVU2Hr1G108180	IPR001509:NAD-dependent epimerase/dehydratase;IPR036291:NAD(P)-binding domain superfamily
HORVU7Hr1G085100	4.21606	3.04828	0.820124	3.71685	0.000201721	0.0128819	HORVU7Hr1G085100;Predicted protein [Source:UniProtKB/TrEMBL;Acc:F2EJX3]	GO:0016747;Catalysis of the transfer of an acyl group, other than amino-acyl, from one compound (donor) to another (acceptor).;GO:0016410;Catalysis of the transfer of an acyl group to a nitrogen atom on the acceptor molecule.	HORVU7Hr1G085100	IPR003480:Transferase;IPR023213:Chloramphenicol acetyltransferase-like domain superfamily
HORVU5Hr1G013990	2.28744	2.97721	0.705181	4.22191	2.42246e-05	0.00265859	HORVU5Hr1G013990;	GO:0020037;Interacting selectively and non-covalently with heme, any compound of iron complexed in a porphyrin (tetrapyrrole) ring.;GO:0005506;Interacting selectively and non-covalently with iron (Fe) ions.;GO:0016705;Catalysis of an oxidation-reduction (redox) reaction in which hydrogen or electrons are transferred from each of two donors, and molecular oxygen is reduced or incorporated into a d…	HORVU5Hr1G013990	IPR001128:Cytochrome P450;IPR036396:Cytochrome P450 superfamily;IPR002401:Cytochrome P450, E-class, group I;IPR017972:Cytochrome P450, conserved site
HORVU2Hr1G016540	42.781	2.97652	0.574107	5.18461	2.16472e-07	4.34534e-05	HORVU2Hr1G016540;	;;GO:0005515;Interacting selectively and non-covalently with any protein or protein complex (a complex of two or more proteins that may include other nonprotein molecules).	HORVU2Hr1G016540	IPR005174:Domain unknown function DUF295;IPR001810:F-box domain;IPR036047:F-box-like domain superfamily
HORVU7Hr1G006540	1.42464	2.96856	0.896195	3.31241	0.000924968	0.0383899	HORVU7Hr1G006540;	GO:0005515;Interacting selectively and non-covalently with any protein or protein complex (a complex of two or more proteins that may include other nonprotein molecules).	HORVU7Hr1G006540	IPR036047:F-box-like domain superfamily
HORVU3Hr1G087570	18.9176	2.95384	0.919882	3.21111	0.00132224	0.0491361	HORVU3Hr1G087570;	GO:0016491;Catalysis of an oxidation-reduction (redox) reaction, a reversible chemical reaction in which the oxidation state of an atom or atoms within a molecule is altered. One substrate acts as a hydrogen or electron donor and becomes oxidized, while the other acts as hydrogen or electron acceptor and becomes reduced.;GO:0055114;A metabolic process that results in the removal or addition of on…	HORVU3Hr1G087570	IPR005123:Oxoglutarate/iron-dependent dioxygenase;IPR027443:Isopenicillin N synthase-like;IPR026992:Non-haem dioxygenase N-terminal domain
HORVU6Hr1G004010	50.2533	2.93283	0.870931	3.36746	0.000758632	0.0333032	HORVU6Hr1G004010;	GO:0016021;The component of a membrane consisting of the gene products and protein complexes having at least some part of their peptide sequence embedded in the hydrophobic region of the membrane.;GO:0004553;Catalysis of the hydrolysis of any O-glycosyl bond.;GO:0005975;The chemical reactions and pathways involving carbohydrates, any of a group of organic compounds based of the general formula Cx…	HORVU6Hr1G004010	IPR001362:Glycoside hydrolase, family 32;IPR013148:Glycosyl hydrolase family 32, N-terminal;IPR013189:Glycosyl hydrolase family 32, C-terminal;IPR013320:Concanavalin A-like lectin/glucanase domain superfamily;IPR018053:Glycoside hydrolase, family 32, active site;IPR023296:Glycosyl hydrolase, five-bladed beta-propellor domain superfamily;IPR021792:Beta-fructofuranosidase
HORVU3Hr1G107280	0.986687	2.8838	0.847159	3.40409	0.000663853	0.0306914	HORVU3Hr1G107280;	;
HORVU2Hr1G001640	8.13714	2.87613	0.592036	4.85804	1.18554e-06	0.000199123	HORVU2Hr1G001640;	;;GO:0020037;Interacting selectively and non-covalently with heme, any compound of iron complexed in a porphyrin (tetrapyrrole) ring.;GO:0005506;Interacting selectively and non-covalently with iron (Fe) ions.;GO:0016705;Catalysis of an oxidation-reduction (redox) reaction in which hydrogen or electrons are transferred from each of two donors, and molecular oxygen is reduced or incorporated into a…	HORVU2Hr1G002250	IPR001128:Cytochrome P450;IPR002401:Cytochrome P450, E-class, group I;IPR017972:Cytochrome P450, conserved site;IPR036396:Cytochrome P450 superfamily
HORVU2Hr1G013590	4.40523	2.87519	0.836175	3.43851	0.000584933	0.0277862	HORVU2Hr1G013590;Glycosyltransferases [Source:UniProtKB/TrEMBL;Acc:A0A287H4M6]	GO:0071555;A process that results in the assembly, arrangement of constituent parts, or disassembly of the cell wall, the rigid or semi-rigid envelope lying outside the cell membrane of plant, fungal and most prokaryotic cells, maintaining their shape and protecting them from osmotic lysis.;GO:0000139;The lipid bilayer surrounding any of the compartments of the Golgi apparatus.;GO:0015018;Catalys…	HORVU2Hr1G013590	IPR005027:Glycosyl transferase, family 43;IPR029044:Nucleotide-diphospho-sugar transferases;:
HORVU2Hr1G114390	18.069	2.82538	0.533677	5.29417	1.19556e-07	2.5999e-05	HORVU2Hr1G114390;	GO:0019752;The chemical reactions and pathways involving carboxylic acids, any organic acid containing one or more carboxyl (COOH) groups or anions (COO-).;GO:0006520;The chemical reactions and pathways involving amino acids, carboxylic acids containing one or more amino groups, as carried out by individual cells.;GO:0030170;Interacting selectively and non-covalently with pyridoxal 5' phosphate, …	HORVU2Hr1G114390	IPR002129:Pyridoxal phosphate-dependent decarboxylase;IPR010977:Aromatic-L-amino-acid decarboxylase;IPR015421:Pyridoxal phosphate-dependent transferase, major domain;IPR015422:Pyridoxal phosphate-dependent transferase domain 1;IPR015424:Pyridoxal phosphate-dependent transferase;IPR021115:Pyridoxal-phosphate binding site
HORVU4Hr1G084850	95.2782	2.80736	0.580978	4.83214	1.35074e-06	0.000223405	HORVU4Hr1G084850;Predicted protein [Source:UniProtKB/TrEMBL;Acc:F2CV18]	GO:0046983;The formation of a protein dimer, a macromolecular structure consists of two noncovalently associated identical or nonidentical subunits.;GO:0000978;Interacting selectively and non-covalently with a specific upstream regulatory DNA sequence (transcription factor recognition sequence or binding site) located in cis relative to the transcription start site (i.e., on the same strand of DN…	HORVU4Hr1G084850	IPR011598:Myc-type, basic helix-loop-helix (bHLH) domain;IPR036638:Helix-loop-helix DNA-binding domain superfamily
HORVU2Hr1G046180	106.473	2.78645	0.392382	7.10137	1.2353e-12	5.80243e-10	HORVU2Hr1G046180;Predicted protein [Source:UniProtKB/TrEMBL;Acc:F2DPY4]	GO:0005524;Interacting selectively and non-covalently with ATP, adenosine 5'-triphosphate, a universally important coenzyme and enzyme regulator.;GO:0016887;Catalysis of the reaction: ATP + H2O = ADP + phosphate + 2 H+. May or may not be coupled to another reaction.;GO:0000166;Interacting selectively and non-covalently with a nucleotide, any compound consisting of a nucleoside that is esterified …	HORVU2Hr1G046180	IPR003593:AAA+ ATPase domain;IPR003959:ATPase, AAA-type, core;IPR003960:ATPase, AAA-type, conserved site;IPR025753:AAA-type ATPase, N-terminal domain;IPR027417:P-loop containing nucleoside triphosphate hydrolase;:
HORVU3Hr1G113300	2.75394	2.77795	0.801071	3.4678	0.000524747	0.0257829	HORVU3Hr1G113300;	;	HORVU3Hr1G113300	IPR004252:Probable transposase, Ptta/En/Spm, plant;:
HORVU2Hr1G006590	40.5044	2.75196	0.351805	7.8224	5.18239e-15	3.38094e-12	HORVU2Hr1G006590;	;;GO:0043531;Interacting selectively and non-covalently with ADP, adenosine 5'-diphosphate.	HORVU2Hr1G006590	IPR032675:Leucine-rich repeat domain superfamily;IPR002182:NB-ARC;IPR027417:P-loop containing nucleoside triphosphate hydrolase
HORVU2Hr1G009680	4.88708	2.74857	0.47424	5.79574	6.80218e-09	1.75556e-06	HORVU2Hr1G009680;	GO:0016021;The component of a membrane consisting of the gene products and protein complexes having at least some part of their peptide sequence embedded in the hydrophobic region of the membrane.;GO:0005524;Interacting selectively and non-covalently with ATP, adenosine 5'-triphosphate, a universally important coenzyme and enzyme regulator.;GO:0042626;Primary active transporter of a solute across…	HORVU2Hr1G009680	IPR003439:ABC transporter-like;IPR003593:AAA+ ATPase domain;IPR011527:ABC transporter type 1, transmembrane domain;IPR027417:P-loop containing nucleoside triphosphate hydrolase;IPR036640:ABC transporter type 1, transmembrane domain superfamily;IPR017871:ABC transporter, conserved site
HORVU5Hr1G061860	9.55282	2.74146	0.622712	4.40245	1.07035e-05	0.00129578	HORVU5Hr1G061860;	GO:0016788;Catalysis of the hydrolysis of any ester bond.;;	HORVU5Hr1G061860	IPR001087:GDSL lipase/esterase;IPR035669:GDSL lipase/esterase-like, plant;IPR036514:SGNH hydrolase superfamily;:
HORVU7Hr1G000320	7.24948	2.59169	0.498291	5.20117	1.98042e-07	4.00966e-05	HORVU7Hr1G000320;	GO:0009055;Any molecular entity that serves as an electron acceptor and electron donor in an electron transport chain. An electron transport chain is a process in which a series of electron carriers operate together to transfer electrons from donors to any of several different terminal electron acceptors to generate a transmembrane electrochemical gradient.;GO:0005623;OBSOLETE. The basic structur…	HORVU7Hr1G000320	IPR002109:Glutaredoxin;IPR036249:Thioredoxin-like superfamily;IPR041118:Rx, N-terminal;IPR002182:NB-ARC;IPR006652:Kelch repeat type 1;IPR015915:Kelch-type beta propeller;IPR027417:P-loop containing nucleoside triphosphate hydrolase;IPR032675:Leucine-rich repeat domain superfamily;:;IPR038005:Virus X resistance protein-like, coiled-coil domain
HORVU7Hr1G012380	4.65209	2.57579	0.762969	3.37601	0.000735451	0.032595	HORVU7Hr1G012380;Starch synthase, chloroplastic/amyloplastic [Source:UniProtKB/TrEMBL;Acc:C3W8L9]	GO:0009507;A chlorophyll-containing plastid with thylakoids organized into grana and frets, or stroma thylakoids, and embedded in a stroma.;GO:0004373;Catalysis of the reaction: UDP-glucose + (1,4)-alpha-D-glucosyl(n) = UDP + (1,4)-alpha-D-glucosyl(n+1).;GO:0009501;A plastid whose main function is to synthesize and store starch.;GO:0043531;Interacting selectively and non-covalently with ADP, aden…	HORVU7Hr1G012380	IPR001296:Glycosyl transferase, family 1;IPR011835:Bacterial/plant glycogen synthase;IPR013534:Starch synthase, catalytic domain
HORVU5Hr1G000510	14.3529	2.54564	0.780094	3.26325	0.00110144	0.0433306	HORVU5Hr1G000510;	;	HORVU5Hr1G000510	IPR021410:The fantastic four family
HORVU5Hr1G062320	22.6929	2.51693	0.477502	5.27103	1.35659e-07	2.87035e-05	HORVU5Hr1G062320;	;;GO:0005515;Interacting selectively and non-covalently with any protein or protein complex (a complex of two or more proteins that may include other nonprotein molecules).;GO:0005634;A membrane-bounded organelle of eukaryotic cells in which chromosomes are housed and replicated. In most cells, the nucleus contains all of the cell's chromosomes except the organellar chromosomes, and is the site o…	HORVU5Hr1G062320	:;IPR001660:Sterile alpha motif domain;IPR013761:Sterile alpha motif/pointed domain superfamily;IPR011084:DNA repair metallo-beta-lactamase;IPR036866:Ribonuclease Z/Hydroxyacylglutathione hydrolase-like
HORVU5Hr1G063600	49.6916	2.51055	0.459256	5.46657	4.58825e-08	1.0776e-05	HORVU5Hr1G063600;	GO:0009507;A chlorophyll-containing plastid with thylakoids organized into grana and frets, or stroma thylakoids, and embedded in a stroma.;;	HORVU5Hr1G063600	IPR029063:S-adenosyl-L-methionine-dependent methyltransferase
HORVU3Hr1G005290	11.7465	2.50424	0.767922	3.26106	0.00110998	0.0435208	HORVU3Hr1G005290;E3 ubiquitin-protein ligase [Source:UniProtKB/TrEMBL;Acc:A0A287JZT5]	;;GO:0007275;The biological process whose specific outcome is the progression of a multicellular organism over time from an initial condition (e.g. a zygote or a young adult) to a later condition (e.g. a multicellular animal or an aged adult).;GO:0005634;A membrane-bounded organelle of eukaryotic cells in which chromosomes are housed and replicated. In most cells, the nucleus contains all of the …	HORVU3Hr1G005290	:;IPR008974:TRAF-like;IPR013010:Zinc finger, SIAH-type;IPR013083:Zinc finger, RING/FYVE/PHD-type;IPR044286:E3 ubiquitin-protein ligase SINA-like, plant
HORVU6Hr1G074610	4.09349	2.47026	0.749847	3.29435	0.000986497	0.0399479	HORVU6Hr1G074610;	;	HORVU6Hr1G074610	IPR011043:Galactose oxidase/kelch, beta-propeller;IPR012871:Protein of unknown function DUF1677, Oryza sativa
HORVU2Hr1G112830	147.009	2.46939	0.671916	3.67515	0.000237706	0.0145886	HORVU2Hr1G112830;Predicted protein [Source:UniProtKB/TrEMBL;Acc:F2CQI1]	GO:0006308;The cellular DNA metabolic process resulting in the breakdown of DNA, deoxyribonucleic acid, one of the two main types of nucleic acid, consisting of a long unbranched macromolecule formed from one or two strands of linked deoxyribonucleotides, the 3'-phosphate group of each constituent deoxyribonucleotide being joined in 3',5'-phosphodiester linkage to the 5'-hydroxyl group of the deo…	HORVU2Hr1G112830	IPR003154:S1/P1 nuclease;IPR008947:Phospholipase C/P1 nuclease domain superfamily
HORVU3Hr1G037800	1.32827	2.46571	0.756391	3.25984	0.00111474	0.0436348	HORVU3Hr1G037800;	GO:0009055;Any molecular entity that serves as an electron acceptor and electron donor in an electron transport chain. An electron transport chain is a process in which a series of electron carriers operate together to transfer electrons from donors to any of several different terminal electron acceptors to generate a transmembrane electrochemical gradient.;GO:0005623;OBSOLETE. The basic structur…	HORVU3Hr1G037800	IPR002109:Glutaredoxin;IPR002182:NB-ARC;IPR027417:P-loop containing nucleoside triphosphate hydrolase;IPR032675:Leucine-rich repeat domain superfamily;IPR036249:Thioredoxin-like superfamily;IPR041118:Rx, N-terminal;IPR006652:Kelch repeat type 1;IPR015915:Kelch-type beta propeller;:
HORVU4Hr1G077680	9.84966	2.45873	0.494274	4.97443	6.54394e-07	0.000115557	HORVU4Hr1G077680;	;
HORVU7Hr1G010850	5.7986	2.4536	0.710491	3.45339	0.000553586	0.0267521	HORVU7Hr1G010850;	GO:0019752;The chemical reactions and pathways involving carboxylic acids, any organic acid containing one or more carboxyl (COOH) groups or anions (COO-).;GO:0006520;The chemical reactions and pathways involving amino acids, carboxylic acids containing one or more amino groups, as carried out by individual cells.;GO:0030170;Interacting selectively and non-covalently with pyridoxal 5' phosphate, …	HORVU7Hr1G010850	IPR002129:Pyridoxal phosphate-dependent decarboxylase;IPR010977:Aromatic-L-amino-acid decarboxylase;IPR015421:Pyridoxal phosphate-dependent transferase, major domain;IPR015424:Pyridoxal phosphate-dependent transferase;IPR021115:Pyridoxal-phosphate binding site;IPR015422:Pyridoxal phosphate-dependent transferase domain 1
HORVU5Hr1G047630	37.1131	2.41432	0.591173	4.08395	4.42773e-05	0.00421011	HORVU5Hr1G047630;	GO:0016021;The component of a membrane consisting of the gene products and protein complexes having at least some part of their peptide sequence embedded in the hydrophobic region of the membrane.;GO:0016020;A lipid bilayer along with all the proteins and protein complexes embedded in it an attached to it.;;;GO:0005794;A membrane-bound cytoplasmic organelle of the endomembrane system that further…	HORVU5Hr1G047630	IPR025846:PMR5 N-terminal domain;IPR029962:Trichome birefringence-like family;IPR026057:PC-Esterase
HORVU5Hr1G122520	3.67189	2.40915	0.680662	3.53942	0.000401006	0.0213078	HORVU5Hr1G122520;	;	HORVU5Hr1G122520	:
HORVU1Hr1G057260	3.54257	2.38441	0.711213	3.3526	0.000800563	0.0348186	HORVU1Hr1G057260;	GO:0046872;Interacting selectively and non-covalently with any metal ion.;GO:0005096;Binds to and increases the activity of a GTPase, an enzyme that catalyzes the hydrolysis of GTP.;GO:0043547;Any process that activates or increases the activity of a GTPase.;;;GO:0016021;The component of a membrane consisting of the gene products and protein complexes having at least some part of their peptide se…	HORVU1Hr1G057260	IPR000008:C2 domain;IPR001164:Arf GTPase activating protein;IPR035892:C2 domain superfamily;IPR037278:ARFGAP/RecO-like zinc finger;IPR038508:ArfGAP domain superfamily;:
HORVU4Hr1G077720	9.94558	2.38178	0.588528	4.04702	5.18746e-05	0.00470396	HORVU4Hr1G077720;	GO:0016747;Catalysis of the transfer of an acyl group, other than amino-acyl, from one compound (donor) to another (acceptor).	HORVU4Hr1G077720	IPR003480:Transferase;IPR023213:Chloramphenicol acetyltransferase-like domain superfamily
HORVU4Hr1G069100	53.475	2.33654	0.610503	3.82723	0.000129592	0.0093649	HORVU4Hr1G069100;	GO:0004553;Catalysis of the hydrolysis of any O-glycosyl bond.;GO:0005975;The chemical reactions and pathways involving carbohydrates, any of a group of organic compounds based of the general formula Cx(H2O)y. Includes the formation of carbohydrate derivatives by the addition of a carbohydrate residue to another molecule.;GO:0016787;Catalysis of the hydrolysis of various bonds, e.g. C-O, C-N, C-C…	HORVU4Hr1G069100	IPR001764:Glycoside hydrolase, family 3, N-terminal;IPR002772:Glycoside hydrolase family 3 C-terminal domain;IPR013783:Immunoglobulin-like fold;IPR017853:Glycoside hydrolase superfamily;IPR026891:Fibronectin type III-like domain;IPR036881:Glycoside hydrolase family 3 C-terminal domain superfamily;IPR036962:Glycoside hydrolase, family 3, N-terminal domain superfamily
HORVU5Hr1G115880	4.8707	2.31862	0.676578	3.42699	0.000610315	0.0286128	HORVU5Hr1G115880;	;	HORVU5Hr1G115880	IPR006461:PLAC8 motif-containing protein
HORVU3Hr1G000160	11.8247	2.31274	0.6896	3.35374	0.000797267	0.0347395	HORVU3Hr1G000160;	GO:0003677;Any molecular function by which a gene product interacts selectively and non-covalently with DNA (deoxyribonucleic acid).;GO:0046983;The formation of a protein dimer, a macromolecular structure consists of two noncovalently associated identical or nonidentical subunits.;GO:0006357;Any process that modulates the frequency, rate or extent of transcription mediated by RNA polymerase II.;G…	HORVU3Hr1G000160	IPR015660:Achaete-scute transcription factor-related;IPR036638:Helix-loop-helix DNA-binding domain superfamily;IPR011598:Myc-type, basic helix-loop-helix (bHLH) domain
HORVU7Hr1G034220	2.69831	2.24787	0.645769	3.48092	0.000499699	0.0248662	HORVU7Hr1G034220;	GO:0009738;A series of molecular signals generated by the binding of the plant hormone abscisic acid (ABA) to a receptor, and ending with modulation of a cellular process, e.g. transcription.;GO:0038023;Receiving a signal and transmitting it in the cell to initiate a change in cell activity. A signal is a physical entity or change in state that is used to transfer information in order to trigger …	HORVU7Hr1G034220	IPR023393:START-like domain superfamily;IPR024949:Bet v I type allergen;:;IPR000916:Bet v I/Major latex protein
HORVU1Hr1G010120	41.2252	2.19377	0.663824	3.30474	0.000950637	0.0389697	HORVU1Hr1G010120;	GO:0019752;The chemical reactions and pathways involving carboxylic acids, any organic acid containing one or more carboxyl (COOH) groups or anions (COO-).;GO:0006520;The chemical reactions and pathways involving amino acids, carboxylic acids containing one or more amino groups, as carried out by individual cells.;GO:0030170;Interacting selectively and non-covalently with pyridoxal 5' phosphate, …	HORVU1Hr1G010120	IPR002129:Pyridoxal phosphate-dependent decarboxylase;IPR010977:Aromatic-L-amino-acid decarboxylase;IPR015421:Pyridoxal phosphate-dependent transferase, major domain;IPR015422:Pyridoxal phosphate-dependent transferase domain 1;IPR015424:Pyridoxal phosphate-dependent transferase;IPR021115:Pyridoxal-phosphate binding site
HORVU2Hr1G002830	21.8805	2.19178	0.525676	4.16945	3.05338e-05	0.00317309	HORVU2Hr1G002830;Serine/threonine-protein kinase [Source:UniProtKB/TrEMBL;Acc:M0W3T9]	GO:0016021;The component of a membrane consisting of the gene products and protein complexes having at least some part of their peptide sequence embedded in the hydrophobic region of the membrane.;GO:0005524;Interacting selectively and non-covalently with ATP, adenosine 5'-triphosphate, a universally important coenzyme and enzyme regulator.;GO:0048544;The process, involving the sharing and intera…	HORVU2Hr1G003260	:
HORVU4Hr1G072770	5.6212	2.18431	0.661428	3.30242	0.000958551	0.0391107	HORVU4Hr1G072770;	GO:0016021;The component of a membrane consisting of the gene products and protein complexes having at least some part of their peptide sequence embedded in the hydrophobic region of the membrane.;GO:0016020;A lipid bilayer along with all the proteins and protein complexes embedded in it an attached to it.	HORVU4Hr1G072770	IPR002068:Alpha crystallin/Hsp20 domain;IPR008978:HSP20-like chaperone
HORVU5Hr1G065280	1.78713	2.17043	0.659543	3.2908	0.000999017	0.0403143	HORVU5Hr1G065280;RBR-type E3 ubiquitin transferase [Source:UniProtKB/TrEMBL;Acc:A0A287RJW5]	GO:0046872;Interacting selectively and non-covalently with any metal ion.;GO:0004842;Catalysis of the transfer of ubiquitin from one protein to another via the reaction X-Ub + Y --> Y-Ub + X, where both X-Ub and Y-Ub are covalent linkages.;GO:0016567;The process in which one or more ubiquitin groups are added to a protein.;GO:0016740;Catalysis of the transfer of a group, e.g. a methyl group, glyc…	HORVU5Hr1G065280	IPR001841:Zinc finger, RING-type;IPR002867:IBR domain;IPR013083:Zinc finger, RING/FYVE/PHD-type;IPR017907:Zinc finger, RING-type, conserved site;IPR031127:E3 ubiquitin ligase RBR family;IPR044066:TRIAD supradomain;:;IPR003959:ATPase, AAA-type, core;IPR027417:P-loop containing nucleoside triphosphate hydrolase;IPR003593:AAA+ ATPase domain
HORVU7Hr1G117870	4.491	2.15997	0.427679	5.05045	4.40771e-07	8.02476e-05	HORVU7Hr1G117870;	GO:0004089;Catalysis of the reaction: H2CO3 = CO2 + H2O.;GO:0008270;Interacting selectively and non-covalently with zinc (Zn) ions.;GO:0046872;Interacting selectively and non-covalently with any metal ion.;GO:0016829;Catalysis of the cleavage of C-C, C-O, C-N and other bonds by other means than by hydrolysis or oxidation, or conversely adding a group to a double bond. They differ from other enzym…	HORVU7Hr1G117870	IPR023561:Carbonic anhydrase, alpha-class;IPR001148:Alpha carbonic anhydrase domain;IPR018338:Carbonic anhydrase, alpha-class, conserved site;IPR036398:Alpha carbonic anhydrase domain superfamily;IPR041891:Carbonic anhydrase, prokaryotic-like
HORVU7Hr1G009380	295.451	2.15775	0.485201	4.44713	8.70232e-06	0.00109296	HORVU7Hr1G009380;	GO:0004190;Catalysis of the hydrolysis of internal, alpha-peptide bonds in a polypeptide chain by a mechanism in which a water molecule bound by the side chains of aspartic residues at the active center acts as a nucleophile.;GO:0006508;The hydrolysis of proteins into smaller polypeptides and/or amino acids by cleavage of their peptide bonds.	HORVU7Hr1G009380	IPR001461:Aspartic peptidase A1 family;IPR021109:Aspartic peptidase domain superfamily;IPR032799:Xylanase inhibitor, C-terminal;IPR032861:Xylanase inhibitor, N-terminal;IPR033121:Peptidase family A1 domain
HORVU2Hr1G114450	24.5131	2.11178	0.573245	3.68391	0.000229687	0.0142333	HORVU2Hr1G114450;	GO:0019752;The chemical reactions and pathways involving carboxylic acids, any organic acid containing one or more carboxyl (COOH) groups or anions (COO-).;GO:0006520;The chemical reactions and pathways involving amino acids, carboxylic acids containing one or more amino groups, as carried out by individual cells.;GO:0030170;Interacting selectively and non-covalently with pyridoxal 5' phosphate, …	HORVU2Hr1G114450	IPR002129:Pyridoxal phosphate-dependent decarboxylase;IPR010977:Aromatic-L-amino-acid decarboxylase;IPR015421:Pyridoxal phosphate-dependent transferase, major domain;IPR015422:Pyridoxal phosphate-dependent transferase domain 1;IPR015424:Pyridoxal phosphate-dependent transferase;IPR021115:Pyridoxal-phosphate binding site
HORVU7Hr1G097350	46.9789	2.1115	0.530183	3.98259	6.8169e-05	0.00567736	HORVU7Hr1G097350;	GO:0016021;The component of a membrane consisting of the gene products and protein complexes having at least some part of their peptide sequence embedded in the hydrophobic region of the membrane.;GO:0055085;The process in which a solute is transported across a lipid bilayer, from one side of a membrane to the other.;GO:0016020;A lipid bilayer along with all the proteins and protein complexes emb…	HORVU7Hr1G097350	IPR004813:Oligopeptide transporter, OPT superfamily
HORVU7Hr1G054610	4.60575	2.09836	0.654038	3.20832	0.00133514	0.049459	HORVU7Hr1G054610;Predicted protein [Source:UniProtKB/TrEMBL;Acc:F2DXP5]	;	HORVU7Hr1G054610	IPR040217:ACT domain-containing protein ACR1-12;IPR002912:ACT domain
HORVU7Hr1G121260	21.503	2.09768	0.450061	4.66088	3.14853e-06	0.000462165	HORVU7Hr1G121260;Flavin-containing monooxygenase [Source:UniProtKB/TrEMBL;Acc:A0A287Y1B5]	GO:0004499;Catalysis of the reaction: N,N-dimethylaniline + NADPH + H+ + O2 = N,N-dimethylaniline N-oxide + NADP+ + H2O.;GO:0050661;Interacting selectively and non-covalently with nicotinamide-adenine dinucleotide phosphate, a coenzyme involved in many redox and biosynthetic reactions; binding may be to either the oxidized form, NADP+, or the reduced form, NADPH.;GO:0050660;Interacting selectivel…	HORVU7Hr1G121260	IPR000960:Flavin monooxygenase FMO;IPR020946:Flavin monooxygenase-like;IPR036188:FAD/NAD(P)-binding domain superfamily
HORVU3Hr1G112050	5.22975	2.09472	0.556698	3.76277	0.000168044	0.0112848	HORVU3Hr1G112050;	;;GO:0016021;The component of a membrane consisting of the gene products and protein complexes having at least some part of their peptide sequence embedded in the hydrophobic region of the membrane.;GO:0016020;A lipid bilayer along with all the proteins and protein complexes embedded in it an attached to it.	HORVU3Hr1G112050	IPR003496:ABA/WDS induced protein
HORVU5Hr1G115900	58.0853	2.07618	0.588686	3.52681	0.000420599	0.0219028	HORVU5Hr1G115900;	;	HORVU5Hr1G115900	IPR006461:PLAC8 motif-containing protein
HORVU3Hr1G001540	4.27522	2.00283	0.616254	3.25	0.00115403	0.0446516	HORVU3Hr1G001540;	;	HORVU3Hr1G001540	:
HORVU7Hr1G009370	67.9168	1.98044	0.597383	3.31519	0.000915793	0.0382163	HORVU7Hr1G009370;	GO:0016021;The component of a membrane consisting of the gene products and protein complexes having at least some part of their peptide sequence embedded in the hydrophobic region of the membrane.;GO:0016020;A lipid bilayer along with all the proteins and protein complexes embedded in it an attached to it.	HORVU7Hr1G009370	:
HORVU5Hr1G077120	473.806	1.94819	0.469449	4.14996	3.32532e-05	0.00338089	HORVU5Hr1G077120;	;;GO:0016747;Catalysis of the transfer of an acyl group, other than amino-acyl, from one compound (donor) to another (acceptor).;GO:0016740;Catalysis of the transfer of a group, e.g. a methyl group, glycosyl group, acyl group, phosphorus-containing, or other groups, from one compound (generally regarded as the donor) to another compound (generally regarded as the acceptor). Transferase is the sys…	HORVU5Hr1G077120	:;IPR007130:Diacylglycerol acyltransferase;IPR022742:Serine aminopeptidase, S33;IPR029058:Alpha/Beta hydrolase fold
HORVU2Hr1G043890	47.1135	1.93204	0.5344	3.61534	0.000299951	0.0170986	HORVU2Hr1G043890;	GO:0005975;The chemical reactions and pathways involving carbohydrates, any of a group of organic compounds based of the general formula Cx(H2O)y. Includes the formation of carbohydrate derivatives by the addition of a carbohydrate residue to another molecule.;GO:0016021;The component of a membrane consisting of the gene products and protein complexes having at least some part of their peptide se…	HORVU2Hr1G043890	IPR001223:Glycoside hydrolase family 18, catalytic domain;IPR017853:Glycoside hydrolase superfamily
HORVU5Hr1G013910	167.162	1.90181	0.310923	6.11666	9.55561e-10	3.07429e-07	HORVU5Hr1G013910;	;	HORVU5Hr1G013910	:
HORVU4Hr1G061230	4.23429	1.89883	0.468067	4.05675	4.97601e-05	0.0045651	HORVU4Hr1G061230;Protein STRICTOSIDINE SYNTHASE-LIKE 13 [Source:Projected from Arabidopsis thaliana (AT3G59530) UniProtKB/Swiss-Prot;Acc:Q9M1B4]	GO:0016844;Catalysis of the reaction: 3alpha(S)-strictosidine + H(2)O = secologanin + tryptamine.;GO:0009058;The chemical reactions and pathways resulting in the formation of substances; typically the energy-requiring part of metabolism in which simpler substances are transformed into more complex ones.;GO:0010584;The formation of the pollen exine. The reticulate pollen wall pattern consists of t…	HORVU4Hr1G061230	IPR011042:Six-bladed beta-propeller, TolB-like;IPR018119:Strictosidine synthase, conserved region
HORVU1Hr1G003020	1.4236	1.89125	0.547779	3.45257	0.000555275	0.0267786	HORVU1Hr1G003020;	GO:0006139;Any cellular metabolic process involving nucleobases, nucleosides, nucleotides and nucleic acids.;GO:0003676;Interacting selectively and non-covalently with any nucleic acid.;GO:0090305;The nucleic acid metabolic process in which the phosphodiester bonds between nucleotides are cleaved by hydrolysis.;GO:0008408;Catalysis of the hydrolysis of ester linkages within nucleic acids by remov…	HORVU1Hr1G003020	IPR002562:3'-5' exonuclease domain;IPR012337:Ribonuclease H-like superfamily;IPR036397:Ribonuclease H superfamily;:
HORVU5Hr1G057090	2297.58	1.88772	0.366452	5.15134	2.58633e-07	5.02005e-05	HORVU5Hr1G057090;	GO:0055114;A metabolic process that results in the removal or addition of one or more electrons to or from a substance, with or without the concomitant removal or addition of a proton or protons.;GO:0016491;Catalysis of an oxidation-reduction (redox) reaction, a reversible chemical reaction in which the oxidation state of an atom or atoms within a molecule is altered. One substrate acts as a hydr…	HORVU5Hr1G057090	IPR011032:GroES-like superfamily;IPR013149:Alcohol dehydrogenase, C-terminal;IPR013154:Alcohol dehydrogenase, N-terminal;IPR036291:NAD(P)-binding domain superfamily;IPR002328:Alcohol dehydrogenase, zinc-type, conserved site
HORVU3Hr1G008400	11.0494	1.81793	0.495726	3.66721	0.000245208	0.0148427	HORVU3Hr1G008400;Reticulon-like protein [Source:UniProtKB/TrEMBL;Acc:A0A287K232]	GO:0016021;The component of a membrane consisting of the gene products and protein complexes having at least some part of their peptide sequence embedded in the hydrophobic region of the membrane.;GO:0005789;The lipid bilayer surrounding the endoplasmic reticulum.;GO:0016020;A lipid bilayer along with all the proteins and protein complexes embedded in it an attached to it.;GO:0005783;The irregula…	HORVU3Hr1G008400	IPR003388:Reticulon
HORVU7Hr1G121290	22.4994	1.79322	0.514463	3.48562	0.000490996	0.0246951	HORVU7Hr1G121290;Flavin-containing monooxygenase [Source:UniProtKB/TrEMBL;Acc:A0A287Y1H4]	GO:0004499;Catalysis of the reaction: N,N-dimethylaniline + NADPH + H+ + O2 = N,N-dimethylaniline N-oxide + NADP+ + H2O.;GO:0050661;Interacting selectively and non-covalently with nicotinamide-adenine dinucleotide phosphate, a coenzyme involved in many redox and biosynthetic reactions; binding may be to either the oxidized form, NADP+, or the reduced form, NADPH.;GO:0050660;Interacting selectivel…	HORVU7Hr1G121290	IPR020946:Flavin monooxygenase-like;IPR036188:FAD/NAD(P)-binding domain superfamily;:
HORVU3Hr1G069080	9.93571	1.78703	0.502199	3.55842	0.000373099	0.0200517	HORVU3Hr1G069080;HVA22-like protein [Source:UniProtKB/TrEMBL;Acc:A0A287LIE2]	GO:0016021;The component of a membrane consisting of the gene products and protein complexes having at least some part of their peptide sequence embedded in the hydrophobic region of the membrane.;GO:0016020;A lipid bilayer along with all the proteins and protein complexes embedded in it an attached to it.;GO:0009737;Any process that results in a change in state or activity of a cell or an organi…	HORVU3Hr1G069080	IPR004345:TB2/DP1/HVA22-related protein;IPR031117:HVA22-like protein
HORVU3Hr1G077950	145.652	1.78016	0.435024	4.09211	4.27468e-05	0.00411455	HORVU3Hr1G077950;	GO:0008236;Catalysis of the hydrolysis of peptide bonds in a polypeptide chain by a catalytic mechanism that involves a catalytic triad consisting of a serine nucleophile that is activated by a proton relay involving an acidic residue (e.g. aspartate or glutamate) and a basic residue (usually histidine).;GO:0004252;Catalysis of the hydrolysis of internal, alpha-peptide bonds in a polypeptide chai…	HORVU3Hr1G077950	IPR000209:Peptidase S8/S53 domain;IPR010259:Peptidase S8 propeptide/proteinase inhibitor I9;IPR015500:Peptidase S8, subtilisin-related;IPR036852:Peptidase S8/S53 domain superfamily;IPR037045:Peptidase S8 propeptide/proteinase inhibitor I9 superfamily;IPR034197:Cucumisin-like catalytic domain;IPR041469:Subtilisin-like protease, fibronectin type-III domain;:
HORVU2Hr1G011570	44.9116	1.77121	0.343796	5.15191	2.57848e-07	5.02005e-05	HORVU2Hr1G011570;	;	HORVU2Hr1G011570	:
HORVU5Hr1G011050	2.48411	1.76212	0.439697	4.00757	6.13464e-05	0.00529699	HORVU5Hr1G011050;	;	HORVU5Hr1G011050	:
HORVU5Hr1G082380	10.5378	1.75011	0.4865	3.59735	0.000321475	0.0179339	HORVU5Hr1G082380;	GO:0010333;Catalysis of the formation of cyclic terpenes through the cyclization of linear terpenes (e.g. isopentenyl-PP, geranyl-PP, farnesyl-PP and geranylgeranyl-PP) containing varying numbers of isoprene units.;GO:0016102;The chemical reactions and pathways resulting in the formation of diterpenoid compounds, terpenoids with four isoprene units.;GO:0016829;Catalysis of the cleavage of C-C, C-…	HORVU5Hr1G082380	IPR001906:Terpene synthase, N-terminal domain;IPR008930:Terpenoid cyclases/protein prenyltransferase alpha-alpha toroid;IPR036965:Terpene synthase, N-terminal domain superfamily
HORVU7Hr1G052770	15.1001	1.74902	0.366241	4.77561	1.79165e-06	0.000284353	HORVU7Hr1G052770;Predicted protein [Source:UniProtKB/TrEMBL;Acc:F2CTB9]	GO:0016021;The component of a membrane consisting of the gene products and protein complexes having at least some part of their peptide sequence embedded in the hydrophobic region of the membrane.;GO:0016020;A lipid bilayer along with all the proteins and protein complexes embedded in it an attached to it.	HORVU7Hr1G052770	IPR005018:DOMON domain
HORVU4Hr1G058930	194.772	1.74705	0.367412	4.75501	1.98436e-06	0.000303792	HORVU4Hr1G058930;	GO:0005886;The membrane surrounding a cell that separates the cell from its external environment. It consists of a phospholipid bilayer and associated proteins.;GO:0010155;Any process that modulates the frequency, rate or extent of proton transport into, out of or within a cell, or between cells, by means of some agent such as a transporter or pore.;GO:0005783;The irregular network of unit membra…	HORVU4Hr1G058930	IPR029669:Proton pump-interactor;:
HORVU0Hr1G012300	30.5008	1.74172	0.453306	3.84227	0.000121903	0.00891901	HORVU0Hr1G012300;	GO:0016021;The component of a membrane consisting of the gene products and protein complexes having at least some part of their peptide sequence embedded in the hydrophobic region of the membrane.;GO:0016020;A lipid bilayer along with all the proteins and protein complexes embedded in it an attached to it.;GO:0005739;A semiautonomous, self replicating organelle that occurs in varying numbers, sha…	HORVU0Hr1G012300	IPR013946:Nuclear control of ATP synthase 2;:
HORVU6Hr1G053710	29.4176	1.71984	0.452514	3.80063	0.000144326	0.010175	HORVU6Hr1G053710;NAR2.3 [Source:UniProtKB/TrEMBL;Acc:Q6X677]	GO:0016021;The component of a membrane consisting of the gene products and protein complexes having at least some part of their peptide sequence embedded in the hydrophobic region of the membrane.;GO:0010167;Any process that results in a change in state or activity of a cell or an organism (in terms of movement, secretion, enzyme production, gene expression, etc.) as a result of a nitrate stimulu…	HORVU6Hr1G053710	IPR016605:High-affinity nitrate transporter
HORVU5Hr1G014480	49.861	1.69148	0.351969	4.80576	1.54168e-06	0.000251444	HORVU5Hr1G014480;	GO:0005515;Interacting selectively and non-covalently with any protein or protein complex (a complex of two or more proteins that may include other nonprotein molecules).;GO:0016021;The component of a membrane consisting of the gene products and protein complexes having at least some part of their peptide sequence embedded in the hydrophobic region of the membrane.;GO:0016020;A lipid bilayer alon…	HORVU5Hr1G014480	IPR002110:Ankyrin repeat;IPR020683:Ankyrin repeat-containing domain;IPR036770:Ankyrin repeat-containing domain superfamily;:
HORVU5Hr1G005180	764.385	1.69046	0.24983	6.76644	1.31986e-11	5.63603e-09	HORVU5Hr1G005180;	;;GO:0016021;The component of a membrane consisting of the gene products and protein complexes having at least some part of their peptide sequence embedded in the hydrophobic region of the membrane.;GO:0016020;A lipid bilayer along with all the proteins and protein complexes embedded in it an attached to it.;GO:0006952;Reactions, triggered in response to the presence of a foreign body or the occu…	HORVU5Hr1G005180	IPR001938:Thaumatin family;IPR017949:Thaumatin, conserved site;IPR037176:Osmotin/thaumatin-like superfamily
HORVU7Hr1G010320	119.096	1.66903	0.443629	3.76222	0.000168412	0.0112848	HORVU7Hr1G010320;	GO:0005524;Interacting selectively and non-covalently with ATP, adenosine 5'-triphosphate, a universally important coenzyme and enzyme regulator.;GO:0004672;Catalysis of the phosphorylation of an amino acid residue in a protein, usually according to the reaction: a protein + ATP = a phosphoprotein + ADP.;GO:0006468;The process of introducing a phosphate group on to a protein.;GO:0016021;The compo…	HORVU7Hr1G010320	IPR000719:Protein kinase domain;IPR008271:Serine/threonine-protein kinase, active site;IPR011009:Protein kinase-like domain superfamily;IPR017441:Protein kinase, ATP binding site;IPR036537:Adaptor protein Cbl, N-terminal domain superfamily;IPR001245:Serine-threonine/tyrosine-protein kinase, catalytic domain
HORVU2Hr1G002250	19.499	1.64441	0.408542	4.02506	5.69603e-05	0.00504819	HORVU2Hr1G002250;	GO:0004497;Catalysis of the incorporation of one atom from molecular oxygen into a compound and the reduction of the other atom of oxygen to water.;GO:0020037;Interacting selectively and non-covalently with heme, any compound of iron complexed in a porphyrin (tetrapyrrole) ring.;GO:0005506;Interacting selectively and non-covalently with iron (Fe) ions.;GO:0016705;Catalysis of an oxidation-reducti…	HORVU2Hr1G002840	IPR000719:Protein kinase domain;IPR008271:Serine/threonine-protein kinase, active site;IPR011009:Protein kinase-like domain superfamily;IPR001220:Legume lectin domain;IPR013320:Concanavalin A-like lectin/glucanase domain superfamily;IPR019825:Legume lectin, beta chain, Mn/Ca-binding site;IPR001245:Serine-threonine/tyrosine-protein kinase, catalytic domain;IPR020635:Tyrosine-protein kinase, cataly…
HORVU2Hr1G115360	119.56	1.63793	0.431876	3.7926	0.000149076	0.0103316	HORVU2Hr1G115360;Predicted protein [Source:UniProtKB/TrEMBL;Acc:F2CZ63]	;	HORVU2Hr1G115360	:
HORVU0Hr1G032640	5.37872	1.62596	0.41141	3.95216	7.7449e-05	0.00622934	HORVU0Hr1G032640;	;	HORVU0Hr1G032640	:
HORVU0Hr1G008830	48.5028	1.62575	0.314727	5.16558	2.3969e-07	4.73055e-05	HORVU0Hr1G008830;MLO-like protein [Source:UniProtKB/TrEMBL;Acc:A0A287DY27]	GO:0016021;The component of a membrane consisting of the gene products and protein complexes having at least some part of their peptide sequence embedded in the hydrophobic region of the membrane.;GO:0009607;Any process that results in a change in state or activity of a cell or an organism (in terms of movement, secretion, enzyme production, gene expression, etc.) as a result of a biotic stimulus…	HORVU0Hr1G008830	IPR004326:Mlo-related protein
HORVU7Hr1G002260	108.585	1.55413	0.121622	12.7783	2.1666e-37	3.1803e-34	HORVU7Hr1G002260;	GO:0043531;Interacting selectively and non-covalently with ADP, adenosine 5'-diphosphate.;;	HORVU7Hr1G002260	IPR002182:NB-ARC;IPR027417:P-loop containing nucleoside triphosphate hydrolase;IPR032675:Leucine-rich repeat domain superfamily
HORVU5Hr1G010420	11.6947	1.55232	0.388521	3.99546	6.45684e-05	0.00545486	HORVU5Hr1G010420;Glutamate receptor [Source:UniProtKB/TrEMBL;Acc:A0A287QC75]	GO:0016021;The component of a membrane consisting of the gene products and protein complexes having at least some part of their peptide sequence embedded in the hydrophobic region of the membrane.;GO:0004930;Combining with an extracellular signal and transmitting the signal across the membrane by activating an associated G-protein; promotes the exchange of GDP for GTP on the alpha subunit of a he…	HORVU5Hr1G010420	IPR000337:GPCR, family 3;IPR001320:Ionotropic glutamate receptor;IPR001638:Solute-binding protein family 3/N-terminal domain of MltF;IPR001828:Receptor, ligand binding region;IPR017103:Ionotropic glutamate receptor, plant;IPR028082:Periplasmic binding protein-like I;IPR044440:Plant glutamate receptor, periplasmic ligand-binding domain;IPR019594:Ionotropic glutamate receptor, L-glutamate and glyci…
HORVU7Hr1G031650	45.822	1.53318	0.42459	3.61097	0.000305056	0.017294	HORVU7Hr1G031650;	GO:0016021;The component of a membrane consisting of the gene products and protein complexes having at least some part of their peptide sequence embedded in the hydrophobic region of the membrane.;GO:0022857;Enables the transfer of a substance, usually a specific substance or a group of related substances, from one side of a membrane to the other.;GO:0016020;A lipid bilayer along with all the pro…	HORVU7Hr1G031650	IPR003663:Sugar/inositol transporter;IPR005828:Major facilitator, sugar transporter-like;IPR005829:Sugar transporter, conserved site;IPR020846:Major facilitator superfamily domain;IPR036259:MFS transporter superfamily
HORVU7Hr1G007220	15.4726	1.53021	0.439341	3.48296	0.000495899	0.0247802	HORVU7Hr1G007220;Sucrose synthase [Source:UniProtKB/TrEMBL;Acc:F2E6J2]	GO:0016157;Catalysis of the reaction: UDP-glucose + D-fructose = UDP + sucrose.;GO:0005985;The chemical reactions and pathways involving sucrose, the disaccharide fructofuranosyl-glucopyranoside.;GO:0016740;Catalysis of the transfer of a group, e.g. a methyl group, glycosyl group, acyl group, phosphorus-containing, or other groups, from one compound (generally regarded as the donor) to another co…	HORVU7Hr1G007220	IPR000368:Sucrose synthase;IPR001296:Glycosyl transferase, family 1;IPR012820:Sucrose synthase, plant/cyanobacteria
HORVU7Hr1G009770	143.35	1.52399	0.371005	4.10773	3.99567e-05	0.00389387	HORVU7Hr1G009770;	GO:0016021;The component of a membrane consisting of the gene products and protein complexes having at least some part of their peptide sequence embedded in the hydrophobic region of the membrane.;GO:0015031;The directed movement of proteins into, out of or within a cell, or between cells, by means of some agent such as a transporter or pore.;GO:0055085;The process in which a solute is transporte…	HORVU7Hr1G009770	IPR004648:Tetrapeptide transporter, OPT1/isp4;IPR004813:Oligopeptide transporter, OPT superfamily;IPR002885:Pentatricopeptide repeat;IPR011990:Tetratricopeptide-like helical domain superfamily
HORVU2Hr1G003540	142.853	1.49535	0.280018	5.34017	9.28605e-08	2.08214e-05	HORVU2Hr1G003540;Predicted protein; Uncharacterized protein [Source:UniProtKB/TrEMBL;Acc:M0UNV6]	GO:0015031;The directed movement of proteins into, out of or within a cell, or between cells, by means of some agent such as a transporter or pore.;GO:0006887;A process of secretion by a cell that results in the release of intracellular molecules (e.g. hormones, matrix proteins) contained within a membrane-bounded vesicle. Exocytosis can occur either by full fusion, when the vesicle collapses int…
HORVU7Hr1G002960	243.899	1.48382	0.159364	9.31089	1.2676e-20	1.14504e-17	HORVU7Hr1G002960;	GO:0043531;Interacting selectively and non-covalently with ADP, adenosine 5'-diphosphate.;GO:0005524;Interacting selectively and non-covalently with ATP, adenosine 5'-triphosphate, a universally important coenzyme and enzyme regulator.	HORVU7Hr1G002960	IPR002182:NB-ARC;IPR027417:P-loop containing nucleoside triphosphate hydrolase;IPR032675:Leucine-rich repeat domain superfamily;IPR041118:Rx, N-terminal
HORVU1Hr1G093480	979.743	1.46904	0.219379	6.69635	2.13689e-11	8.80474e-09	HORVU1Hr1G093480;	GO:0004834;Catalysis of the reaction: L-serine + (1S,2R)-1-C-(indol-3-yl)glycerol 3-phosphate = L-tryptophan + glyceraldehyde 3-phosphate + H2O.;GO:0006568;The chemical reactions and pathways involving tryptophan, the chiral amino acid 2-amino-3-(1H-indol-3-yl)propanoic acid.;GO:0003824;Catalysis of a biochemical reaction at physiological temperatures. In biologically catalyzed reactions, the rea…	HORVU1Hr1G093480	IPR002028:Tryptophan synthase, alpha chain;IPR011060:Ribulose-phosphate binding barrel;IPR013785:Aldolase-type TIM barrel;IPR018204:Tryptophan synthase, alpha chain, active site
HORVU5Hr1G019000	500.343	1.46799	0.308775	4.75423	1.99199e-06	0.000303792	HORVU5Hr1G019000;Predicted protein [Source:UniProtKB/TrEMBL;Acc:F2CUV2]	GO:0006355;Any process that modulates the frequency, rate or extent of cellular DNA-templated transcription.;GO:0005634;A membrane-bounded organelle of eukaryotic cells in which chromosomes are housed and replicated. In most cells, the nucleus contains all of the cell's chromosomes except the organellar chromosomes, and is the site of RNA synthesis and processing. In some species, or in specializ…	HORVU5Hr1G019000	IPR031052:FHY3/FAR1 family;:
HORVU5Hr1G047970	14.1111	1.45012	0.389939	3.71884	0.000200139	0.0128819	HORVU5Hr1G047970;	GO:0016021;The component of a membrane consisting of the gene products and protein complexes having at least some part of their peptide sequence embedded in the hydrophobic region of the membrane.;GO:0022857;Enables the transfer of a substance, usually a specific substance or a group of related substances, from one side of a membrane to the other.;GO:0016020;A lipid bilayer along with all the pro…	HORVU5Hr1G047970	IPR000109:Proton-dependent oligopeptide transporter family;IPR036259:MFS transporter superfamily;:;IPR029466:No apical meristem-associated, C-terminal domain
HORVU7Hr1G008260	114.454	1.44701	0.330597	4.37696	1.20345e-05	0.0014478	HORVU7Hr1G008260;	GO:0008171;Catalysis of the transfer of a methyl group to the oxygen atom of an acceptor molecule.;GO:0032259;The process in which a methyl group is covalently attached to a molecule.;GO:0046983;The formation of a protein dimer, a macromolecular structure consists of two noncovalently associated identical or nonidentical subunits.;GO:0008168;Catalysis of the transfer of a methyl group to an accep…	HORVU7Hr1G008260	IPR001077:O-methyltransferase domain;IPR012967:Plant methyltransferase dimerisation;IPR016461:O-methyltransferase COMT-type;IPR029063:S-adenosyl-L-methionine-dependent methyltransferase;IPR036388:Winged helix-like DNA-binding domain superfamily;IPR036390:Winged helix DNA-binding domain superfamily
HORVU7Hr1G002290	67.3351	1.42462	0.145462	9.7938	1.19707e-22	1.22236e-19	HORVU7Hr1G002290;	GO:0043531;Interacting selectively and non-covalently with ADP, adenosine 5'-diphosphate.	HORVU7Hr1G002290	IPR002182:NB-ARC;IPR027417:P-loop containing nucleoside triphosphate hydrolase;IPR032675:Leucine-rich repeat domain superfamily
HORVU7Hr1G005030	31.1886	1.42162	0.278799	5.09908	3.41312e-07	6.46456e-05	HORVU7Hr1G005030;	;;GO:0016021;The component of a membrane consisting of the gene products and protein complexes having at least some part of their peptide sequence embedded in the hydrophobic region of the membrane.;GO:0016020;A lipid bilayer along with all the proteins and protein complexes embedded in it an attached to it.	HORVU7Hr1G005030	:
HORVU7Hr1G032880	211.807	1.41163	0.313056	4.5092	6.5074e-06	0.000863462	HORVU7Hr1G032880;	GO:0016021;The component of a membrane consisting of the gene products and protein complexes having at least some part of their peptide sequence embedded in the hydrophobic region of the membrane.;GO:0008234;Catalysis of the hydrolysis of peptide bonds in a polypeptide chain by a mechanism in which the sulfhydryl group of a cysteine residue at the active center acts as a nucleophile.;GO:0006508;T…	HORVU7Hr1G032880	IPR003653:Ulp1 protease family, C-terminal catalytic domain;IPR038765:Papain-like cysteine peptidase superfamily;:
HORVU2Hr1G004140	31.7175	1.38707	0.341404	4.06282	4.84833e-05	0.00448887	HORVU2Hr1G004140;	;	HORVU2Hr1G004140	IPR032675:Leucine-rich repeat domain superfamily
HORVU2Hr1G104390	8.24171	1.37861	0.408292	3.37653	0.000734059	0.032595	HORVU2Hr1G104390;	GO:0005515;Interacting selectively and non-covalently with any protein or protein complex (a complex of two or more proteins that may include other nonprotein molecules).;GO:0006412;The cellular metabolic process in which a protein is formed, using the sequence of a mature mRNA or circRNA molecule to specify the sequence of amino acids in a polypeptide chain. Translation is mediated by the riboso…	HORVU2Hr1G104390	IPR000626:Ubiquitin-like domain;IPR019956:Ubiquitin domain;IPR029071:Ubiquitin-like domain superfamily;IPR001975:Ribosomal protein L40e;IPR011332:Zinc-binding ribosomal protein;IPR038587:Ribosomal protein L40e superfamily
ENSRNA049480793	14.0859	1.37574	0.338561	4.06349	4.83443e-05	0.00448887	ENSRNA049480793;Small nucleolar RNA Z159/U59	;
HORVU7Hr1G085680	108.261	1.37366	0.340167	4.03818	5.38678e-05	0.00484728	HORVU7Hr1G085680;	GO:0016021;The component of a membrane consisting of the gene products and protein complexes having at least some part of their peptide sequence embedded in the hydrophobic region of the membrane.;GO:0005524;Interacting selectively and non-covalently with ATP, adenosine 5'-triphosphate, a universally important coenzyme and enzyme regulator.;GO:0042626;Primary active transporter of a solute across…	HORVU7Hr1G085680	IPR003439:ABC transporter-like;IPR003593:AAA+ ATPase domain;IPR017871:ABC transporter, conserved site;IPR026082:ABC transporter A;IPR027417:P-loop containing nucleoside triphosphate hydrolase;IPR003959:ATPase, AAA-type, core
HORVU2Hr1G001310	795.475	1.3733	0.201034	6.83121	8.41996e-12	3.73115e-09	HORVU2Hr1G001310;	;;GO:0016021;The component of a membrane consisting of the gene products and protein complexes having at least some part of their peptide sequence embedded in the hydrophobic region of the membrane.;GO:0016020;A lipid bilayer along with all the proteins and protein complexes embedded in it an attached to it.	HORVU2Hr1G001310	:
HORVU5Hr1G062090	940.641	1.36394	0.367713	3.70925	0.000207871	0.0131238	HORVU5Hr1G062090;ALDH7B4 [Source:Projected from Arabidopsis thaliana (AT1G54100) UniProtKB/TrEMBL;Acc:A0A178W3F2]	GO:0016620;Catalysis of an oxidation-reduction (redox) reaction in which an aldehyde or ketone (oxo) group acts as a hydrogen or electron donor and reduces NAD or NADP.;GO:0016491;Catalysis of an oxidation-reduction (redox) reaction, a reversible chemical reaction in which the oxidation state of an atom or atoms within a molecule is altered. One substrate acts as a hydrogen or electron donor and …	HORVU5Hr1G062090	IPR015590:Aldehyde dehydrogenase domain;IPR016161:Aldehyde/histidinol dehydrogenase;IPR016162:Aldehyde dehydrogenase, N-terminal;IPR016163:Aldehyde dehydrogenase, C-terminal;IPR029510:Aldehyde dehydrogenase, glutamic acid active site
HORVU7Hr1G114660	466.516	1.36098	0.296107	4.59624	4.30175e-06	0.000601375	HORVU7Hr1G114660;	GO:0004425;Catalysis of the reaction: 1-(2-carboxyphenylamino)-1-deoxy-D-ribulose 5-phosphate = 1-(indol-3-yl)glycerol 3-phosphate + CO2 + H2O.;GO:0006568;The chemical reactions and pathways involving tryptophan, the chiral amino acid 2-amino-3-(1H-indol-3-yl)propanoic acid.;GO:0016829;Catalysis of the cleavage of C-C, C-O, C-N and other bonds by other means than by hydrolysis or oxidation, or co…	HORVU7Hr1G114660	IPR001468:Indole-3-glycerol phosphate synthase, conserved site;IPR011060:Ribulose-phosphate binding barrel;IPR013785:Aldolase-type TIM barrel;IPR013798:Indole-3-glycerol phosphate synthase
HORVU1Hr1G085720	98.1304	1.35447	0.388783	3.48388	0.000494203	0.0247802	HORVU1Hr1G085720;	GO:0046872;Interacting selectively and non-covalently with any metal ion.;GO:0051536;Interacting selectively and non-covalently with an iron-sulfur cluster, a combination of iron and sulfur atoms.;;	HORVU1Hr1G085720	IPR017896:4Fe-4S ferredoxin-type, iron-sulphur binding domain;:
HORVU3Hr1G017940	13.8651	1.35446	0.406908	3.32867	0.00087261	0.0370599	HORVU3Hr1G017940;	GO:0016021;The component of a membrane consisting of the gene products and protein complexes having at least some part of their peptide sequence embedded in the hydrophobic region of the membrane.;GO:0016020;A lipid bilayer along with all the proteins and protein complexes embedded in it an attached to it.;;	HORVU3Hr1G017940	:
HORVU2Hr1G106310	24.1487	1.34024	0.320887	4.17668	2.95791e-05	0.00311522	HORVU2Hr1G106310;RBR-type E3 ubiquitin transferase [Source:UniProtKB/TrEMBL;Acc:A0A287JBX9]	GO:0046872;Interacting selectively and non-covalently with any metal ion.;GO:0004842;Catalysis of the transfer of ubiquitin from one protein to another via the reaction X-Ub + Y --> Y-Ub + X, where both X-Ub and Y-Ub are covalent linkages.;GO:0016567;The process in which one or more ubiquitin groups are added to a protein.;GO:0016740;Catalysis of the transfer of a group, e.g. a methyl group, glyc…	HORVU2Hr1G106310	IPR002867:IBR domain;IPR013083:Zinc finger, RING/FYVE/PHD-type;IPR017907:Zinc finger, RING-type, conserved site;IPR031127:E3 ubiquitin ligase RBR family;IPR044066:TRIAD supradomain;IPR001841:Zinc finger, RING-type;IPR006575:RWD domain;IPR016135:Ubiquitin-conjugating enzyme/RWD-like;IPR027370:RING-type zinc-finger, LisH dimerisation motif;IPR018957:Zinc finger, C3HC4 RING-type
HORVU5Hr1G051600	96.2057	1.32134	0.28436	4.64673	3.37241e-06	0.000482954	HORVU5Hr1G051600;	;	HORVU5Hr1G051600	:
HORVU5Hr1G122060	6.30781	1.31692	0.408814	3.22131	0.00127607	0.0476467	HORVU5Hr1G122060;Predicted protein [Source:UniProtKB/TrEMBL;Acc:F2DNH0]	GO:0009055;Any molecular entity that serves as an electron acceptor and electron donor in an electron transport chain. An electron transport chain is a process in which a series of electron carriers operate together to transfer electrons from donors to any of several different terminal electron acceptors to generate a transmembrane electrochemical gradient.;GO:0022900;A process in which a series …	HORVU5Hr1G122060	IPR003245:Phytocyanin domain;IPR008972:Cupredoxin;IPR028871:Blue (type 1) copper protein, binding site;IPR039391:Phytocyanin;IPR041844:Plantacyanin
ENSRNA049477378	5.24077	1.31214	0.349471	3.75466	0.00017358	0.0114837	ENSRNA049477378;Eukaryotic large subunit ribosomal RNA	;
HORVU2Hr1G047700	10.4923	1.31029	0.39408	3.32494	0.000884385	0.0373573	HORVU2Hr1G047700;	;;GO:0005515;Interacting selectively and non-covalently with any protein or protein complex (a complex of two or more proteins that may include other nonprotein molecules).	HORVU2Hr1G047700	:;IPR002110:Ankyrin repeat;IPR020683:Ankyrin repeat-containing domain;IPR036770:Ankyrin repeat-containing domain superfamily
HORVU2Hr1G009570	77.2969	1.30069	0.218916	5.94148	2.82457e-09	8.06523e-07	HORVU2Hr1G009570;	;	HORVU2Hr1G009570	IPR006566:FBD domain;IPR032675:Leucine-rich repeat domain superfamily
HORVU7Hr1G035980	21.0743	1.28789	0.378495	3.40265	0.000667357	0.0307821	HORVU7Hr1G035980;	GO:0016021;The component of a membrane consisting of the gene products and protein complexes having at least some part of their peptide sequence embedded in the hydrophobic region of the membrane.;GO:0016020;A lipid bilayer along with all the proteins and protein complexes embedded in it an attached to it.;;	HORVU7Hr1G035980	:
HORVU5Hr1G047920	28.8097	1.28728	0.37016	3.47763	0.000505868	0.025118	HORVU5Hr1G047920;	;
HORVU7Hr1G012680	274.859	1.28121	0.192883	6.64242	3.08572e-11	1.18805e-08	HORVU7Hr1G012680;	GO:0008171;Catalysis of the transfer of a methyl group to the oxygen atom of an acceptor molecule.;GO:0032259;The process in which a methyl group is covalently attached to a molecule.;GO:0016740;Catalysis of the transfer of a group, e.g. a methyl group, glycosyl group, acyl group, phosphorus-containing, or other groups, from one compound (generally regarded as the donor) to another compound (gene…	HORVU7Hr1G012680	IPR002935:Class I-like SAM-dependent O-methyltransferase;IPR029063:S-adenosyl-L-methionine-dependent methyltransferase
HORVU3Hr1G017700	3.31789	1.26306	0.359717	3.51126	0.000445992	0.0229203	HORVU3Hr1G017700;Predicted protein [Source:UniProtKB/TrEMBL;Acc:F2EFP3]	GO:0016787;Catalysis of the hydrolysis of various bonds, e.g. C-O, C-N, C-C, phosphoric anhydride bonds, etc. Hydrolase is the systematic name for any enzyme of EC class 3.;;	HORVU3Hr1G017700	IPR002925:Dienelactone hydrolase;IPR029058:Alpha/Beta hydrolase fold;:
[truncated: 154 more rows]
