# Supplementary material for: A unique resistance mechanism is associated with RBgh2 barley powdery mildew adult plant resistance
Source: Theor Appl Genet. 2023 May 30;136(6):145. doi: 10.1007/s00122-023-04392-0 (PMC10229466; doi:10.1007/s00122-023-04392-0)
Supplement: Supplementary file 4 — Supplementary file4 (XLSX 24 KB) [file 122_2023_4392_MOESM4_ESM.xlsx]

## Sheet: Supplemental Table S3
Supplemental Table S3. Significantly enriched gene ontology (GO) terms for significantly differentially expressed genes (SDEGs) in adult plant resistant (APR) DH lines during powdery mildew infection compared to non-inoculated APR controls (Group I), susceptible (S) DH lines during powdery mildew infection compared to non-inoculated S controls (Group II), and Bgh-inoculated APR DH lines compared …
Gene ontology identifier	Gene ontology term	Number of genes annotated in the genome	Number of gene found significant	Expected probability	Weighted Fisher probability	Gene regulation in APR	Gene ontology domain	Contrast group
"GO:0006468"	"protein phosphorylation"	1621	277	128.24	1e-30	"Induced"	"BP"	I
"GO:0004674"	"protein serine/threonine kinase activity"	812	162	64.95	4.5e-29	"Induced"	"MF"	I
"GO:0005524"	"ATP binding"	2822	352	225.73	3e-19	"Induced"	"MF"	I
"GO:0016021"	"integral component of membrane"	8185	755	622.2	2.6e-18	"Induced"	"CC"	I
"GO:0030247"	"polysaccharide binding"	117	34	9.36	1.7e-11	"Induced"	"MF"	I
"GO:0048544"	"recognition of pollen"	118	32	9.34	3.5e-10	"Induced"	"BP"	I
"GO:0004672"	"protein kinase activity"	1591	274	127.26	5.4e-10	"Induced"	"MF"	I
"GO:0043565"	"sequence-specific DNA binding"	321	51	25.68	1e-08	"Induced"	"MF"	I
"GO:0030246"	"carbohydrate binding"	343	76	27.44	2e-08	"Induced"	"MF"	I
"GO:0005975"	"carbohydrate metabolic process"	924	107	73.1	2.3e-08	"Induced"	"BP"	I
"GO:0005509"	"calcium ion binding"	358	60	28.64	3.3e-08	"Induced"	"MF"	I
"GO:0018108"	"peptidyl-tyrosine phosphorylation"	107	27	8.47	4.4e-08	"Induced"	"BP"	I
"GO:0004713"	"protein tyrosine kinase activity"	107	27	8.56	5.7e-08	"Induced"	"MF"	I
"GO:0009734"	"auxin-activated signaling pathway"	80	16	3.17	7.9e-08	"Supressed"	"BP"	I
"GO:0004553"	"hydrolase activity, hydrolyzing O-glycosyl compounds"	480	74	38.39	2e-06	"Induced"	"MF"	I
"GO:0004497"	"monooxygenase activity"	397	60	31.76	2.1e-06	"Induced"	"MF"	I
"GO:0006032"	"chitin catabolic process"	18	9	1.42	3e-06	"Induced"	"BP"	I
"GO:0004568"	"chitinase activity"	18	9	1.44	3.3e-06	"Induced"	"MF"	I
"GO:0035235"	"ionotropic glutamate receptor signaling pathway"	29	11	2.29	6.6e-06	"Induced"	"BP"	I
"GO:0006520"	"cellular amino acid metabolic process"	366	45	28.96	7.1e-06	"Induced"	"BP"	I
"GO:0004970"	"ionotropic glutamate receptor activity"	29	11	2.32	7.4e-06	"Induced"	"MF"	I
"GO:0055085"	"transmembrane transport"	1210	119	95.73	7.4e-06	"Induced"	"BP"	I
"GO:0030170"	"pyridoxal phosphate binding"	115	24	9.2	1.1e-05	"Induced"	"MF"	I
"GO:0047216"	"inositol 3-alpha-galactosyltransferase activity"	5	4	0.2	1.3e-05	"Supressed"	"MF"	I
"GO:0016998"	"cell wall macromolecule catabolic process"	21	9	1.66	1.4e-05	"Induced"	"BP"	I
"GO:0004144"	"diacylglycerol O-acyltransferase activity"	24	7	0.96	3.1e-05	"Supressed"	"MF"	I
"GO:0005634"	"nucleus"	2638	126	98.79	3.1e-05	"Supressed"	"CC"	I
"GO:0006355"	"regulation of transcription, DNA-templated"	1643	102	65.2	5.8e-05	"Supressed"	"BP"	I
"GO:0030001"	"metal ion transport"	295	34	23.34	0.00011	"Induced"	"BP"	I
"GO:0003677"	"DNA binding"	1939	113	77.94	0.00012	"Supressed"	"MF"	I
"GO:0016705"	"oxidoreductase activity, acting on paired donors, with incorporation or reduction of molecular oxygen"	496	64	39.67	0.00012	"Induced"	"MF"	I
"GO:0046983"	"protein dimerization activity"	590	33	23.71	0.00022	"Supressed"	"MF"	I
"GO:0005506"	"iron ion binding"	502	63	40.15	0.00024	"Induced"	"MF"	I
"GO:0071555"	"cell wall organization"	254	22	10.08	0.00024	"Supressed"	"BP"	I
"GO:0006811"	"ion transport"	715	71	56.57	0.00026	"Induced"	"BP"	I
"GO:0005576"	"extracellular region"	644	68	48.95	0.00035	"Induced"	"CC"	I
"GO:0016760"	"cellulose synthase (UDP-forming) activity"	35	7	1.41	0.00041	"Supressed"	"MF"	I
"GO:0005544"	"calcium-dependent phospholipid binding"	17	5	0.68	0.00043	"Supressed"	"MF"	I
"GO:0051091"	"positive regulation of DNA-binding transcription factor activity"	3	3	0.24	0.00049	"Induced"	"BP"	I
"GO:0009834"	"plant-type secondary cell wall biogenesis"	9	4	0.36	0.00058	"Supressed"	"BP"	I
"GO:0055114"	"oxidation-reduction process"	2430	225	192.25	0.00058	"Induced"	"BP"	I
"GO:0016758"	"transferase activity, transferring hexosyl groups"	506	57	40.47	0.00084	"Induced"	"MF"	I
"GO:0030145"	"manganese ion binding"	69	14	5.52	0.00098	"Induced"	"MF"	I
"GO:0005385"	"zinc ion transmembrane transporter activity"	11	5	0.88	0.001	"Induced"	"MF"	I
"GO:0008061"	"chitin binding"	16	6	1.28	0.00103	"Induced"	"MF"	I
"GO:0005507"	"copper ion binding"	91	11	3.66	0.00104	"Supressed"	"MF"	I
"GO:0010112"	"regulation of systemic acquired resistance"	7	4	0.55	0.00112	"Induced"	"BP"	I
"GO:0008725"	"DNA-3-methyladenine glycosylase activity"	6	3	0.24	0.00118	"Supressed"	"MF"	I
"GO:0030244"	"cellulose biosynthetic process"	42	7	1.67	0.00121	"Supressed"	"BP"	I
"GO:0006970"	"response to osmotic stress"	112	10	4.44	0.0013	"Supressed"	"BP"	I
"GO:0005509"	"calcium ion binding"	358	27	14.39	0.00136	"Supressed"	"MF"	I
"GO:0071577"	"zinc ion transmembrane transport"	12	5	0.95	0.00152	"Induced"	"BP"	I
"GO:0047987"	"hydroperoxide dehydratase activity"	2	2	0.08	0.00161	"Supressed"	"MF"	I
"GO:0004867"	"serine-type endopeptidase inhibitor activity"	73	14	5.84	0.00173	"Induced"	"MF"	I
"GO:0020037"	"heme binding"	722	80	57.75	0.0018	"Induced"	"MF"	I
"GO:0048046"	"apoplast"	153	14	5.73	0.0018	"Supressed"	"CC"	I
"GO:0005516"	"calmodulin binding"	58	12	4.64	0.00185	"Induced"	"MF"	I
"GO:0009916"	"alternative oxidase activity"	4	3	0.32	0.00192	"Induced"	"MF"	I
"GO:0102721"	"ubiquinol:oxygen oxidoreductase activity"	4	3	0.32	0.00192	"Induced"	"MF"	I
"GO:0004185"	"serine-type carboxypeptidase activity"	72	9	2.89	0.00231	"Supressed"	"MF"	I
"GO:0006012"	"galactose metabolic process"	15	4	0.6	0.00236	"Supressed"	"BP"	I
"GO:0030001"	"metal ion transport"	295	19	11.71	0.00236	"Supressed"	"BP"	I
"GO:0007166"	"cell surface receptor signaling pathway"	55	19	4.35	0.00246	"Induced"	"BP"	I
"GO:0006857"	"oligopeptide transport"	25	5	0.99	0.00266	"Supressed"	"BP"	I
"GO:0009308"	"amine metabolic process"	93	7	3.69	0.00299	"Supressed"	"BP"	I
"GO:0008131"	"primary amine oxidase activity"	8	3	0.32	0.00311	"Supressed"	"MF"	I
"GO:0046872"	"metal ion binding"	3053	158	122.71	0.00465	"Supressed"	"MF"	I
"GO:0016174"	"NAD(P)H oxidase H2O2-forming activity"	3	2	0.12	0.00471	"Supressed"	"MF"	I
"GO:0010411"	"xyloglucan metabolic process"	41	6	1.63	0.00525	"Supressed"	"BP"	I
"GO:0043565"	"sequence-specific DNA binding"	321	21	12.9	0.00544	"Supressed"	"MF"	I
"GO:0010200"	"response to chitin"	11	5	0.87	0.00554	"Induced"	"BP"	I
"GO:0051260"	"protein homooligomerization"	12	5	0.95	0.00554	"Induced"	"BP"	I
"GO:0009611"	"response to wounding"	51	10	4.03	0.00595	"Induced"	"BP"	I
"GO:0071219"	"cellular response to molecule of bacterial origin"	2	2	0.16	0.00625	"Induced"	"BP"	I
"GO:0016762"	"xyloglucan:xyloglucosyl transferase activity"	42	6	1.69	0.00631	"Supressed"	"MF"	I
"GO:0009646"	"response to absence of light"	11	3	0.44	0.00808	"Supressed"	"BP"	I
"GO:0032502"	"developmental process"	689	39	27.34	0.00816	"Supressed"	"BP"	I
"GO:0006568"	"tryptophan metabolic process"	23	8	1.82	0.00817	"Induced"	"BP"	I
"GO:0000162"	"tryptophan biosynthetic process"	11	4	0.87	0.00819	"Induced"	"BP"	I
"GO:0006559"	"L-phenylalanine catabolic process"	11	4	0.87	0.00819	"Induced"	"BP"	I
"GO:0008519"	"ammonium transmembrane transporter activity"	11	4	0.88	0.00852	"Induced"	"MF"	I
"GO:0003700"	"DNA-binding transcription factor activity"	610	37	24.52	0.00871	"Supressed"	"MF"	I
"GO:0051513"	"regulation of monopolar cell growth"	4	2	0.16	0.00894	"Supressed"	"BP"	I
"GO:0016787"	"hydrolase activity"	3225	145	129.63	0.009	"Supressed"	"MF"	I
"GO:0022841"	"potassium ion leak channel activity"	4	2	0.16	0.00917	"Supressed"	"MF"	I
"GO:0004674"	"protein serine/threonine kinase activity"	812	167	59.61	1e-30	"Induced"	"MF"	II
"GO:0006468"	"protein phosphorylation"	1621	281	116.14	1e-30	"Induced"	"BP"	II
"GO:0005524"	"ATP binding"	2822	349	207.18	4.6e-25	"Induced"	"MF"	II
"GO:0016021"	"integral component of membrane"	8185	716	571.11	5.4e-23	"Induced"	"CC"	II
"GO:0016021"	"integral component of membrane"	8185	716	571.11	5.4e-23	"Induced"	"CC"	II
"GO:0048544"	"recognition of pollen"	118	37	8.45	5.1e-15	"Induced"	"BP"	II
"GO:0030247"	"polysaccharide binding"	117	37	8.59	8.7e-15	"Induced"	"MF"	II
"GO:0018108"	"peptidyl-tyrosine phosphorylation"	107	33	7.67	2.6e-13	"Induced"	"BP"	II
"GO:0004713"	"protein tyrosine kinase activity"	107	33	7.86	5.4e-13	"Induced"	"MF"	II
"GO:0004672"	"protein kinase activity"	1591	279	116.8	8.1e-13	"Induced"	"MF"	II
"GO:0005509"	"calcium ion binding"	358	60	26.28	1.4e-09	"Induced"	"MF"	II
"GO:0030246"	"carbohydrate binding"	343	79	25.18	5.1e-09	"Induced"	"MF"	II
"GO:0048046"	"apoplast"	153	20	5.42	4.6e-07	"Supressed"	"CC"	II
"GO:0043565"	"sequence-specific DNA binding"	321	49	23.57	8.1e-07	"Induced"	"MF"	II
"GO:0055085"	"transmembrane transport"	1210	110	86.69	1.1e-06	"Induced"	"BP"	II
"GO:0004497"	"monooxygenase activity"	397	56	29.15	2.1e-06	"Induced"	"MF"	II
"GO:0035235"	"ionotropic glutamate receptor signaling pathway"	29	11	2.08	2.5e-06	"Induced"	"BP"	II
"GO:0004970"	"ionotropic glutamate receptor activity"	29	11	2.13	3.2e-06	"Induced"	"MF"	II
"GO:0071555"	"cell wall organization"	254	25	9.84	3.9e-06	"Supressed"	"BP"	II
"GO:0047216"	"inositol 3-alpha-galactosyltransferase activity"	5	4	0.19	9.4e-06	"Supressed"	"MF"	II
"GO:0016705"	"oxidoreductase activity, acting on paired donors, with incorporation or reduction of molecular oxygen"	496	63	36.41	1.1e-05	"Induced"	"MF"	II
"GO:0005516"	"calmodulin binding"	58	15	4.26	1.3e-05	"Induced"	"MF"	II
"GO:0006032"	"chitin catabolic process"	18	8	1.29	1.5e-05	"Induced"	"BP"	II
"GO:0005975"	"carbohydrate metabolic process"	924	89	66.2	1.8e-05	"Induced"	"BP"	II
"GO:0004568"	"chitinase activity"	18	8	1.32	1.9e-05	"Induced"	"MF"	II
"GO:0004144"	"diacylglycerol O-acyltransferase activity"	24	7	0.9	2e-05	"Supressed"	"MF"	II
"GO:0055114"	"oxidation-reduction process"	2430	121	94.12	2.9e-05	"Supressed"	"BP"	II
"GO:0010112"	"regulation of systemic acquired resistance"	7	5	0.5	3.5e-05	"Induced"	"BP"	II
"GO:0016998"	"cell wall macromolecule catabolic process"	21	8	1.5	5.9e-05	"Induced"	"BP"	II
"GO:0006970"	"response to osmotic stress"	112	11	4.34	8.4e-05	"Supressed"	"BP"	II
"GO:0020037"	"heme binding"	722	81	53.01	8.5e-05	"Induced"	"MF"	II
"GO:0031408"	"oxylipin biosynthetic process"	13	5	0.5	8.5e-05	"Supressed"	"BP"	II
"GO:0006811"	"ion transport"	715	59	51.23	0.00012	"Induced"	"BP"	II
"GO:0005507"	"copper ion binding"	91	12	3.4	0.00014	"Supressed"	"MF"	II
"GO:0016762"	"xyloglucan:xyloglucosyl transferase activity"	42	8	1.57	0.00014	"Supressed"	"MF"	II
"GO:0016787"	"hydrolase activity"	3225	146	120.4	0.00014	"Supressed"	"MF"	II
"GO:0010411"	"xyloglucan metabolic process"	41	8	1.59	0.00015	"Supressed"	"BP"	II
"GO:0046872"	"metal ion binding"	3053	148	113.98	0.00022	"Supressed"	"MF"	II
"GO:0005506"	"iron ion binding"	502	59	36.85	0.00023	"Induced"	"MF"	II
"GO:0016760"	"cellulose synthase (UDP-forming) activity"	35	7	1.31	0.00027	"Supressed"	"MF"	II
"GO:0004553"	"hydrolase activity, hydrolyzing O-glycosyl compounds"	480	63	35.24	0.00031	"Induced"	"MF"	II
"GO:0009834"	"plant-type secondary cell wall biogenesis"	9	5	0.35	0.00054	"Supressed"	"BP"	II
"GO:0009415"	"response to water"	108	16	4.18	0.00056	"Supressed"	"BP"	II
"GO:0008061"	"chitin binding"	16	6	1.17	0.00065	"Induced"	"MF"	II
"GO:0007166"	"cell surface receptor signaling pathway"	55	20	3.94	0.00079	"Induced"	"BP"	II
"GO:0042546"	"cell wall biogenesis"	104	19	4.03	0.00083	"Supressed"	"BP"	II
"GO:0055114"	"oxidation-reduction process"	2430	204	174.1	0.00093	"Induced"	"BP"	II
"GO:0005452"	"inorganic anion exchanger activity"	6	3	0.22	0.00095	"Supressed"	"MF"	II
"GO:0030244"	"cellulose biosynthetic process"	42	7	1.63	0.00105	"Supressed"	"BP"	II
"GO:0051213"	"dioxygenase activity"	53	8	1.98	0.00138	"Supressed"	"MF"	II
"GO:0052716"	"hydroquinone:oxygen oxidoreductase activity"	23	5	0.86	0.00138	"Supressed"	"MF"	II
"GO:0047987"	"hydroperoxide dehydratase activity"	2	2	0.07	0.00139	"Supressed"	"MF"	II
"GO:0004185"	"serine-type carboxypeptidase activity"	72	9	2.69	0.0014	"Supressed"	"MF"	II
"GO:0009800"	"cinnamic acid biosynthetic process"	8	4	0.57	0.00145	"Induced"	"BP"	II
"GO:0009916"	"alternative oxidase activity"	4	3	0.29	0.00149	"Induced"	"MF"	II
"GO:0102721"	"ubiquinol:oxygen oxidoreductase activity"	4	3	0.29	0.00149	"Induced"	"MF"	II
"GO:0055073"	"cadmium ion homeostasis"	2	2	0.08	0.0015	"Supressed"	"BP"	II
"GO:0071585"	"detoxification of cadmium ion"	2	2	0.08	0.0015	"Supressed"	"BP"	II
"GO:0045548"	"phenylalanine ammonia-lyase activity"	8	4	0.59	0.00159	"Induced"	"MF"	II
"GO:0046274"	"lignin catabolic process"	23	5	0.89	0.00162	"Supressed"	"BP"	II
"GO:0030001"	"metal ion transport"	295	26	21.14	0.00172	"Induced"	"BP"	II
"GO:0010333"	"terpene synthase activity"	36	6	1.34	0.00198	"Supressed"	"MF"	II
"GO:0006012"	"galactose metabolic process"	15	4	0.58	0.00216	"Supressed"	"BP"	II
"GO:0005576"	"extracellular region"	644	60	44.94	0.0026	"Induced"	"CC"	II
"GO:0005576"	"extracellular region"	644	60	44.94	0.0026	"Induced"	"CC"	II
"GO:0009607"	"response to biotic stimulus"	194	30	13.9	0.0027	"Induced"	"BP"	II
"GO:0009269"	"response to desiccation"	8	3	0.31	0.0028	"Supressed"	"BP"	II
"GO:0009611"	"response to wounding"	51	10	3.65	0.00294	"Induced"	"BP"	II
"GO:0010215"	"cellulose microfibril organization"	17	4	0.66	0.00355	"Supressed"	"BP"	II
"GO:0010200"	"response to chitin"	11	5	0.79	0.00387	"Induced"	"BP"	II
"GO:0051260"	"protein homooligomerization"	12	5	0.86	0.00387	"Induced"	"BP"	II
"GO:0042742"	"defense response to bacterium"	63	12	4.51	0.00404	"Induced"	"BP"	II
"GO:0016174"	"NAD(P)H oxidase H2O2-forming activity"	3	2	0.11	0.00407	"Supressed"	"MF"	II
"GO:0005874"	"microtubule"	92	10	3.26	0.0042	"Supressed"	"CC"	II
"GO:0006878"	"cellular copper ion homeostasis"	3	2	0.12	0.00438	"Supressed"	"BP"	II
"GO:0009695"	"jasmonic acid biosynthetic process"	3	2	0.12	0.00438	"Supressed"	"BP"	II
"GO:0016491"	"oxidoreductase activity"	2274	116	84.9	0.00447	"Supressed"	"MF"	II
"GO:0003700"	"DNA-binding transcription factor activity"	610	36	22.77	0.00475	"Supressed"	"MF"	II
"GO:0071219"	"cellular response to molecule of bacterial origin"	2	2	0.14	0.00513	"Induced"	"BP"	II
"GO:0016758"	"transferase activity, transferring hexosyl groups"	506	50	37.15	0.00518	"Induced"	"MF"	II
"GO:0006559"	"L-phenylalanine catabolic process"	11	4	0.79	0.00575	"Induced"	"BP"	II
"GO:0030001"	"metal ion transport"	295	16	11.43	0.00583	"Supressed"	"BP"	II
"GO:0006568"	"tryptophan metabolic process"	23	5	1.65	0.00621	"Induced"	"BP"	II
"GO:0006541"	"glutamine metabolic process"	31	5	1.2	0.00632	"Supressed"	"BP"	II
"GO:0042626"	"ATPase-coupled transmembrane transporter activity"	126	16	9.25	0.00725	"Induced"	"MF"	II
"GO:0006520"	"cellular amino acid metabolic process"	366	28	26.22	0.00748	"Induced"	"BP"	II
"GO:0016165"	"linoleate 13S-lipoxygenase activity"	4	2	0.15	0.00794	"Supressed"	"MF"	II
"GO:0022841"	"potassium ion leak channel activity"	4	2	0.15	0.00794	"Supressed"	"MF"	II
"GO:0016311"	"dephosphorylation"	292	16	11.31	0.0081	"Supressed"	"BP"	II
"GO:0051513"	"regulation of monopolar cell growth"	4	2	0.15	0.00853	"Supressed"	"BP"	II
"GO:2000652"	"regulation of secondary cell wall biogenesis"	4	2	0.15	0.00853	"Supressed"	"BP"	II
"GO:0003700"	"DNA-binding transcription factor activity"	610	61	44.78	0.00854	"Induced"	"MF"	II
"GO:0004805"	"trehalose-phosphatase activity"	12	3	0.45	0.00886	"Supressed"	"MF"	II
"GO:0007017"	"microtubule-based process"	156	12	6.04	0.0092	"Supressed"	"BP"	II
"GO:0030170"	"pyridoxal phosphate binding"	115	16	8.44	0.00984	"Induced"	"MF"	II
"GO:0016021"	"integral component of membrane"	8185	68	45.34	3.6e-08	"Induced"	"CC"	III
"GO:0043531"	"ADP binding"	413	14	2.78	7.7e-07	"Induced"	"MF"	III
"GO:0000162"	"tryptophan biosynthetic process"	11	3	0.07	4e-05	"Induced"	"BP"	III
"GO:0010155"	"regulation of proton transport"	5	2	0.03	0.0004	"Induced"	"BP"	III
"GO:0004843"	"thiol-dependent ubiquitin-specific protease activity"	20	2	0.06	0.0017	"Supressed"	"MF"	III
"GO:0006468"	"protein phosphorylation"	1621	20	10.36	0.0029	"Induced"	"BP"	III
"GO:0016831"	"carboxy-lyase activity"	91	5	0.61	0.0029	"Induced"	"MF"	III
"GO:0007188"	"adenylate cyclase-modulating G protein-coupled receptor signaling pathway"	1	1	0	0.003	"Supressed"	"BP"	III
"GO:0008217"	"regulation of blood pressure"	1	1	0	0.003	"Supressed"	"BP"	III
"GO:0042310"	"vasoconstriction"	1	1	0	0.003	"Supressed"	"BP"	III
"GO:0048484"	"enteric nervous system development"	1	1	0	0.003	"Supressed"	"BP"	III
"GO:0086100"	"endothelin receptor signaling pathway"	1	1	0	0.003	"Supressed"	"BP"	III
"GO:0001664"	"G protein-coupled receptor binding"	1	1	0	0.0031	"Supressed"	"MF"	III
"GO:0004962"	"endothelin receptor activity"	1	1	0	0.0031	"Supressed"	"MF"	III
"GO:0008171"	"O-methyltransferase activity"	53	4	0.36	0.0045	"Induced"	"MF"	III
"GO:0005834"	"heterotrimeric G-protein complex"	2	1	0.01	0.0057	"Supressed"	"CC"	III
"GO:0015039"	"NADPH-adrenodoxin reductase activity"	2	1	0.01	0.0061	"Supressed"	"MF"	III
"GO:0033389"	"putrescine biosynthetic process from arginine, using agmatinase"	1	1	0.01	0.0064	"Induced"	"BP"	III
"GO:0004048"	"anthranilate phosphoribosyltransferase activity"	1	1	0.01	0.0067	"Induced"	"MF"	III
"GO:0004053"	"arginase activity"	1	1	0.01	0.0067	"Induced"	"MF"	III
"GO:0004474"	"malate synthase activity"	1	1	0.01	0.0067	"Induced"	"MF"	III
"GO:0008783"	"agmatinase activity"	1	1	0.01	0.0067	"Induced"	"MF"	III
"GO:0030170"	"pyridoxal phosphate binding"	115	4	0.77	0.0076	"Induced"	"MF"	III
"GO:0009607"	"response to biotic stimulus"	194	3	1.24	0.0079	"Induced"	"BP"	III
"GO:0006520"	"cellular amino acid metabolic process"	366	9	2.34	0.0081	"Induced"	"BP"	III
"GO:0030247"	"polysaccharide binding"	117	4	0.79	0.0081	"Induced"	"MF"	III
"GO:0004674"	"protein serine/threonine kinase activity"	812	12	5.46	0.0087	"Induced"	"MF"	III
"GO:0006420"	"arginyl-tRNA aminoacylation"	3	1	0.01	0.0089	"Supressed"	"BP"	III
"GO:0010952"	"positive regulation of peptidase activity"	3	1	0.01	0.0089	"Supressed"	"BP"	III
"GO:0004814"	"arginine-tRNA ligase activity"	3	1	0.01	0.0092	"Supressed"	"MF"	III
"GO:0016504"	"peptidase activator activity"	3	1	0.01	0.0092	"Supressed"	"MF"	III
"GO:0070577"	"lysine-acetylated histone binding"	3	1	0.01	0.0092	"Supressed"	"MF"	III
"GO:0070628"	"proteasome binding"	3	1	0.01	0.0092	"Supressed"	"MF"	III
